# Supplementary material for: Analysis of differentially expressed Sclerotinia sclerotiorum genes during the interaction with moderately resistant and highly susceptible chickpea lines
Source: BMC Genomics. 2021 May 8;22:333. doi: 10.1186/s12864-021-07655-6 (PMC8106195; doi:10.1186/s12864-021-07655-6)
Supplement: Supplementary file 1 — Additional file 1: Table S1. Primers used in the validation of RNA sequencing data. [file 12864_2021_7655_MOESM1_ESM.xlsx]

## Sheet: Primers
Table S1. Primers used for the reverse transcriptase quantitative polymerase chain reaction (RT-qPCR) validation of gene expression
of six Sclerotinia sclerotiorum target genes identified as either highly upregulated or downregulated in the RNA sequencing data
Gene	Putative function	Primer Sequence (5'->3')
sscle_05g041810	Serine protease (subtilisin-like)	Forward	GTTGCACCTCGAAAGATGAAGC
		Reverse	CAATGGTGAAGTTTGTAGCCCG
sscle_16g108230	Nitrilase	Forward	GTGGCGCAATTACCACCTAT
		Reverse	CCCTCTCCCTATCATCCACA
sscle_11g084430	peptidase	Forward	AGCATGGACTGATGGTGGTG
		Reverse	ACATCTGGGTAAGCACGACC
sscle_08g067130	Cytochrome P450	Forward	GCCTCGTTTCCTGGTCCTAA
		Reverse	GATGTGCAGCTCGTTTGGTC
sscle_04g033880	pistatin demythelase	Forward	CTTGGTATCGCTGACGGTGT
		Reverse	CGGGCCCAATACTGTCAGTT
sscle_01g003110	Ssbgt1	Forward	AAGGTCGCAAACGCAATATC
		Reverse	TGGGATTTTTACCGAAGCAG
sscle_02g015170	Tubulin	Forward	CCTTTGGCGATGGGACG
		Reverse	GTGAGGCTGAGGGCTGTGA
