# Supplementary material for: Analysis of differentially expressed Sclerotinia sclerotiorum genes during the interaction with moderately resistant and highly susceptible chickpea lines
Source: BMC Genomics. 2021 May 8;22:333. doi: 10.1186/s12864-021-07655-6 (PMC8106195; doi:10.1186/s12864-021-07655-6)
Supplement: Supplementary file 2 — Additional file 2: Table S2. List of differentially expressed S. sclerotiorum genes during the interaction with moderately resistant (MR) and susceptible (S) chickpea lines at 6, 12, 24, 48 and 72 hours post inoculation ( P. Adj. <0.05; LogFC ≥2 indicated upregulated or ≥2 indicate downregulated. [file 12864_2021_7655_MOESM2_ESM.xlsx]

## Sheet: MR_6 hpi
S1. List of differentially expressed S. sclerotiorum genes during the interaction with moderately resistant (MR) and susceptible (S) chickpea lines at 6, 12, 24, 48, and 72 hours post inoculation ( P. Adj. ˂0.05; LogFC > 2 indicated upregulated or ˂ 2 indicate downregulated).
Gene	logFC	adj.P.Val	Regulation
sscle_12g091650	12.4672	7.03e-10	UP
sscle_03g030710	9.28695	1.61e-08	UP
sscle_06g049430	8.77033	2.22e-10	UP
sscle_09g070510	8.64895	9.97e-10	UP
sscle_03g031520	8.46699	1.46e-07	UP
sscle_09g069850	8.40617	4e-09	UP
sscle_15g106430	8.36511	1.54e-08	UP
sscle_08g062090	8.34785	2.2e-07	UP
sscle_02g015810	8.28063	7.41e-05	UP
sscle_04g039450	7.75774	1.36e-06	UP
sscle_03g024060	7.65972	2.3e-05	UP
sscle_04g036510	7.62442	2.76e-07	UP
sscle_04g037650	7.59827	0.000162877	UP
sscle_02g021580	7.57529	2.26e-06	UP
sscle_11g084430	7.56076	5.72e-15	UP
sscle_04g033930	7.31939	0.000131833	UP
sscle_07g057700	7.30119	0.000376	UP
sscle_15g106500	7.24944	0.00010666	UP
sscle_04g036500	7.19031	2.23e-06	UP
sscle_02g013440	7.1892	3.78e-06	UP
sscle_02g016470	7.1414	5.06e-06	UP
sscle_13g096140	7.10067	1.94e-05	UP
sscle_04g036540	7.10067	0.000234904	UP
sscle_09g072740	7.09662	3.38e-10	UP
sscle_07g055330	6.88499	1.95e-06	UP
sscle_08g062420	6.86464	0.00100238	UP
sscle_14g099940	6.80152	1.1e-07	UP
sscle_15g103180	6.6389	0.00344083	UP
sscle_10g075660	6.60229	1.13e-06	UP
sscle_04g034330	6.55642	7.16e-05	UP
sscle_05g046840	6.47724	7.32e-07	UP
sscle_06g050590	6.36671	0.00739101	UP
sscle_05g041060	6.33653	0.00112064	UP
sscle_13g093180	6.28963	5.84e-09	UP
sscle_05g043660	6.25046	8.27e-09	UP
sscle_11g085960	6.23317	1.93e-10	UP
sscle_01g002180	6.21803	2.06e-07	UP
sscle_09g070740	6.2153	7.25e-06	UP
sscle_01g005260	6.12015	1.42e-05	UP
sscle_08g068220	6.11196	3.06e-07	UP
sscle_05g042570	6.10332	8.17e-05	UP
sscle_14g097900	6.09672	1.14e-08	UP
sscle_01g007700	6.08999	2e-05	UP
sscle_03g028100	6.07304	4.55e-06	UP
sscle_01g010350	6.03559	1.41e-05	UP
sscle_02g018560	6.02684	2.56e-11	UP
sscle_05g044920	5.98493	1.27e-07	UP
sscle_09g074750	5.95057	4.42e-07	UP
sscle_15g107010	5.95057	3.22e-06	UP
sscle_05g046850	5.95057	5.98e-06	UP
sscle_13g093230	5.95057	1.18e-05	UP
sscle_04g040090	5.95057	1.36e-05	UP
sscle_06g050890	5.95057	1.65e-05	UP
sscle_04g037710	5.95057	5.34e-05	UP
sscle_09g073980	5.95057	8.96e-05	UP
sscle_13g092420	5.95057	0.000160354	UP
sscle_02g021700	5.95057	0.000275684	UP
sscle_01g002680	5.95057	0.00033432	UP
sscle_11g082120	5.95057	0.000466117	UP
sscle_01g008940	5.95057	0.000557399	UP
sscle_14g098160	5.95057	0.000659797	UP
sscle_03g029180	5.95057	0.000692792	UP
sscle_13g093430	5.95057	0.00131544	UP
sscle_08g065070	5.87805	7.39e-05	UP
sscle_11g082980	5.7987	8.14e-07	UP
sscle_15g102320	5.6063	0.0118795	UP
sscle_04g032300	5.59766	2.03e-06	UP
sscle_09g074710	5.56955	6.76e-08	UP
sscle_04g035040	5.55765	5.9e-06	UP
sscle_14g099520	5.54061	0.000134589	UP
sscle_11g086410	5.48481	6.24e-06	UP
sscle_04g033270	5.48102	2.26e-12	UP
sscle_15g103970	5.43341	0.000458563	UP
sscle_01g000830	5.43341	0.00218847	UP
sscle_07g060090	5.43341	0.00400524	UP
sscle_07g056690	5.43287	0.00979361	UP
sscle_12g090050	5.42503	0.000142878	UP
sscle_03g029600	5.42503	0.00222759	UP
sscle_09g070230	5.42503	0.0259791	UP
sscle_04g035550	5.41474	6.73e-06	UP
sscle_15g102310	5.40252	0.00203402	UP
sscle_07g058540	5.39792	4.42e-07	UP
sscle_15g105440	5.3662	4.93e-05	UP
sscle_02g014060	5.34439	8.32e-11	UP
sscle_07g060710	5.28743	0.000154339	UP
sscle_06g051790	5.25873	8.62e-07	UP
sscle_14g101230	5.25139	0.00632467	UP
sscle_05g043090	5.24978	1.74e-06	UP
sscle_03g025300	5.23254	0.000103364	UP
sscle_11g084570	5.2115	0.008212	UP
sscle_05g041460	5.19214	0.000111636	UP
sscle_09g073990	5.19214	0.000886723	UP
sscle_01g003550	5.19214	0.00327451	UP
sscle_13g093330	5.19214	0.00512171	UP
sscle_02g015090	5.17971	0.0249953	UP
sscle_09g070470	5.17971	0.0265328	UP
sscle_06g054360	5.16502	9.58e-06	UP
sscle_04g036490	5.16126	5.26e-06	UP
sscle_05g045810	5.14114	0.00444426	UP
sscle_05g047270	5.14084	1.52e-06	UP
sscle_07g061740	5.13803	0.0158656	UP
sscle_03g022740	5.13495	0.0399331	UP
sscle_05g041050	5.13288	0.0147803	UP
sscle_08g067130	5.10806	0.000111267	UP
sscle_05g042090	5.08453	9.64e-07	UP
sscle_11g082950	5.03732	0.000544916	UP
sscle_13g093420	5.03634	0.0178396	UP
sscle_08g065150	5.03326	0.0091789	UP
sscle_16g109230	5.03087	2.47e-06	UP
sscle_10g079180	5.01692	0.0232939	UP
sscle_13g093170	5.01561	3.12e-07	UP
sscle_01g011460	5.00606	1.79e-05	UP
sscle_04g036280	4.99756	0.0027148	UP
sscle_16g107620	4.9918	2.27e-13	UP
sscle_09g070580	4.9775	0.00363795	UP
sscle_05g040420	4.94318	0.00339153	UP
sscle_02g021040	4.94045	3.37e-05	UP
sscle_15g102370	4.93313	4.07e-05	UP
sscle_15g106690	4.93025	1.03e-08	UP
sscle_15g107310	4.91458	0.0163483	UP
sscle_10g076370	4.9143	0.0107061	UP
sscle_11g085450	4.90339	0.0293551	UP
sscle_03g026470	4.89741	0.011608	UP
sscle_14g097420	4.89552	0.0156275	UP
sscle_01g009870	4.89242	8.2e-05	UP
sscle_10g075260	4.87647	0.0257341	UP
sscle_14g101500	4.87198	2.22e-05	UP
sscle_14g098760	4.84891	3.08e-06	UP
sscle_06g054930	4.83675	9.01e-09	UP
sscle_04g038530	4.83587	4.37e-11	UP
sscle_11g086530	4.80484	0.00547964	UP
sscle_15g106830	4.74092	0.0091789	UP
sscle_09g070460	4.74092	0.0219157	UP
sscle_11g081700	4.74092	0.0487511	UP
sscle_01g010400	4.73052	0.000539001	UP
sscle_06g054740	4.72076	0.00363795	UP
sscle_09g070820	4.71548	0.0499775	UP
sscle_06g050750	4.71467	0.0113029	UP
sscle_02g012750	4.71168	2.62e-08	UP
sscle_03g031500	4.68415	0.00018539	UP
sscle_16g108020	4.66469	0.00658164	UP
sscle_04g038150	4.66469	0.00675474	UP
sscle_03g026320	4.64531	0.0155697	UP
sscle_03g028500	4.64013	0.00155821	UP
sscle_05g040980	4.63889	0.0112725	UP
sscle_04g036530	4.62576	0.00107978	UP
sscle_04g040080	4.62404	0.000747575	UP
sscle_01g010340	4.61837	0.0321476	UP
sscle_08g063020	4.59489	2.4e-05	UP
sscle_14g101080	4.59018	0.03371	UP
sscle_07g061140	4.56894	0.00140393	UP
sscle_08g067250	4.52801	0.000445903	UP
sscle_08g065740	4.52347	0.0280349	UP
sscle_04g035240	4.50184	4.97e-06	UP
sscle_13g095860	4.49036	0.0176135	UP
sscle_03g025750	4.48359	9.12e-05	UP
sscle_01g000880	4.45981	0.000151561	UP
sscle_15g106420	4.41929	0.0101666	UP
sscle_02g020260	4.40659	0.0270372	UP
sscle_12g086800	4.40659	0.0289062	UP
sscle_02g015990	4.39564	0.00497767	UP
sscle_07g062000	4.39128	0.0089627	UP
sscle_15g105530	4.38602	1.27e-06	UP
sscle_12g086930	4.37828	0.0374274	UP
sscle_01g007450	4.36484	0.0478817	UP
sscle_03g026550	4.3574	0.0169535	UP
sscle_13g095960	4.33068	0.000223297	UP
sscle_09g069260	4.28481	0.000260524	UP
sscle_01g006820	4.28403	1.55e-06	UP
sscle_02g021570	4.2813	0.00111081	UP
sscle_09g069180	4.26604	0.0193728	UP
sscle_07g056710	4.26548	0.0020171	UP
sscle_01g007940	4.24976	9.67e-08	UP
sscle_14g097430	4.22648	0.0179562	UP
sscle_06g050510	4.21762	6.83e-07	UP
sscle_03g031190	4.19862	0.000998383	UP
sscle_01g004450	4.18877	0.00316113	UP
sscle_02g016530	4.18729	0.0172203	UP
sscle_12g088730	4.18258	1.46e-06	UP
sscle_06g050570	4.18253	0.0475715	UP
sscle_07g060280	4.17731	0.0354295	UP
sscle_02g014490	4.16974	7.19e-05	UP
sscle_08g066020	4.16865	0.0409279	UP
sscle_02g019010	4.16708	1.33e-09	UP
sscle_03g025390	4.15729	0.0106584	UP
sscle_03g029530	4.13939	0.00481952	UP
sscle_02g011940	4.1347	0.00298572	UP
sscle_04g033890	4.13104	0.00108433	UP
sscle_09g074000	4.12626	0.0286146	UP
sscle_12g087790	4.11761	0.0326648	UP
sscle_04g033880	4.11602	3.14e-05	UP
sscle_01g004440	4.11577	0.0011455	UP
sscle_12g087000	4.10161	7.14e-05	UP
sscle_10g080000	4.09564	0.0031502	UP
sscle_02g017490	4.09395	0.0465475	UP
sscle_12g088330	4.09318	0.00215839	UP
sscle_11g081820	4.08994	1.21e-05	UP
sscle_07g057950	4.07972	2.24e-05	UP
sscle_13g096120	4.07217	0.00710237	UP
sscle_04g032620	4.06278	0.000110054	UP
sscle_09g070530	4.06166	0.00252726	UP
sscle_14g100770	4.06125	1.01e-08	UP
sscle_15g106380	4.04791	0.0134424	UP
sscle_12g089250	4.028	0.000498707	UP
sscle_06g052700	4.00607	0.000100733	UP
sscle_06g048880	4.00373	0.0473222	UP
sscle_01g007460	4.0024	0.000511493	UP
sscle_09g069100	3.99183	0.0135604	UP
sscle_03g028730	3.98903	0.000145319	UP
sscle_10g075740	3.9879	0.000234233	UP
sscle_16g110470	3.97286	2.98e-07	UP
sscle_09g074340	3.96868	0.00200657	UP
sscle_11g086120	3.96023	0.000378142	UP
sscle_02g014120	3.95719	1.8e-06	UP
sscle_12g089290	3.95564	2.8e-05	UP
sscle_09g073900	3.94599	0.00342832	UP
sscle_06g050760	3.94419	0.0351424	UP
sscle_07g056940	3.93195	4.85e-05	UP
sscle_13g094780	3.91487	0.00473559	UP
sscle_14g097510	3.91248	3.78e-06	UP
sscle_14g097860	3.91038	0.0246705	UP
sscle_01g002880	3.89021	0.00325287	UP
sscle_09g074650	3.87474	0.000695829	UP
sscle_09g071730	3.87392	1.76e-05	UP
sscle_09g068850	3.8603	1.49e-07	UP
sscle_12g089310	3.85935	0.000624467	UP
sscle_05g047020	3.85478	0.00084593	UP
sscle_11g085810	3.85338	0.000411298	UP
sscle_02g016440	3.85034	0.013049	UP
sscle_12g088370	3.84966	0.0285305	UP
sscle_09g071510	3.84853	1.42e-05	UP
sscle_08g066400	3.82785	1.18e-05	UP
sscle_15g106280	3.82351	1.17e-08	UP
sscle_04g034940	3.82307	0.000515233	UP
sscle_01g005870	3.82012	0.00152657	UP
sscle_03g028940	3.81873	7.07e-05	UP
sscle_15g106270	3.81644	0.000595128	UP
sscle_01g006930	3.79395	3.49e-06	UP
sscle_16g109110	3.79204	0.031265	UP
sscle_13g096100	3.7781	7.61e-05	UP
sscle_14g101890	3.76386	0.00013778	UP
sscle_02g017390	3.75738	0.00722063	UP
sscle_09g070700	3.74861	1.52e-08	UP
sscle_15g104790	3.74314	1.42e-05	UP
sscle_15g106410	3.7427	0.00571018	UP
sscle_04g035890	3.74189	0.0216043	UP
sscle_09g068890	3.73844	0.0116738	UP
sscle_03g029720	3.73736	0.00161528	UP
sscle_06g052770	3.73249	1.34e-05	UP
sscle_02g011960	3.72158	0.000785865	UP
sscle_01g008160	3.71585	3.1e-06	UP
sscle_01g005270	3.7124	0.0084781	UP
sscle_02g022000	3.71036	0.00203402	UP
sscle_10g078540	3.7075	9.24e-05	UP
sscle_15g105400	3.70098	8.34e-06	UP
sscle_02g014410	3.68585	6.27e-06	UP
sscle_09g071400	3.68047	0.00244163	UP
sscle_05g040550	3.67652	0.00294693	UP
sscle_09g069200	3.66772	0.0283139	UP
sscle_15g102360	3.66503	0.0116218	UP
sscle_02g016360	3.66256	0.0164254	UP
sscle_05g045180	3.65692	0.0223584	UP
sscle_08g066440	3.64476	0.00192619	UP
sscle_07g060160	3.64381	0.000168939	UP
sscle_16g108730	3.62955	9.74e-06	UP
sscle_02g021790	3.62639	0.0192244	UP
sscle_13g092490	3.61833	0.0145029	UP
sscle_07g057590	3.61784	2.35e-05	UP
sscle_12g088410	3.60845	0.00504955	UP
sscle_01g003110	3.60767	0.00187642	UP
sscle_13g094060	3.59074	0.000270377	UP
sscle_01g005490	3.59066	3.19e-07	UP
sscle_03g031470	3.57815	0.0100753	UP
sscle_05g047560	3.57386	2.15e-05	UP
sscle_03g027250	3.57013	0.0189617	UP
sscle_14g102180	3.56925	5.69e-05	UP
sscle_02g019080	3.56685	0.00142744	UP
sscle_09g069890	3.55922	4.51e-05	UP
sscle_14g100910	3.55274	0.00249465	UP
sscle_03g031900	3.54901	0.029898	UP
sscle_06g049630	3.54463	0.0165316	UP
sscle_08g064270	3.54082	0.00361155	UP
sscle_02g017310	3.51444	0.0303552	UP
sscle_03g025370	3.4956	0.0124013	UP
sscle_08g063240	3.495	0.000466117	UP
sscle_02g012460	3.49489	3.82e-06	UP
sscle_08g067880	3.48904	0.00275713	UP
sscle_06g052440	3.48836	0.000352561	UP
sscle_01g005730	3.48539	4.65e-07	UP
sscle_15g106030	3.45723	0.000874213	UP
sscle_01g002960	3.45125	9.33e-05	UP
sscle_03g025800	3.44619	0.0307598	UP
sscle_03g029290	3.44138	0.000930989	UP
sscle_14g102170	3.4405	0.0194545	UP
sscle_01g011140	3.43719	8.39e-07	UP
sscle_03g025400	3.42511	0.0354295	UP
sscle_01g008820	3.42119	0.000528235	UP
sscle_03g025510	3.42094	0.000168939	UP
sscle_13g096630	3.42083	0.000243777	UP
sscle_05g040370	3.41984	1.45e-06	UP
sscle_10g075040	3.41241	4e-07	UP
sscle_05g046670	3.40969	0.024609	UP
sscle_10g080020	3.40625	0.000106883	UP
sscle_01g009660	3.4056	0.00512171	UP
sscle_03g031220	3.40534	0.00969982	UP
sscle_04g034880	3.39569	0.000474416	UP
sscle_04g034730	3.39362	2.36e-07	UP
sscle_09g070520	3.39226	0.000206393	UP
sscle_13g095820	3.38732	2e-05	UP
sscle_15g103490	3.37422	0.00201679	UP
sscle_12g088170	3.37038	2.15e-05	UP
sscle_03g031670	3.36979	1.83e-05	UP
sscle_08g068360	3.35416	0.0219157	UP
sscle_10g079410	3.35106	2.82e-05	UP
sscle_09g069830	3.34615	5.82e-05	UP
sscle_01g005670	3.34181	0.00393289	UP
sscle_14g099950	3.33659	0.00205271	UP
sscle_15g105240	3.33108	0.000175528	UP
sscle_04g039600	3.32944	0.0274072	UP
sscle_03g025710	3.31486	0.00969982	UP
sscle_07g055520	3.31255	0.00484296	UP
sscle_01g003990	3.29916	0.019329	UP
sscle_11g083780	3.28701	0.00593792	UP
sscle_09g069500	3.2781	0.00785659	UP
sscle_01g006180	3.27734	1.74e-05	UP
sscle_04g035460	3.27684	4.17e-07	UP
sscle_11g085850	3.26375	6.51e-05	UP
sscle_10g076130	3.2606	0.000826859	UP
sscle_13g092730	3.25691	0.0351956	UP
sscle_01g008190	3.2531	0.000198815	UP
sscle_06g049670	3.2494	2.13e-05	UP
sscle_08g062640	3.24662	0.00291979	UP
sscle_07g056450	3.24332	0.023966	UP
sscle_05g041930	3.23126	0.0115569	UP
sscle_07g060570	3.22961	0.00712751	UP
sscle_02g011690	3.22795	0.019028	UP
sscle_02g013450	3.22026	0.0105154	UP
sscle_13g092680	3.21635	0.00236748	UP
sscle_01g002080	3.21542	0.0032632	UP
sscle_01g010060	3.21516	0.000141395	UP
sscle_10g078950	3.21319	0.00014342	UP
sscle_15g104900	3.20985	6.84e-06	UP
sscle_13g093310	3.20307	0.014335	UP
sscle_09g071280	3.20141	0.00658789	UP
sscle_10g075960	3.20087	0.00993167	UP
sscle_02g022060	3.19409	0.00140409	UP
sscle_04g036270	3.19212	0.0235637	UP
sscle_10g076430	3.19064	0.00308402	UP
sscle_05g045390	3.18896	0.000719126	UP
sscle_07g061340	3.18302	0.00566041	UP
sscle_04g035640	3.18275	0.0115776	UP
sscle_13g095940	3.17938	0.00542421	UP
sscle_16g111130	3.16735	0.0122556	UP
sscle_01g009780	3.16248	0.0176135	UP
sscle_13g096590	3.16129	0.00203402	UP
sscle_01g005820	3.15602	7.86e-05	UP
sscle_08g063470	3.147	0.000443953	UP
sscle_02g018350	3.14221	0.000850808	UP
sscle_14g097690	3.13945	0.0189753	UP
sscle_12g090740	3.13843	0.0497522	UP
sscle_04g040160	3.13392	0.000137246	UP
sscle_09g073150	3.13337	0.0347253	UP
sscle_12g087190	3.12734	0.00181018	UP
sscle_09g069130	3.12463	0.00422194	UP
sscle_15g103610	3.11479	0.00952774	UP
sscle_04g035600	3.11217	0.0176619	UP
sscle_12g087090	3.10655	0.0350985	UP
sscle_06g051670	3.09954	0.00838453	UP
sscle_15g104920	3.08225	0.00248426	UP
sscle_16g110800	3.08148	0.00346232	UP
sscle_02g015760	3.06322	0.000316096	UP
sscle_07g059130	3.05884	0.0145349	UP
sscle_08g062350	3.05828	0.0114306	UP
sscle_12g090600	3.05791	0.0438413	UP
sscle_08g065530	3.05603	0.0147803	UP
sscle_03g026620	3.04873	0.0333319	UP
sscle_01g011310	3.04345	0.0195033	UP
sscle_05g040820	3.04204	0.0120064	UP
sscle_01g006460	3.03545	0.0385783	UP
sscle_07g057470	3.02628	0.0311095	UP
sscle_12g089360	3.02027	9.76e-06	UP
sscle_06g052790	3.01714	0.0229464	UP
sscle_05g045600	3.01579	0.0352487	UP
sscle_05g046750	3.01219	0.0238629	UP
sscle_16g108510	3.01153	0.0483469	UP
sscle_12g089210	3.00768	0.0405562	UP
sscle_02g016410	3.00255	0.00571153	UP
sscle_07g059850	2.99919	0.0148364	UP
sscle_02g011750	2.99918	0.0429127	UP
sscle_01g003290	2.99006	0.0203544	UP
sscle_03g025580	2.989	0.00308402	UP
sscle_05g045760	2.9884	0.000521869	UP
sscle_13g096810	2.98667	0.0229197	UP
sscle_03g026120	2.98561	0.0464267	UP
sscle_02g017180	2.98318	1.2e-05	UP
sscle_06g053900	2.9821	0.00164519	UP
sscle_07g058350	2.97583	0.00170961	UP
sscle_04g035290	2.97577	0.0129201	UP
sscle_05g047110	2.9751	0.00844616	UP
sscle_15g106340	2.97171	0.0161892	UP
sscle_02g021540	2.95998	0.00458132	UP
sscle_01g005220	2.95883	0.0341798	UP
sscle_01g009680	2.95726	0.0499775	UP
sscle_03g024180	2.94851	0.0230668	UP
sscle_08g062550	2.94838	0.000368182	UP
sscle_03g026680	2.94552	0.0453461	UP
sscle_09g073940	2.94271	0.0211623	UP
sscle_07g059220	2.9098	0.00655536	UP
sscle_02g014920	2.9042	4.75e-05	UP
sscle_09g070500	2.90153	0.017296	UP
sscle_11g082710	2.90035	0.00793216	UP
sscle_15g106630	2.89254	0.0294789	UP
sscle_11g082530	2.88967	0.0173229	UP
sscle_11g084300	2.8703	0.0239408	UP
sscle_02g017980	2.86941	0.0420813	UP
sscle_07g061640	2.85497	0.00735221	UP
sscle_04g037640	2.85024	0.00277613	UP
sscle_07g057170	2.83817	4.11e-05	UP
sscle_06g055010	2.81538	0.00873815	UP
sscle_05g045750	2.81318	0.014372	UP
sscle_01g008030	2.80346	0.0388092	UP
sscle_02g017160	2.79899	0.00470564	UP
sscle_02g018010	2.78848	0.023606	UP
sscle_15g103470	2.78506	0.0409776	UP
sscle_06g049950	2.77584	0.00718167	UP
sscle_09g069140	2.76619	0.0211129	UP
sscle_01g005280	2.75801	0.0150442	UP
sscle_14g098390	2.75322	0.00587605	UP
sscle_10g077560	2.74753	0.00582527	UP
sscle_12g089720	2.74707	0.00112611	UP
sscle_12g087500	2.74606	0.000926615	UP
sscle_04g039560	2.7445	0.00586683	UP
sscle_02g020420	2.73833	0.029725	UP
sscle_14g100060	2.72981	0.0202481	UP
sscle_04g038170	2.7093	0.0483469	UP
sscle_02g022030	2.70848	0.00341052	UP
sscle_16g109260	2.70449	0.0121983	UP
sscle_06g052210	2.68488	0.00407634	UP
sscle_07g057810	2.6782	0.044941	UP
sscle_11g082780	2.6745	0.0182476	UP
sscle_11g086690	2.66255	0.0219845	UP
sscle_12g088820	2.65948	0.0499488	UP
sscle_10g075340	2.65522	0.0135483	UP
sscle_02g012470	2.64672	0.0105315	UP
sscle_12g088160	2.6276	0.0401762	UP
sscle_12g088790	2.58439	0.0285305	UP
sscle_10g075860	2.57249	0.0257113	UP
sscle_02g019720	2.56392	0.030451	UP
sscle_01g008670	2.52381	0.0397571	UP
sscle_07g057640	2.4879	0.0294789	UP
sscle_01g011210	-2.63507	0.0133272	DOWN
sscle_03g028760	-2.63695	0.033758	DOWN
sscle_01g005340	-2.69513	0.0106992	DOWN
sscle_03g025940	-2.7226	0.0219845	DOWN
sscle_08g062110	-2.73603	0.0347253	DOWN
sscle_16g110020	-2.75102	0.0169165	DOWN
sscle_09g071560	-2.76282	0.043162	DOWN
sscle_03g024330	-2.79786	0.0269439	DOWN
sscle_03g022940	-2.82371	0.0419709	DOWN
sscle_15g106360	-2.86873	0.0430225	DOWN
sscle_02g014200	-2.87122	0.0196126	DOWN
sscle_03g023230	-2.87131	0.0307815	DOWN
sscle_15g103210	-2.87362	0.0127731	DOWN
sscle_06g054110	-2.87859	0.00192619	DOWN
sscle_06g053130	-2.90918	0.0197481	DOWN
sscle_01g011370	-2.91826	0.0313825	DOWN
sscle_02g013270	-2.91894	0.00571018	DOWN
sscle_01g005960	-2.93033	0.0217318	DOWN
sscle_03g027040	-2.93892	0.0409022	DOWN
sscle_15g104990	-2.94469	0.0361572	DOWN
sscle_07g059900	-2.9564	0.0407939	DOWN
sscle_02g020300	-2.95678	0.0148282	DOWN
sscle_16g109190	-2.95688	0.0467961	DOWN
sscle_14g100700	-2.95779	0.0212292	DOWN
sscle_01g005650	-2.95795	0.0164254	DOWN
sscle_10g075590	-2.95908	0.0312003	DOWN
sscle_08g062180	-2.96468	0.0378394	DOWN
sscle_02g020080	-2.97347	0.00215528	DOWN
sscle_04g032140	-2.97701	0.0323456	DOWN
sscle_06g054260	-2.97925	0.00839774	DOWN
sscle_15g103580	-2.98175	0.00255313	DOWN
sscle_01g010370	-2.98409	0.0499775	DOWN
sscle_03g029780	-2.99549	0.000728782	DOWN
sscle_13g095900	-2.99651	0.00981667	DOWN
sscle_14g097980	-3.00179	0.0406788	DOWN
sscle_03g027460	-3.00518	0.0197481	DOWN
sscle_02g012220	-3.02923	0.0238352	DOWN
sscle_01g010720	-3.03034	0.0276401	DOWN
sscle_11g081840	-3.03524	0.0294133	DOWN
sscle_09g073110	-3.04331	0.036296	DOWN
sscle_15g105300	-3.04612	0.0190866	DOWN
sscle_16g108040	-3.04895	0.0368184	DOWN
sscle_07g058010	-3.05179	0.0274439	DOWN
sscle_07g057930	-3.06284	0.0323456	DOWN
sscle_09g069990	-3.07549	0.017189	DOWN
sscle_06g049870	-3.08018	0.036978	DOWN
sscle_01g002390	-3.08162	0.00754127	DOWN
sscle_02g012260	-3.08595	0.0410294	DOWN
sscle_08g065830	-3.09571	0.023362	DOWN
sscle_04g033450	-3.11468	0.0230612	DOWN
sscle_01g007670	-3.11726	0.0429225	DOWN
sscle_02g015350	-3.1184	0.0166276	DOWN
sscle_01g001280	-3.11919	0.0415503	DOWN
sscle_08g064850	-3.11941	0.0221342	DOWN
sscle_08g065810	-3.12339	0.0440292	DOWN
sscle_02g021430	-3.12359	0.0349636	DOWN
sscle_04g035060	-3.12441	0.000783033	DOWN
sscle_06g048740	-3.12524	0.024609	DOWN
sscle_10g078860	-3.12545	0.0352487	DOWN
sscle_08g065430	-3.13359	0.0333381	DOWN
sscle_06g054210	-3.13495	0.0453461	DOWN
sscle_10g075980	-3.13952	0.00777714	DOWN
sscle_03g029670	-3.14004	0.0130647	DOWN
sscle_16g108230	-3.14689	0.010701	DOWN
sscle_06g052280	-3.1501	0.0369798	DOWN
sscle_16g111220	-3.15449	0.0259742	DOWN
sscle_03g025130	-3.15972	0.010221	DOWN
sscle_07g059070	-3.16156	0.0122089	DOWN
sscle_14g100180	-3.16835	0.00846168	DOWN
sscle_07g058730	-3.17186	0.00903346	DOWN
sscle_16g110700	-3.17441	0.00284246	DOWN
sscle_10g077660	-3.17484	0.0165824	DOWN
sscle_08g062780	-3.17664	0.0467476	DOWN
sscle_11g081970	-3.18488	0.00407634	DOWN
sscle_08g067050	-3.1886	0.0160871	DOWN
sscle_14g101780	-3.19278	0.0126791	DOWN
sscle_10g076300	-3.1929	0.00812901	DOWN
sscle_01g002850	-3.19646	0.0409776	DOWN
sscle_08g066630	-3.19785	0.0413932	DOWN
sscle_10g079610	-3.19804	0.024167	DOWN
sscle_05g047970	-3.20669	0.000254696	DOWN
sscle_06g052250	-3.20745	0.0405137	DOWN
sscle_01g001560	-3.20867	0.0204059	DOWN
sscle_04g039080	-3.21007	0.0426092	DOWN
sscle_09g071500	-3.21357	0.00400981	DOWN
sscle_01g001050	-3.2151	0.0153062	DOWN
sscle_02g014420	-3.21626	0.0190068	DOWN
sscle_04g035430	-3.21887	0.00727544	DOWN
sscle_06g048640	-3.22987	0.0474616	DOWN
sscle_09g073780	-3.23008	0.00879666	DOWN
sscle_05g048000	-3.2403	0.0173639	DOWN
sscle_02g015850	-3.24156	0.0497683	DOWN
sscle_13g096770	-3.24522	0.0185832	DOWN
sscle_08g068080	-3.24625	0.00181181	DOWN
sscle_05g043860	-3.24763	0.00771646	DOWN
sscle_03g030260	-3.25803	0.0312266	DOWN
sscle_06g051960	-3.26501	0.0274229	DOWN
sscle_04g037000	-3.26751	0.0186635	DOWN
sscle_05g045480	-3.27289	0.017233	DOWN
sscle_06g054320	-3.273	0.00573989	DOWN
sscle_04g035940	-3.27385	0.00777714	DOWN
sscle_04g033150	-3.28361	0.00257163	DOWN
sscle_10g078940	-3.2842	0.000156802	DOWN
sscle_07g057560	-3.28448	0.00899483	DOWN
sscle_14g100470	-3.28802	0.00547096	DOWN
sscle_03g030670	-3.29209	0.00270159	DOWN
sscle_06g054560	-3.29309	0.011582	DOWN
sscle_10g076760	-3.30001	0.0371563	DOWN
sscle_13g093070	-3.30361	0.031945	DOWN
sscle_11g086390	-3.30899	0.0404557	DOWN
sscle_07g059740	-3.31102	0.00291431	DOWN
sscle_05g042800	-3.31213	0.0397801	DOWN
sscle_07g058550	-3.31287	0.00113027	DOWN
sscle_05g046710	-3.31443	0.0172203	DOWN
sscle_02g021370	-3.31684	0.0429225	DOWN
sscle_02g013310	-3.31702	0.00474307	DOWN
sscle_01g004160	-3.31985	0.0208586	DOWN
sscle_15g104890	-3.32176	0.0190813	DOWN
sscle_14g099210	-3.32185	0.0130647	DOWN
sscle_07g059780	-3.32259	0.0189019	DOWN
sscle_02g018930	-3.32667	0.00603425	DOWN
sscle_07g059710	-3.32863	0.0227346	DOWN
sscle_02g017000	-3.3293	0.00436067	DOWN
sscle_02g012280	-3.33111	0.0376682	DOWN
sscle_13g094870	-3.3322	0.00171172	DOWN
sscle_05g042870	-3.33696	0.0186176	DOWN
sscle_01g003960	-3.34215	0.00504955	DOWN
sscle_09g074530	-3.34384	0.0464267	DOWN
sscle_03g026630	-3.35355	0.0101747	DOWN
sscle_02g012610	-3.35572	0.0031328	DOWN
sscle_16g109750	-3.35866	0.0273044	DOWN
sscle_04g034380	-3.36682	0.0171387	DOWN
sscle_13g094950	-3.3674	0.0124521	DOWN
sscle_01g004730	-3.37056	0.0209438	DOWN
sscle_10g079440	-3.37361	0.0264386	DOWN
sscle_16g110360	-3.37711	0.00913915	DOWN
sscle_11g085030	-3.3793	0.0129201	DOWN
sscle_05g047440	-3.38273	0.0431858	DOWN
sscle_06g054120	-3.38347	0.000141697	DOWN
sscle_01g003650	-3.39784	0.0226325	DOWN
sscle_02g018830	-3.39937	0.00953634	DOWN
sscle_10g076320	-3.4018	0.00311749	DOWN
sscle_07g059930	-3.4022	0.0299236	DOWN
sscle_13g094790	-3.40244	0.008143	DOWN
sscle_10g075050	-3.40385	0.00363795	DOWN
sscle_12g090790	-3.41001	0.00203402	DOWN
sscle_08g066270	-3.41095	0.0371547	DOWN
sscle_10g077110	-3.41232	0.00707075	DOWN
sscle_05g043060	-3.41659	0.0151813	DOWN
sscle_13g096720	-3.4207	0.0368671	DOWN
sscle_07g060830	-3.423	0.0392141	DOWN
sscle_07g059790	-3.42464	0.0284104	DOWN
sscle_09g074300	-3.42659	0.00203799	DOWN
sscle_01g007540	-3.42836	0.0208658	DOWN
sscle_05g040640	-3.42928	0.0473759	DOWN
sscle_01g008340	-3.42972	0.0121631	DOWN
sscle_09g074110	-3.43034	0.0465045	DOWN
sscle_05g042970	-3.43762	0.00314897	DOWN
sscle_15g102540	-3.43923	0.0076736	DOWN
sscle_15g104180	-3.44381	0.0203667	DOWN
sscle_10g079310	-3.44586	0.0351828	DOWN
sscle_11g086150	-3.44588	0.0240291	DOWN
sscle_06g053110	-3.44999	0.0162391	DOWN
sscle_03g029920	-3.45152	0.00602214	DOWN
sscle_14g098960	-3.45835	0.00312164	DOWN
sscle_04g040120	-3.45976	0.0197481	DOWN
sscle_04g038820	-3.46137	0.00593792	DOWN
sscle_03g025160	-3.46179	0.0384617	DOWN
sscle_15g104210	-3.46327	0.00965782	DOWN
sscle_02g015610	-3.4681	0.00784298	DOWN
sscle_02g018380	-3.46844	0.0301825	DOWN
sscle_08g062510	-3.46863	0.00342969	DOWN
sscle_07g059620	-3.47025	0.0242373	DOWN
sscle_02g020050	-3.47346	0.0458088	DOWN
sscle_07g060120	-3.47386	0.037516	DOWN
sscle_03g029680	-3.48107	0.0232939	DOWN
sscle_01g001630	-3.48153	0.00356867	DOWN
sscle_04g034390	-3.48172	0.00141589	DOWN
sscle_04g034580	-3.4827	0.0376238	DOWN
sscle_03g022980	-3.48384	0.00310206	DOWN
sscle_02g020870	-3.48667	0.00351454	DOWN
sscle_02g020140	-3.48698	0.00249558	DOWN
sscle_09g071100	-3.49298	0.0323456	DOWN
sscle_03g028340	-3.49473	0.047282	DOWN
sscle_10g078780	-3.50194	1.39e-05	DOWN
sscle_16g108050	-3.50249	0.0190539	DOWN
sscle_09g071370	-3.50621	0.000857366	DOWN
sscle_11g086320	-3.50677	0.0253026	DOWN
sscle_01g011360	-3.51212	0.0038664	DOWN
sscle_06g049640	-3.52067	0.0186306	DOWN
sscle_01g002330	-3.52291	0.0122556	DOWN
sscle_06g050440	-3.52291	0.019454	DOWN
sscle_02g016970	-3.52578	0.00326578	DOWN
sscle_03g027690	-3.52603	0.0444261	DOWN
sscle_10g077080	-3.5293	0.00784298	DOWN
sscle_04g036810	-3.52957	0.0128033	DOWN
sscle_11g086360	-3.53658	0.0182476	DOWN
sscle_15g107300	-3.53703	0.00205271	DOWN
sscle_09g072110	-3.54103	0.00233293	DOWN
sscle_10g079680	-3.54426	0.00547964	DOWN
sscle_05g040600	-3.54764	0.00313941	DOWN
sscle_08g063570	-3.56035	0.0132066	DOWN
sscle_05g041610	-3.56785	0.00219868	DOWN
sscle_07g059310	-3.57037	0.00334168	DOWN
sscle_12g088880	-3.5717	0.000663313	DOWN
sscle_14g101520	-3.57424	0.0118416	DOWN
sscle_08g063160	-3.57444	0.0001458	DOWN
sscle_02g021750	-3.57978	0.0291128	DOWN
sscle_02g016950	-3.57995	0.00217334	DOWN
sscle_16g109850	-3.58074	0.0127172	DOWN
sscle_08g068560	-3.58285	0.00586683	DOWN
sscle_09g071480	-3.5836	0.00155821	DOWN
sscle_11g085440	-3.58685	0.00127753	DOWN
sscle_09g074170	-3.58995	7.96e-05	DOWN
sscle_13g092060	-3.5967	0.0114796	DOWN
sscle_08g066800	-3.59691	0.000323149	DOWN
sscle_01g010760	-3.59749	0.00161443	DOWN
sscle_16g108410	-3.59907	0.0248525	DOWN
sscle_01g009080	-3.59975	0.00146456	DOWN
sscle_11g086330	-3.60159	0.000507952	DOWN
sscle_02g015550	-3.60227	0.0446378	DOWN
sscle_16g109620	-3.60371	0.00732286	DOWN
sscle_12g088120	-3.60454	0.0143363	DOWN
sscle_01g011260	-3.60495	0.00645106	DOWN
sscle_03g022550	-3.60665	0.0444261	DOWN
sscle_02g022100	-3.60785	0.0448434	DOWN
sscle_08g065140	-3.60808	0.00347639	DOWN
sscle_01g001500	-3.61021	0.0182476	DOWN
sscle_08g062970	-3.621	0.0111349	DOWN
sscle_13g092380	-3.621	0.00538332	DOWN
sscle_01g011400	-3.62309	0.0201636	DOWN
sscle_04g033180	-3.62339	0.00424325	DOWN
sscle_11g084530	-3.62426	0.00284911	DOWN
sscle_14g100710	-3.62611	0.0405463	DOWN
sscle_16g110390	-3.63185	0.0106424	DOWN
sscle_05g041580	-3.63396	0.0143983	DOWN
sscle_01g001160	-3.63465	0.00292835	DOWN
sscle_14g101510	-3.6362	6.07e-07	DOWN
sscle_14g100090	-3.63715	0.0387001	DOWN
sscle_12g091280	-3.63717	0.00784588	DOWN
sscle_07g058040	-3.63958	0.0352291	DOWN
sscle_01g002200	-3.64128	0.00747865	DOWN
sscle_04g033040	-3.64167	0.00734068	DOWN
sscle_02g014370	-3.64217	0.0256051	DOWN
sscle_08g066740	-3.64291	0.00411631	DOWN
sscle_13g095750	-3.64674	0.0250429	DOWN
sscle_13g093550	-3.64694	0.00205271	DOWN
sscle_03g024840	-3.65232	0.0201636	DOWN
sscle_12g088710	-3.65379	0.0409673	DOWN
sscle_02g017880	-3.65429	0.00607903	DOWN
sscle_03g026140	-3.65585	0.0209926	DOWN
sscle_01g003080	-3.66055	0.0294789	DOWN
sscle_10g080640	-3.66237	0.0137286	DOWN
sscle_05g048570	-3.66395	0.0355474	DOWN
sscle_13g093210	-3.66419	0.0374866	DOWN
sscle_15g105160	-3.66429	0.0179128	DOWN
sscle_08g068460	-3.66994	0.00777714	DOWN
sscle_02g019610	-3.67323	0.00879644	DOWN
sscle_12g091150	-3.67416	0.0203137	DOWN
sscle_15g104060	-3.67493	0.00779595	DOWN
sscle_11g085230	-3.68012	0.0294789	DOWN
sscle_07g056330	-3.68208	0.000826859	DOWN
sscle_13g092900	-3.68209	0.0379637	DOWN
sscle_11g082480	-3.68411	0.017296	DOWN
sscle_05g043910	-3.68412	0.00476438	DOWN
sscle_03g027120	-3.68437	0.00504177	DOWN
sscle_09g071830	-3.6849	0.000277598	DOWN
sscle_13g096800	-3.68835	0.00277613	DOWN
sscle_02g016170	-3.69229	0.000416225	DOWN
sscle_12g089550	-3.69317	0.00331915	DOWN
sscle_07g056580	-3.69405	0.00355148	DOWN
sscle_05g047200	-3.69529	0.00882884	DOWN
sscle_15g103340	-3.69565	0.0276151	DOWN
sscle_06g051490	-3.6987	0.000674391	DOWN
sscle_04g034590	-3.69973	6.65e-06	DOWN
sscle_01g002220	-3.70135	0.0272227	DOWN
sscle_05g044010	-3.70673	0.0101054	DOWN
sscle_08g066640	-3.71368	0.00988136	DOWN
sscle_02g018290	-3.71514	0.00603425	DOWN
sscle_07g056070	-3.72687	0.000715078	DOWN
sscle_02g013400	-3.72927	0.0491641	DOWN
sscle_15g104780	-3.73243	0.000501556	DOWN
sscle_14g099100	-3.73532	0.000266951	DOWN
sscle_02g018980	-3.73695	0.00365758	DOWN
sscle_12g090720	-3.73753	0.0126486	DOWN
sscle_13g095390	-3.74188	0.0117221	DOWN
sscle_12g087010	-3.74215	0.00805713	DOWN
sscle_02g021950	-3.74413	0.000517118	DOWN
sscle_01g008500	-3.74759	0.0392956	DOWN
sscle_01g010420	-3.74776	0.0118416	DOWN
sscle_13g094150	-3.75276	0.000998856	DOWN
sscle_13g094250	-3.7536	0.000214324	DOWN
sscle_15g107140	-3.75461	0.00900503	DOWN
sscle_06g051950	-3.75497	0.014737	DOWN
sscle_08g068190	-3.75584	0.00151824	DOWN
sscle_03g026260	-3.75703	0.035884	DOWN
sscle_08g066990	-3.75807	0.00656165	DOWN
sscle_03g029790	-3.75868	0.0143846	DOWN
sscle_03g024430	-3.76312	0.00550293	DOWN
sscle_02g021410	-3.764	0.00369038	DOWN
sscle_01g007960	-3.76691	0.00846041	DOWN
sscle_16g110830	-3.77252	0.0100139	DOWN
sscle_02g012320	-3.77314	0.0487511	DOWN
sscle_05g046520	-3.77374	0.023029	DOWN
sscle_01g005480	-3.77716	0.00510481	DOWN
sscle_02g015200	-3.78552	0.000573194	DOWN
sscle_08g063600	-3.79015	0.0166268	DOWN
sscle_04g033860	-3.79491	0.009315	DOWN
sscle_07g055980	-3.79701	0.000152692	DOWN
sscle_01g003940	-3.79724	0.00900311	DOWN
sscle_04g032560	-3.80106	0.0198946	DOWN
sscle_10g080370	-3.80546	0.035884	DOWN
sscle_07g061210	-3.8109	0.000573194	DOWN
sscle_09g071700	-3.81217	0.000637566	DOWN
sscle_06g049820	-3.8141	0.0481458	DOWN
sscle_14g100820	-3.8143	0.00016061	DOWN
sscle_06g055020	-3.81502	0.0128033	DOWN
sscle_11g085470	-3.81713	0.00443502	DOWN
sscle_14g098690	-3.8186	0.0165905	DOWN
sscle_07g055660	-3.82523	0.000103866	DOWN
sscle_03g025250	-3.82534	0.00606303	DOWN
sscle_15g104550	-3.82563	0.0278034	DOWN
sscle_03g024800	-3.82588	0.00582527	DOWN
sscle_03g024880	-3.82764	0.0189019	DOWN
sscle_03g027140	-3.83373	0.000987781	DOWN
sscle_14g099230	-3.83657	0.00137108	DOWN
sscle_15g106560	-3.83761	0.00081227	DOWN
sscle_11g082000	-3.84073	0.00309293	DOWN
sscle_09g074260	-3.84098	0.00291695	DOWN
sscle_09g069380	-3.84217	0.0070088	DOWN
sscle_07g057750	-3.84393	0.00255509	DOWN
sscle_06g052060	-3.84485	8.98e-06	DOWN
sscle_06g049360	-3.84543	0.00466748	DOWN
sscle_05g048590	-3.84543	0.00116254	DOWN
sscle_03g031990	-3.84607	0.00339153	DOWN
sscle_16g107680	-3.84791	0.00128347	DOWN
sscle_15g105830	-3.85305	0.0354295	DOWN
sscle_03g030510	-3.85427	0.00388254	DOWN
sscle_16g109600	-3.85489	0.0157297	DOWN
sscle_01g004230	-3.85595	0.00984455	DOWN
sscle_13g094420	-3.85702	0.000141395	DOWN
sscle_12g091490	-3.86181	0.0260016	DOWN
sscle_11g083170	-3.86228	0.00998373	DOWN
sscle_04g033630	-3.86251	0.00616993	DOWN
sscle_05g046200	-3.86784	0.00870329	DOWN
sscle_07g059170	-3.86801	0.0179919	DOWN
sscle_03g030990	-3.87069	0.0065819	DOWN
sscle_04g038480	-3.87263	0.00807685	DOWN
sscle_13g092180	-3.87403	0.000725025	DOWN
sscle_12g088110	-3.87721	0.0165905	DOWN
sscle_05g046790	-3.87823	6.26e-06	DOWN
sscle_12g091010	-3.87906	0.0033566	DOWN
sscle_05g046770	-3.8797	0.00656165	DOWN
sscle_03g028230	-3.87971	0.00039334	DOWN
sscle_10g076610	-3.88335	0.013639	DOWN
sscle_14g099020	-3.88406	0.0035881	DOWN
sscle_01g009470	-3.88414	0.0394392	DOWN
sscle_04g034200	-3.8891	0.0180883	DOWN
sscle_03g027930	-3.89053	0.0149971	DOWN
sscle_06g051460	-3.89174	0.0164934	DOWN
sscle_05g043940	-3.89185	0.0204331	DOWN
sscle_12g088720	-3.89352	0.0149228	DOWN
sscle_06g051290	-3.89374	0.0100439	DOWN
sscle_14g101060	-3.89671	0.0056349	DOWN
sscle_15g103520	-3.90135	0.0303552	DOWN
sscle_02g015120	-3.90336	0.0195407	DOWN
sscle_05g042500	-3.90362	0.039493	DOWN
sscle_12g088960	-3.9051	0.00238229	DOWN
sscle_06g050380	-3.90614	0.0037431	DOWN
sscle_10g076210	-3.90694	0.00496413	DOWN
sscle_06g049700	-3.90979	0.0163725	DOWN
sscle_11g081400	-3.91166	0.00804331	DOWN
sscle_12g087400	-3.91397	0.00121113	DOWN
sscle_07g058960	-3.9177	0.00951882	DOWN
sscle_08g066410	-3.92356	0.0300222	DOWN
sscle_16g109800	-3.92842	0.00389684	DOWN
sscle_07g059380	-3.93126	0.00205271	DOWN
sscle_01g001910	-3.93231	0.0281841	DOWN
sscle_05g043960	-3.93249	0.00139982	DOWN
sscle_15g102670	-3.93367	0.0390302	DOWN
sscle_02g013430	-3.93427	0.00075479	DOWN
sscle_05g047960	-3.93435	0.000428273	DOWN
sscle_16g108130	-3.93948	0.00161443	DOWN
sscle_02g021190	-3.94422	0.000700618	DOWN
sscle_02g017580	-3.94762	0.0312312	DOWN
sscle_13g095450	-3.94894	0.00738618	DOWN
sscle_12g090980	-3.9508	0.0135854	DOWN
sscle_15g106130	-3.95098	0.00547964	DOWN
sscle_08g065280	-3.95272	0.00833482	DOWN
sscle_13g093740	-3.95481	0.0118599	DOWN
sscle_01g009850	-3.95482	0.00658789	DOWN
sscle_05g041590	-3.95693	0.0115565	DOWN
sscle_02g017230	-3.95837	0.0020171	DOWN
sscle_02g019320	-3.95853	0.00207325	DOWN
sscle_02g018690	-3.96529	0.00292835	DOWN
sscle_08g062950	-3.96647	0.0122556	DOWN
sscle_05g048080	-3.96907	0.0086977	DOWN
sscle_07g057990	-3.96937	3.11e-05	DOWN
sscle_02g013010	-3.97484	0.00684299	DOWN
sscle_13g096250	-3.97777	0.000199381	DOWN
sscle_11g082150	-3.98333	0.00131544	DOWN
sscle_06g052670	-3.98481	0.00010666	DOWN
sscle_02g012910	-3.99019	0.0363692	DOWN
sscle_05g045680	-3.99179	0.0131582	DOWN
sscle_07g060110	-3.99207	0.00165231	DOWN
sscle_01g008130	-3.99312	0.00126371	DOWN
sscle_01g006870	-3.9997	0.00748098	DOWN
sscle_02g020520	-4.00562	0.00220276	DOWN
sscle_14g097770	-4.00674	0.037694	DOWN
sscle_10g079290	-4.0068	0.00399343	DOWN
sscle_06g048980	-4.00774	0.00326789	DOWN
sscle_03g026660	-4.01029	0.00222679	DOWN
sscle_07g061750	-4.0115	0.0183566	DOWN
sscle_02g014430	-4.01214	0.000223517	DOWN
sscle_03g027940	-4.01571	0.0406831	DOWN
sscle_09g069210	-4.01571	0.00697103	DOWN
sscle_15g104750	-4.01827	0.00215528	DOWN
sscle_04g036630	-4.01886	0.024609	DOWN
sscle_01g000100	-4.02262	0.000499095	DOWN
sscle_10g077330	-4.02269	0.00305145	DOWN
sscle_12g088830	-4.02718	0.00322032	DOWN
sscle_11g082690	-4.028	0.00349325	DOWN
sscle_01g005170	-4.02904	0.000207954	DOWN
sscle_09g072960	-4.0299	0.00101203	DOWN
sscle_05g041310	-4.03273	2.43e-05	DOWN
sscle_03g024010	-4.03946	0.000637566	DOWN
sscle_15g105010	-4.04007	0.00356867	DOWN
sscle_02g022120	-4.05227	0.000600189	DOWN
sscle_02g011630	-4.05624	0.007024	DOWN
sscle_04g038040	-4.05827	0.0239864	DOWN
sscle_16g107580	-4.0644	0.0219157	DOWN
sscle_01g009590	-4.06529	0.00184415	DOWN
sscle_03g027450	-4.06628	0.0401925	DOWN
sscle_13g093470	-4.06981	0.0451596	DOWN
sscle_05g040940	-4.07071	0.00128025	DOWN
sscle_02g017900	-4.07198	0.00659996	DOWN
sscle_07g061190	-4.07273	0.00265805	DOWN
sscle_03g026730	-4.07327	0.00207566	DOWN
sscle_13g096790	-4.07723	0.0133849	DOWN
sscle_01g002380	-4.07767	0.000243644	DOWN
sscle_06g055230	-4.08258	0.0143978	DOWN
sscle_15g105940	-4.08704	0.000360757	DOWN
sscle_11g085220	-4.08756	0.0240291	DOWN
sscle_02g018940	-4.09095	0.000511493	DOWN
sscle_05g046310	-4.09198	0.000204646	DOWN
sscle_10g077770	-4.0965	0.0103902	DOWN
sscle_09g073160	-4.0969	0.00127783	DOWN
sscle_16g110210	-4.10034	0.00768813	DOWN
sscle_09g074050	-4.1016	0.000637566	DOWN
sscle_10g080070	-4.10325	0.000336912	DOWN
sscle_08g066610	-4.1036	0.00366223	DOWN
sscle_13g096730	-4.1044	0.00505267	DOWN
sscle_05g045100	-4.10934	8.24e-05	DOWN
sscle_15g104070	-4.11053	0.0112503	DOWN
sscle_02g012440	-4.11082	4.81e-06	DOWN
sscle_02g016300	-4.11914	0.0353956	DOWN
sscle_14g100320	-4.11949	0.00322549	DOWN
sscle_08g068180	-4.12316	0.000161812	DOWN
sscle_08g068230	-4.12447	0.0144134	DOWN
sscle_03g028650	-4.12696	0.0306967	DOWN
sscle_02g016890	-4.12777	0.000287231	DOWN
sscle_10g077350	-4.13055	0.00228793	DOWN
sscle_08g065750	-4.13495	5.25e-05	DOWN
sscle_13g094120	-4.14026	6.21e-05	DOWN
sscle_01g010510	-4.1448	0.00869415	DOWN
sscle_12g087740	-4.14536	5.61e-05	DOWN
sscle_01g004200	-4.14699	0.000387524	DOWN
sscle_02g019490	-4.15085	0.00366302	DOWN
sscle_05g048180	-4.15148	0.000599685	DOWN
sscle_11g086470	-4.15296	0.00809976	DOWN
sscle_04g040030	-4.15315	0.00450139	DOWN
sscle_07g060740	-4.1601	0.000275684	DOWN
sscle_01g010570	-4.16306	0.0052452	DOWN
sscle_05g040360	-4.1647	0.000323589	DOWN
sscle_13g092570	-4.16689	0.0162264	DOWN
sscle_02g019140	-4.16722	0.0339277	DOWN
sscle_02g015440	-4.17035	2.87e-05	DOWN
sscle_14g097570	-4.1748	0.00622521	DOWN
sscle_06g052110	-4.18432	2.34e-06	DOWN
sscle_04g034690	-4.1855	0.00213837	DOWN
sscle_11g085770	-4.18614	0.00010433	DOWN
sscle_09g069540	-4.19342	0.0162062	DOWN
sscle_14g100840	-4.19753	5.35e-05	DOWN
sscle_01g009270	-4.19986	0.0149649	DOWN
sscle_01g007610	-4.20167	0.00202021	DOWN
sscle_11g082030	-4.20309	0.00129809	DOWN
sscle_03g029420	-4.20718	0.000152692	DOWN
sscle_01g006160	-4.2121	1.33e-05	DOWN
sscle_04g034550	-4.21691	0.0163189	DOWN
sscle_05g041380	-4.21694	0.00485207	DOWN
sscle_08g065030	-4.21753	3.54e-05	DOWN
sscle_12g088020	-4.21863	0.00315008	DOWN
sscle_01g007280	-4.21891	0.0197185	DOWN
sscle_08g066480	-4.22029	0.000158142	DOWN
sscle_03g028780	-4.22108	8.49e-05	DOWN
sscle_04g035050	-4.22661	0.04879	DOWN
sscle_07g058610	-4.23032	0.012425	DOWN
sscle_10g077010	-4.23662	0.0065164	DOWN
sscle_02g021600	-4.24105	2.23e-06	DOWN
sscle_01g004990	-4.24387	0.0163483	DOWN
sscle_07g060270	-4.24771	0.00494478	DOWN
sscle_14g098380	-4.25093	0.00239466	DOWN
sscle_04g034140	-4.25113	8.53e-05	DOWN
sscle_05g047720	-4.2514	0.00349325	DOWN
sscle_04g036640	-4.25178	0.0188837	DOWN
sscle_03g029460	-4.25183	0.0412909	DOWN
sscle_12g088080	-4.25333	0.0019758	DOWN
sscle_05g047930	-4.25384	0.00289642	DOWN
sscle_02g017190	-4.25738	0.0132491	DOWN
sscle_07g057160	-4.25906	0.000495856	DOWN
sscle_06g049120	-4.26109	4.4e-05	DOWN
sscle_06g054470	-4.26324	0.00781079	DOWN
sscle_05g043600	-4.26503	0.000322641	DOWN
sscle_04g039210	-4.26911	0.00319249	DOWN
sscle_10g078520	-4.27298	0.00168226	DOWN
sscle_10g076490	-4.27389	0.01536	DOWN
sscle_11g086720	-4.27405	0.0054887	DOWN
sscle_13g094560	-4.27452	0.000998383	DOWN
sscle_04g038350	-4.27941	0.000397958	DOWN
sscle_13g093990	-4.2818	0.00411631	DOWN
sscle_01g000230	-4.28195	0.0218845	DOWN
sscle_15g104020	-4.28368	0.000223517	DOWN
sscle_06g055140	-4.28439	0.0021521	DOWN
sscle_07g057100	-4.28637	0.000936177	DOWN
sscle_07g058590	-4.28759	0.00389684	DOWN
sscle_07g055860	-4.28777	0.000888447	DOWN
sscle_01g004580	-4.2962	0.000123232	DOWN
sscle_16g107710	-4.30652	1.82e-05	DOWN
sscle_15g102900	-4.30687	0.000905304	DOWN
sscle_01g004010	-4.30948	2.22e-05	DOWN
sscle_04g032580	-4.31074	0.00255286	DOWN
sscle_09g072120	-4.32194	0.000848761	DOWN
sscle_01g010440	-4.32505	0.000286195	DOWN
sscle_01g005140	-4.32815	0.00193232	DOWN
sscle_05g044740	-4.32951	0.00353623	DOWN
sscle_06g049130	-4.33312	0.010779	DOWN
sscle_11g086000	-4.3348	0.000353808	DOWN
sscle_13g095770	-4.3404	0.00837782	DOWN
sscle_01g000920	-4.34056	0.000210097	DOWN
sscle_01g007660	-4.34221	0.00587605	DOWN
sscle_12g091370	-4.34324	0.0033206	DOWN
sscle_02g021830	-4.34949	0.00139043	DOWN
sscle_03g027920	-4.35083	0.000653558	DOWN
sscle_01g008330	-4.35176	0.000183096	DOWN
sscle_16g108090	-4.3544	0.00525817	DOWN
sscle_03g028090	-4.36003	5.22e-05	DOWN
sscle_01g001940	-4.36063	0.0127402	DOWN
sscle_04g036790	-4.36328	7.79e-05	DOWN
sscle_08g064260	-4.36523	0.0129002	DOWN
sscle_08g066620	-4.36986	0.0116786	DOWN
sscle_06g052510	-4.37196	0.000390284	DOWN
sscle_14g098500	-4.37211	0.000912742	DOWN
sscle_13g094760	-4.37304	0.00346976	DOWN
sscle_08g063320	-4.37426	0.00514091	DOWN
sscle_02g016420	-4.37458	0.0112948	DOWN
sscle_11g081620	-4.37565	0.00883895	DOWN
sscle_01g010900	-4.38069	0.000197722	DOWN
sscle_14g098030	-4.38139	0.000197722	DOWN
sscle_06g054850	-4.38396	0.00110989	DOWN
sscle_16g110170	-4.38846	0.00535242	DOWN
sscle_13g095430	-4.38978	4.64e-05	DOWN
sscle_13g094390	-4.39213	0.00156045	DOWN
sscle_10g078030	-4.39992	3e-05	DOWN
sscle_15g106800	-4.40051	0.00243047	DOWN
sscle_06g051370	-4.40252	3.49e-05	DOWN
sscle_01g006150	-4.40284	0.00304071	DOWN
sscle_07g058100	-4.4044	0.0169389	DOWN
sscle_08g063990	-4.40497	0.000749591	DOWN
sscle_03g022650	-4.40727	4.06e-05	DOWN
sscle_05g046860	-4.40834	0.00145229	DOWN
sscle_02g019310	-4.41166	0.000762948	DOWN
sscle_05g044750	-4.41358	0.00161443	DOWN
sscle_09g073680	-4.41863	8.96e-06	DOWN
sscle_05g043730	-4.42028	0.00544671	DOWN
sscle_01g003740	-4.42203	0.000219482	DOWN
sscle_02g021100	-4.42359	0.000342056	DOWN
sscle_13g096740	-4.42872	0.000252666	DOWN
sscle_11g082280	-4.43169	0.00121128	DOWN
sscle_02g021940	-4.43212	0.000707949	DOWN
sscle_03g023020	-4.43311	1.89e-05	DOWN
sscle_14g098950	-4.43428	0.000888447	DOWN
sscle_06g054900	-4.43874	0.00341544	DOWN
sscle_03g030170	-4.43952	0.00281104	DOWN
sscle_02g020030	-4.44158	0.000499164	DOWN
sscle_07g055700	-4.44166	0.00177103	DOWN
sscle_08g063940	-4.44427	0.000220478	DOWN
sscle_02g011990	-4.44589	0.00255181	DOWN
sscle_07g056510	-4.44892	0.00184176	DOWN
sscle_15g106310	-4.4496	0.00185377	DOWN
sscle_06g051480	-4.4507	0.000845797	DOWN
sscle_09g072150	-4.45288	0.000733476	DOWN
sscle_05g045260	-4.45579	0.000198312	DOWN
sscle_02g014330	-4.45756	0.0149827	DOWN
sscle_03g022690	-4.46197	0.000361093	DOWN
sscle_04g034020	-4.4626	0.00479701	DOWN
sscle_12g086770	-4.46327	0.00227363	DOWN
sscle_02g016710	-4.46329	1.29e-05	DOWN
sscle_16g109350	-4.46916	0.0180455	DOWN
sscle_04g039640	-4.47063	0.00554904	DOWN
sscle_02g017850	-4.47534	3.11e-05	DOWN
sscle_04g034480	-4.47583	0.00114994	DOWN
sscle_14g099690	-4.47598	0.00142737	DOWN
sscle_16g110580	-4.47644	0.000270492	DOWN
sscle_11g085690	-4.48028	0.000708148	DOWN
sscle_15g104370	-4.48077	0.000421299	DOWN
sscle_04g034350	-4.48207	4.07e-05	DOWN
sscle_06g054890	-4.49083	0.00252726	DOWN
sscle_01g004700	-4.49238	0.00718167	DOWN
sscle_13g092930	-4.49568	0.00111295	DOWN
sscle_14g098010	-4.49773	2.09e-05	DOWN
sscle_16g107950	-4.49985	0.00412101	DOWN
sscle_03g027780	-4.51262	0.0030609	DOWN
sscle_15g103400	-4.51626	0.00152657	DOWN
sscle_03g030560	-4.51931	0.00061651	DOWN
sscle_06g049850	-4.52128	0.00059468	DOWN
sscle_09g072300	-4.52495	0.00139216	DOWN
sscle_04g032160	-4.52595	0.000892392	DOWN
sscle_02g016580	-4.5293	0.00018474	DOWN
sscle_10g078630	-4.53173	0.00180603	DOWN
sscle_12g090370	-4.53542	0.0307429	DOWN
sscle_09g073960	-4.53742	0.00029448	DOWN
sscle_02g012180	-4.54052	0.0104219	DOWN
sscle_01g006950	-4.54304	0.00260672	DOWN
sscle_10g076600	-4.54417	3.2e-05	DOWN
sscle_05g041710	-4.5447	0.000681417	DOWN
sscle_10g075140	-4.54527	0.00502916	DOWN
sscle_06g050720	-4.55582	0.00012721	DOWN
sscle_05g044100	-4.5566	0.00040349	DOWN
sscle_07g061070	-4.5709	0.0106424	DOWN
sscle_14g097170	-4.57291	0.000145319	DOWN
sscle_07g057480	-4.57336	0.00014249	DOWN
sscle_08g062160	-4.58021	0.000378142	DOWN
sscle_04g032390	-4.58217	3.09e-05	DOWN
sscle_02g015280	-4.5828	3.48e-06	DOWN
sscle_02g012250	-4.58652	0.000408588	DOWN
sscle_12g089900	-4.59284	0.00366073	DOWN
sscle_02g021300	-4.59392	0.000719126	DOWN
sscle_11g085480	-4.60278	0.000357566	DOWN
sscle_11g081490	-4.60568	0.0162062	DOWN
sscle_07g057290	-4.616	0.000811196	DOWN
sscle_10g075850	-4.62547	1.75e-06	DOWN
sscle_03g025630	-4.63118	0.00112587	DOWN
sscle_02g012040	-4.63142	0.000755379	DOWN
sscle_07g057770	-4.63317	0.000220733	DOWN
sscle_04g037860	-4.63393	0.0185577	DOWN
sscle_10g078010	-4.63509	0.000349171	DOWN
sscle_04g035150	-4.63765	0.000414538	DOWN
sscle_03g027470	-4.63818	0.000557219	DOWN
sscle_14g101090	-4.63868	1.06e-05	DOWN
sscle_09g073170	-4.64633	0.000201818	DOWN
sscle_03g027350	-4.64672	0.000242532	DOWN
sscle_05g043020	-4.64954	0.000105972	DOWN
sscle_16g107750	-4.65189	3.85e-06	DOWN
sscle_08g065630	-4.65201	1.34e-05	DOWN
sscle_01g009980	-4.65273	8.5e-05	DOWN
sscle_07g057520	-4.65463	0.000158752	DOWN
sscle_09g071690	-4.65721	0.000369799	DOWN
sscle_14g099580	-4.66289	0.000847086	DOWN
sscle_04g038020	-4.6649	0.0224036	DOWN
sscle_04g034010	-4.66736	0.00638917	DOWN
sscle_06g051380	-4.6695	0.000116499	DOWN
sscle_11g085490	-4.6773	0.00155821	DOWN
sscle_05g047240	-4.6785	4.16e-06	DOWN
sscle_02g021170	-4.67924	0.0100139	DOWN
sscle_14g101770	-4.68618	4.23e-06	DOWN
sscle_05g043980	-4.68774	4.93e-05	DOWN
sscle_01g001930	-4.69426	0.00154268	DOWN
sscle_05g042460	-4.69581	0.0142326	DOWN
sscle_09g074320	-4.71968	0.000277902	DOWN
sscle_02g020990	-4.71975	3.93e-05	DOWN
sscle_05g042480	-4.72113	0.00192619	DOWN
sscle_11g085010	-4.72156	0.00186401	DOWN
sscle_04g035770	-4.72252	7.12e-05	DOWN
sscle_06g054530	-4.72358	0.000801335	DOWN
sscle_08g065620	-4.72756	0.000416225	DOWN
sscle_11g082020	-4.72839	0.0182508	DOWN
sscle_05g045120	-4.73098	2.59e-05	DOWN
sscle_14g100930	-4.73213	1.48e-06	DOWN
sscle_04g033090	-4.7324	0.000458563	DOWN
sscle_16g107670	-4.73271	1.15e-05	DOWN
sscle_05g043800	-4.73743	0.00223475	DOWN
sscle_04g039050	-4.73798	0.000208667	DOWN
sscle_10g080610	-4.74	1.6e-05	DOWN
sscle_02g015450	-4.74425	0.00014987	DOWN
sscle_10g080350	-4.75666	0.00181538	DOWN
sscle_09g069590	-4.75668	8.2e-05	DOWN
sscle_02g014600	-4.76633	0.00160002	DOWN
sscle_12g087280	-4.76677	0.000283185	DOWN
sscle_13g092250	-4.77171	0.00155821	DOWN
sscle_02g012960	-4.77278	0.000600829	DOWN
sscle_07g056780	-4.77377	0.000443233	DOWN
sscle_07g056560	-4.78052	8.52e-07	DOWN
sscle_02g017410	-4.78105	0.000792494	DOWN
sscle_02g013620	-4.78116	2.86e-05	DOWN
sscle_02g016960	-4.78166	0.00184853	DOWN
sscle_02g015070	-4.78893	7.53e-05	DOWN
sscle_02g015080	-4.78985	0.000452957	DOWN
sscle_15g103230	-4.79042	0.00472603	DOWN
sscle_04g037250	-4.79233	1.21e-05	DOWN
sscle_15g102660	-4.79649	2.1e-08	DOWN
sscle_13g094710	-4.79741	1.58e-05	DOWN
sscle_16g107720	-4.79939	0.00775367	DOWN
sscle_14g102010	-4.79957	0.000186201	DOWN
sscle_03g024220	-4.80522	0.000421299	DOWN
sscle_08g067070	-4.80534	4.05e-05	DOWN
sscle_03g026820	-4.81129	0.000113062	DOWN
sscle_04g036300	-4.81727	2.61e-05	DOWN
sscle_07g058670	-4.81733	0.000346235	DOWN
sscle_15g107080	-4.81795	0.0176805	DOWN
sscle_09g071820	-4.81861	0.000460123	DOWN
sscle_13g095890	-4.82173	0.00124472	DOWN
sscle_11g081510	-4.82244	0.00310206	DOWN
sscle_12g090730	-4.82548	8.96e-05	DOWN
sscle_05g046410	-4.83733	0.00784298	DOWN
sscle_05g048500	-4.8394	7.56e-06	DOWN
sscle_15g107090	-4.84113	0.000397692	DOWN
sscle_06g053030	-4.84531	0.000207954	DOWN
sscle_06g049790	-4.84796	0.0388289	DOWN
sscle_03g024380	-4.86783	6.48e-05	DOWN
sscle_14g098870	-4.87183	1.36e-06	DOWN
sscle_02g015660	-4.87454	3.11e-05	DOWN
sscle_04g033060	-4.87898	0.000637566	DOWN
sscle_03g023540	-4.87981	3.35e-05	DOWN
sscle_03g029360	-4.88175	0.00047008	DOWN
sscle_16g108260	-4.88523	0.000914138	DOWN
sscle_01g001890	-4.88554	0.000892929	DOWN
sscle_01g006580	-4.8881	3.37e-05	DOWN
sscle_11g081930	-4.89212	4.2e-06	DOWN
sscle_05g041230	-4.89327	0.00137108	DOWN
sscle_06g050290	-4.9044	0.000597375	DOWN
sscle_15g105480	-4.90504	0.00408412	DOWN
sscle_12g090150	-4.91986	2.57e-05	DOWN
sscle_07g059030	-4.92028	8.89e-06	DOWN
sscle_09g069010	-4.92333	0.00059468	DOWN
sscle_14g099070	-4.92396	5.98e-06	DOWN
sscle_02g017330	-4.92529	0.000337032	DOWN
sscle_12g087170	-4.934	0.000314661	DOWN
sscle_13g092870	-4.93832	0.00082672	DOWN
sscle_08g066600	-4.93854	6.22e-06	DOWN
sscle_07g060760	-4.94103	0.00052717	DOWN
sscle_04g037970	-4.94398	5.06e-05	DOWN
sscle_03g023900	-4.94404	0.00059468	DOWN
sscle_12g090930	-4.94451	0.000207954	DOWN
sscle_06g051450	-4.9573	5.12e-05	DOWN
sscle_08g067440	-4.96318	0.00014987	DOWN
sscle_04g039000	-4.9689	5.91e-05	DOWN
sscle_07g058120	-4.97138	0.000116316	DOWN
sscle_11g082750	-4.97305	0.00014342	DOWN
sscle_02g016620	-4.97483	0.000160675	DOWN
sscle_10g078300	-4.9788	0.00718167	DOWN
sscle_12g088130	-4.98144	0.000207857	DOWN
sscle_07g057940	-4.98152	0.00149466	DOWN
sscle_03g022660	-4.98434	4.36e-05	DOWN
sscle_13g093780	-4.98618	1.87e-07	DOWN
sscle_02g021900	-4.98878	3.78e-05	DOWN
sscle_01g009620	-4.98956	7.45e-06	DOWN
sscle_06g052580	-4.99238	0.000586313	DOWN
sscle_12g091050	-4.99327	0.002212	DOWN
sscle_15g102460	-4.99339	5.13e-05	DOWN
sscle_01g009600	-4.99607	0.000124793	DOWN
sscle_05g041150	-5.00101	0.000486811	DOWN
sscle_12g087060	-5.00986	0.00301578	DOWN
sscle_10g078260	-5.01091	0.00225517	DOWN
sscle_04g037580	-5.01129	0.000123232	DOWN
sscle_02g016480	-5.02136	0.000650094	DOWN
sscle_01g010530	-5.02158	0.000107875	DOWN
sscle_01g001300	-5.02508	1.56e-05	DOWN
sscle_15g107190	-5.034	5.01e-05	DOWN
sscle_03g023530	-5.0394	8.64e-05	DOWN
sscle_15g107060	-5.04205	0.0110546	DOWN
sscle_02g017280	-5.04931	0.00010742	DOWN
sscle_14g099750	-5.05318	0.000230532	DOWN
sscle_04g038100	-5.05323	3.11e-05	DOWN
sscle_01g007570	-5.06485	0.00347639	DOWN
sscle_03g031560	-5.06526	2.09e-05	DOWN
sscle_04g035810	-5.06676	0.0155856	DOWN
sscle_05g047490	-5.07029	0.000148563	DOWN
sscle_08g066660	-5.07267	4.09e-05	DOWN
sscle_01g000110	-5.07565	0.000617023	DOWN
sscle_04g033640	-5.08301	8.81e-06	DOWN
sscle_01g009500	-5.08334	4.62e-06	DOWN
sscle_01g004480	-5.09374	2.8e-05	DOWN
sscle_07g058130	-5.09415	1.31e-06	DOWN
sscle_10g078900	-5.09457	0.000198312	DOWN
sscle_11g085200	-5.09547	0.000277902	DOWN
sscle_16g107840	-5.09673	1.56e-05	DOWN
sscle_07g058070	-5.10555	7.73e-05	DOWN
sscle_10g078730	-5.1169	0.000203092	DOWN
sscle_01g004340	-5.11979	4e-05	DOWN
sscle_01g005010	-5.12162	0.00467128	DOWN
sscle_05g047480	-5.122	9.18e-06	DOWN
sscle_02g011620	-5.14831	0.000126	DOWN
sscle_04g038970	-5.14879	0.000108082	DOWN
sscle_04g038200	-5.15382	0.000212138	DOWN
sscle_01g008110	-5.15592	0.000108082	DOWN
sscle_01g000960	-5.15842	0.00952774	DOWN
sscle_04g035400	-5.16086	1e-07	DOWN
sscle_08g062790	-5.16138	2.29e-06	DOWN
sscle_06g054920	-5.16182	5.9e-06	DOWN
sscle_16g107860	-5.16544	0.000741612	DOWN
sscle_07g059650	-5.17716	2.35e-05	DOWN
sscle_02g019630	-5.18775	0.000240855	DOWN
sscle_14g100870	-5.18784	3.22e-05	DOWN
sscle_05g041300	-5.18855	6.63e-05	DOWN
sscle_02g018660	-5.20182	0.0046892	DOWN
sscle_06g053410	-5.21047	1.24e-06	DOWN
sscle_03g026220	-5.22044	0.000440483	DOWN
sscle_01g002110	-5.22055	0.0242778	DOWN
sscle_10g079900	-5.2342	7.91e-05	DOWN
sscle_05g047640	-5.23455	1.36e-06	DOWN
sscle_01g004030	-5.23464	0.000820704	DOWN
sscle_07g060600	-5.23874	5.86e-06	DOWN
sscle_05g040350	-5.24519	2.48e-05	DOWN
sscle_15g103330	-5.25439	0.00102706	DOWN
sscle_08g067120	-5.25971	0.000174542	DOWN
sscle_10g075230	-5.26233	7.96e-05	DOWN
sscle_08g063090	-5.26396	0.000302133	DOWN
sscle_06g049810	-5.26961	4.4e-05	DOWN
sscle_11g081480	-5.27493	1.35e-05	DOWN
sscle_09g068920	-5.28751	0.00103667	DOWN
sscle_06g049140	-5.294	0.00418019	DOWN
sscle_14g099170	-5.29471	7.62e-05	DOWN
sscle_04g037430	-5.29718	5.76e-07	DOWN
sscle_02g018810	-5.30627	7.16e-05	DOWN
sscle_11g086400	-5.31294	3.97e-06	DOWN
sscle_13g095730	-5.31863	9.17e-05	DOWN
sscle_16g109870	-5.32111	0.000719492	DOWN
sscle_16g107630	-5.33054	1.36e-05	DOWN
sscle_01g001270	-5.33479	1.34e-05	DOWN
sscle_10g078170	-5.33861	0.00163975	DOWN
sscle_07g057400	-5.34105	8.97e-06	DOWN
sscle_01g009200	-5.34192	0.000219299	DOWN
sscle_07g060260	-5.34717	0.00112775	DOWN
sscle_11g081610	-5.35514	9.17e-05	DOWN
sscle_14g101750	-5.35629	0.000326408	DOWN
sscle_02g013880	-5.36913	0.00192636	DOWN
sscle_07g061300	-5.37143	0.000188527	DOWN
sscle_03g026100	-5.37602	4.97e-09	DOWN
sscle_02g019990	-5.38754	0.000266986	DOWN
sscle_05g042440	-5.38791	7.96e-05	DOWN
sscle_12g090200	-5.38937	0.000123232	DOWN
sscle_07g058770	-5.39283	3.22e-07	DOWN
sscle_06g051000	-5.39331	5.99e-07	DOWN
sscle_04g037550	-5.39346	2.84e-06	DOWN
sscle_01g010910	-5.39577	7.17e-05	DOWN
sscle_02g016510	-5.39891	0.00040349	DOWN
sscle_13g093890	-5.40017	2.89e-05	DOWN
sscle_15g103730	-5.42109	4.72e-05	DOWN
sscle_16g110350	-5.42224	2.94e-05	DOWN
sscle_03g023380	-5.43441	1.85e-06	DOWN
sscle_12g090020	-5.43756	0.0002547	DOWN
sscle_04g034290	-5.44714	3.03e-06	DOWN
sscle_02g020040	-5.45691	1.44e-05	DOWN
sscle_05g040780	-5.4592	5.14e-08	DOWN
sscle_09g070620	-5.46416	0.000168939	DOWN
sscle_08g064530	-5.48712	3.11e-05	DOWN
sscle_12g087250	-5.50926	1.4e-06	DOWN
sscle_01g009810	-5.51191	5.27e-07	DOWN
sscle_15g104280	-5.53015	3.54e-06	DOWN
sscle_01g005360	-5.53468	1.06e-05	DOWN
sscle_16g111000	-5.54456	0.000168511	DOWN
sscle_02g019900	-5.54511	1.26e-06	DOWN
sscle_07g061380	-5.55106	0.0027245	DOWN
sscle_09g074060	-5.56527	1.14e-06	DOWN
sscle_05g041120	-5.56621	5.52e-07	DOWN
sscle_16g110610	-5.57168	8.81e-07	DOWN
sscle_04g033130	-5.58076	6.15e-05	DOWN
sscle_09g070030	-5.58858	0.000160552	DOWN
sscle_04g034830	-5.59241	1.12e-05	DOWN
sscle_03g028980	-5.59264	1.7e-07	DOWN
sscle_09g070340	-5.59744	8.25e-05	DOWN
sscle_12g090390	-5.60156	3.16e-05	DOWN
sscle_04g038470	-5.60191	9.04e-05	DOWN
sscle_14g100160	-5.60297	2.34e-07	DOWN
sscle_08g065910	-5.60602	7.66e-07	DOWN
sscle_10g075270	-5.60944	3.62e-05	DOWN
sscle_05g047230	-5.61675	3.63e-07	DOWN
sscle_01g003260	-5.63414	1.34e-06	DOWN
sscle_12g090160	-5.63901	3.54e-05	DOWN
sscle_16g108750	-5.64243	1.91e-05	DOWN
sscle_10g079910	-5.64648	6.99e-06	DOWN
sscle_14g098220	-5.64874	1.42e-05	DOWN
sscle_14g099620	-5.6508	0.000627601	DOWN
sscle_11g081410	-5.65201	2.4e-08	DOWN
sscle_16g109730	-5.65519	4.37e-05	DOWN
sscle_05g047390	-5.65745	6.97e-06	DOWN
sscle_07g058780	-5.66789	4.21e-09	DOWN
sscle_15g103560	-5.66894	0.000100772	DOWN
sscle_16g110500	-5.6704	1.66e-05	DOWN
sscle_10g075640	-5.67245	2.94e-05	DOWN
sscle_05g045420	-5.67991	8.89e-06	DOWN
sscle_08g067110	-5.69712	0.00014249	DOWN
sscle_05g045090	-5.71476	5.16e-08	DOWN
sscle_09g070280	-5.71578	1.42e-05	DOWN
sscle_04g038520	-5.71921	8.24e-05	DOWN
sscle_05g042470	-5.72104	1.77e-05	DOWN
sscle_04g040200	-5.72407	1.56e-05	DOWN
sscle_03g023710	-5.72445	1.65e-06	DOWN
sscle_04g037830	-5.73162	7.54e-07	DOWN
sscle_09g069940	-5.73191	1.96e-07	DOWN
sscle_15g103820	-5.73482	2.34e-07	DOWN
sscle_01g011200	-5.73763	8.27e-09	DOWN
sscle_10g076270	-5.74144	1.58e-05	DOWN
sscle_01g004460	-5.742	1.34e-05	DOWN
sscle_10g076810	-5.74737	7.55e-06	DOWN
sscle_05g046270	-5.7576	2.26e-06	DOWN
sscle_13g093160	-5.76139	1.55e-06	DOWN
sscle_05g042510	-5.76321	5.96e-07	DOWN
sscle_08g067040	-5.7667	5.41e-06	DOWN
sscle_11g085860	-5.77627	2.51e-05	DOWN
sscle_07g057330	-5.78324	1.17e-08	DOWN
sscle_04g035710	-5.79062	2.05e-07	DOWN
sscle_07g056590	-5.79771	2.94e-05	DOWN
sscle_04g038830	-5.8029	9.04e-05	DOWN
sscle_05g046020	-5.81425	3.77e-07	DOWN
sscle_04g039460	-5.81552	3.48e-06	DOWN
sscle_01g009210	-5.81736	3.19e-06	DOWN
sscle_04g033460	-5.82539	7.56e-07	DOWN
sscle_06g049540	-5.82646	1.1e-07	DOWN
sscle_10g080420	-5.84649	6.9e-06	DOWN
sscle_07g056620	-5.85031	0.000499164	DOWN
sscle_03g023460	-5.85956	1.1e-07	DOWN
sscle_05g048160	-5.87064	4.36e-05	DOWN
sscle_02g020850	-5.87197	0.000914138	DOWN
sscle_10g077710	-5.8869	2.6e-07	DOWN
sscle_02g014350	-5.88731	7.56e-07	DOWN
sscle_10g078230	-5.90388	0.0124454	DOWN
sscle_04g035320	-5.90456	7.53e-06	DOWN
sscle_07g056750	-5.91283	7.56e-07	DOWN
sscle_03g025980	-5.91556	4.09e-06	DOWN
sscle_08g063550	-5.92269	0.000116924	DOWN
sscle_01g007640	-5.92367	1.78e-05	DOWN
sscle_15g105310	-5.94631	8.97e-06	DOWN
sscle_11g083410	-5.95762	5.1e-07	DOWN
sscle_03g031960	-5.97489	3.55e-07	DOWN
sscle_01g006100	-5.97644	1.99e-05	DOWN
sscle_07g055950	-5.98424	5.37e-06	DOWN
sscle_03g023110	-5.99717	9.15e-08	DOWN
sscle_08g067760	-5.99958	2.9e-07	DOWN
sscle_04g032340	-6.0038	0.000113465	DOWN
sscle_02g012950	-6.04216	4.62e-06	DOWN
sscle_13g096990	-6.04317	1.43e-06	DOWN
sscle_14g099980	-6.04381	3.36e-06	DOWN
sscle_08g067930	-6.05897	0.000677136	DOWN
sscle_03g024850	-6.06743	1.18e-05	DOWN
sscle_10g080110	-6.07223	3.9e-06	DOWN
sscle_16g110340	-6.08248	1.82e-05	DOWN
sscle_15g104010	-6.10091	1.6e-06	DOWN
sscle_08g063640	-6.10933	1.69e-06	DOWN
sscle_07g058520	-6.11188	2.55e-09	DOWN
sscle_06g049740	-6.1145	1.3e-06	DOWN
sscle_05g048540	-6.1206	3.35e-07	DOWN
sscle_11g081450	-6.12725	2.09e-05	DOWN
sscle_14g098090	-6.12777	7.09e-07	DOWN
sscle_14g101630	-6.13329	3.97e-06	DOWN
sscle_16g108560	-6.13586	1.89e-05	DOWN
sscle_04g039390	-6.14126	3.48e-06	DOWN
sscle_11g081570	-6.14554	0.000586313	DOWN
sscle_04g033500	-6.14625	9.7e-07	DOWN
sscle_15g102920	-6.15164	1.89e-05	DOWN
sscle_08g062960	-6.17261	1.42e-06	DOWN
sscle_15g102770	-6.18054	3.24e-05	DOWN
sscle_01g006670	-6.20033	1.36e-07	DOWN
sscle_07g056120	-6.20374	9.12e-06	DOWN
sscle_12g088860	-6.20411	1.56e-06	DOWN
sscle_02g014840	-6.2107	3.96e-06	DOWN
sscle_12g090010	-6.21267	6.11e-09	DOWN
sscle_14g101910	-6.21768	6.08e-06	DOWN
sscle_05g041220	-6.25365	3.79e-05	DOWN
sscle_13g096280	-6.27257	1.25e-05	DOWN
sscle_11g081460	-6.27634	1.05e-06	DOWN
sscle_04g037420	-6.2781	1.03e-09	DOWN
sscle_06g048830	-6.28015	7.95e-07	DOWN
sscle_03g022890	-6.29158	1.53e-06	DOWN
sscle_05g044900	-6.30066	3.63e-07	DOWN
sscle_08g062490	-6.32756	2.26e-06	DOWN
sscle_14g100450	-6.34421	5.58e-07	DOWN
sscle_01g011350	-6.34463	2e-05	DOWN
sscle_05g040430	-6.35008	2.98e-07	DOWN
sscle_15g102980	-6.35797	1.23e-05	DOWN
sscle_07g060990	-6.37648	9.12e-05	DOWN
sscle_03g028680	-6.37946	5.03e-06	DOWN
sscle_08g064960	-6.40785	1.18e-06	DOWN
sscle_02g018250	-6.40819	1.13e-06	DOWN
sscle_14g102130	-6.41534	3.38e-10	DOWN
sscle_15g107280	-6.42969	6.65e-06	DOWN
sscle_02g015770	-6.43379	2.93e-07	DOWN
sscle_01g003430	-6.43433	5.76e-07	DOWN
sscle_13g092600	-6.44114	2.63e-07	DOWN
sscle_10g076650	-6.44395	8.62e-07	DOWN
sscle_10g074980	-6.44892	3.29e-06	DOWN
sscle_03g023550	-6.45046	2.58e-08	DOWN
sscle_05g045060	-6.45404	0.000290916	DOWN
sscle_03g029020	-6.45407	3.55e-07	DOWN
sscle_11g086290	-6.48071	5.13e-05	DOWN
sscle_03g028050	-6.48499	6.02e-08	DOWN
sscle_16g107740	-6.49791	8.14e-06	DOWN
sscle_02g017970	-6.4992	2.07e-06	DOWN
sscle_03g026190	-6.51995	2.51e-07	DOWN
sscle_10g076080	-6.551	9.98e-08	DOWN
sscle_08g066500	-6.56457	9.13e-09	DOWN
sscle_15g104810	-6.5847	7.65e-07	DOWN
sscle_10g078280	-6.58909	5.91e-05	DOWN
sscle_11g085640	-6.59325	0.00017129	DOWN
sscle_08g067220	-6.60864	1.58e-06	DOWN
sscle_04g035410	-6.61543	3.77e-09	DOWN
sscle_05g042140	-6.63048	1.23e-07	DOWN
sscle_12g090810	-6.64646	1.53e-06	DOWN
sscle_08g064610	-6.64728	3.82e-06	DOWN
sscle_14g101380	-6.64926	2.52e-06	DOWN
sscle_01g005640	-6.65825	5.9e-07	DOWN
sscle_02g016570	-6.66188	1.84e-05	DOWN
sscle_11g081430	-6.67342	3.63e-07	DOWN
sscle_07g057510	-6.67503	7.56e-07	DOWN
sscle_01g001740	-6.68007	1.89e-06	DOWN
sscle_16g110490	-6.70359	8.71e-08	DOWN
sscle_03g030100	-6.71485	6.83e-07	DOWN
sscle_03g031260	-6.72008	1.71e-08	DOWN
sscle_14g099110	-6.72323	1.36e-05	DOWN
sscle_03g024210	-6.74819	8.27e-09	DOWN
sscle_12g089910	-6.75607	4.74e-06	DOWN
sscle_10g080700	-6.76184	1.04e-07	DOWN
sscle_08g067580	-6.79077	6.76e-08	DOWN
sscle_05g044850	-6.80145	9.28e-06	DOWN
sscle_15g104590	-6.81188	1.52e-07	DOWN
sscle_02g022130	-6.81536	7.36e-06	DOWN
sscle_05g046640	-6.82965	5.62e-07	DOWN
sscle_01g006830	-6.83079	3.64e-08	DOWN
sscle_07g061060	-6.83211	6.19e-12	DOWN
sscle_10g080760	-6.84085	3.52e-08	DOWN
sscle_07g057670	-6.84419	6.4e-07	DOWN
sscle_10g078310	-6.85421	7.09e-07	DOWN
sscle_15g103830	-6.8693	5.25e-07	DOWN
sscle_09g074310	-6.87636	3.06e-10	DOWN
sscle_05g044700	-6.88435	3.72e-07	DOWN
sscle_11g081390	-6.88644	1.68e-08	DOWN
sscle_15g105020	-6.89123	3.03e-08	DOWN
sscle_05g045270	-6.89173	3.52e-08	DOWN
sscle_11g081420	-6.91421	7.93e-07	DOWN
sscle_10g078240	-6.91752	2.1e-08	DOWN
sscle_10g077170	-6.95308	6.76e-08	DOWN
sscle_11g082050	-6.95413	1.53e-06	DOWN
sscle_05g048490	-6.96489	1.97e-07	DOWN
sscle_14g098980	-6.9673	1.92e-07	DOWN
sscle_07g060750	-6.98518	1.01e-08	DOWN
sscle_07g057880	-6.99432	7.79e-05	DOWN
sscle_02g020810	-7.00219	5.32e-09	DOWN
sscle_08g066490	-7.04556	3.25e-11	DOWN
sscle_14g101280	-7.05302	1.25e-09	DOWN
sscle_05g044640	-7.07403	3.38e-10	DOWN
sscle_11g081440	-7.08688	8.71e-08	DOWN
sscle_07g055590	-7.12792	9.06e-07	DOWN
sscle_01g000980	-7.16394	1.23e-06	DOWN
sscle_11g081560	-7.16594	1.52e-07	DOWN
sscle_07g056050	-7.17105	3.12e-10	DOWN
sscle_09g073690	-7.19138	1.14e-08	DOWN
sscle_06g051240	-7.19321	1.36e-06	DOWN
sscle_13g093450	-7.19974	2.9e-08	DOWN
sscle_03g023410	-7.20599	2.05e-07	DOWN
sscle_11g085930	-7.20671	2.57e-08	DOWN
sscle_02g017240	-7.2132	5.66e-08	DOWN
sscle_13g093820	-7.22852	4.05e-07	DOWN
sscle_01g007910	-7.29576	1.03e-09	DOWN
sscle_10g079560	-7.30679	6.6e-08	DOWN
sscle_05g043140	-7.33542	6.76e-08	DOWN
sscle_14g101790	-7.34174	6.65e-08	DOWN
sscle_03g031890	-7.35237	1.56e-06	DOWN
sscle_11g084820	-7.35287	2.22e-10	DOWN
sscle_05g040610	-7.35746	5.32e-09	DOWN
sscle_16g109410	-7.38168	1.19e-07	DOWN
sscle_11g083900	-7.42746	1.27e-08	DOWN
sscle_11g081630	-7.45691	2e-06	DOWN
sscle_11g081380	-7.49408	5.38e-07	DOWN
sscle_04g035010	-7.5207	4e-07	DOWN
sscle_01g010480	-7.521	5.16e-08	DOWN
sscle_04g033990	-7.52548	1.6e-05	DOWN
sscle_14g099660	-7.59353	2.22e-10	DOWN
sscle_03g024720	-7.61204	2.78e-08	DOWN
sscle_04g033650	-7.61789	7.37e-07	DOWN
sscle_04g034000	-7.63406	1.3e-06	DOWN
sscle_08g062290	-7.65319	5.32e-09	DOWN
sscle_10g080580	-7.65652	3.77e-09	DOWN
sscle_04g033620	-7.67115	4.12e-06	DOWN
sscle_01g006600	-7.6809	9.51e-10	DOWN
sscle_11g084380	-7.70445	1.23e-06	DOWN
sscle_07g056900	-7.75473	1.33e-09	DOWN
sscle_01g002360	-7.79841	1.16e-05	DOWN
sscle_01g001800	-7.80959	8.27e-09	DOWN
sscle_15g102970	-7.80963	1.61e-08	DOWN
sscle_04g034030	-7.85619	3.11e-09	DOWN
sscle_15g104480	-7.87832	6.42e-10	DOWN
sscle_16g108430	-7.8916	1.62e-10	DOWN
sscle_01g005690	-8.03272	2.31e-05	DOWN
sscle_05g046720	-8.06928	1.09e-08	DOWN
sscle_05g043340	-8.1016	1.18e-08	DOWN
sscle_13g094860	-8.13232	1.5e-09	DOWN
sscle_05g046690	-8.19836	5.78e-08	DOWN
sscle_05g040690	-8.20639	1.33e-09	DOWN
sscle_08g063720	-8.25493	5.38e-07	DOWN
sscle_01g006330	-8.3215	4.85e-08	DOWN
sscle_12g088740	-8.36272	2.51e-07	DOWN
sscle_14g100150	-8.43631	1.83e-09	DOWN
sscle_02g021770	-8.56561	2.23e-09	DOWN
sscle_06g055080	-8.60642	2.31e-05	DOWN
sscle_04g034750	-8.74018	2.22e-10	DOWN
sscle_09g070630	-8.76929	4.7e-08	DOWN
sscle_02g012940	-8.78203	3.12e-10	DOWN
sscle_13g094070	-8.88905	5.26e-05	DOWN
sscle_08g065700	-8.94155	3.51e-10	DOWN
sscle_03g023810	-9.00548	9.84e-09	DOWN
sscle_10g080790	-9.11632	1.74e-10	DOWN
sscle_01g001860	-9.46506	5.23e-11	DOWN
sscle_12g091770	-9.61957	1.15e-09	DOWN
sscle_14g097630	-9.62158	1.22e-11	DOWN
sscle_01g001700	-9.6774	5.32e-09	DOWN
sscle_15g105470	-10.082	6.11e-09	DOWN
sscle_03g029490	-11.184	1.38e-10	DOWN
sscle_03g023840	-11.5914	5.23e-11	DOWN

## Sheet: MR_12 hpi
S1. List of differentially expressed S. sclerotiorum genes during the interaction with moderately resistant (MR) and susceptible (S) chickpea lines at 6, 12, 24, 48, and 72 hours post inoculation ( P. Adj. ˂0.05; LogFC > 2 indicated upregulated or ˂ 2 indicate downregulated).
Gene	logFC	adj.P.Val	Regulation
sscle_12g091650	9.69802	3.9373e-08	UP
sscle_08g062420	8.00742	2.47621e-05	UP
sscle_05g046840	7.88177	3.44933e-10	UP
sscle_03g030710	7.82851	4.205e-08	UP
sscle_08g064580	7.8095	8.67387e-06	UP
sscle_06g049430	7.67949	1.20603e-09	UP
sscle_02g016020	7.40345	1.83035e-06	UP
sscle_09g070510	7.38326	1.1337e-08	UP
sscle_08g062090	7.38302	6.08349e-07	UP
sscle_02g013440	7.35158	1.29338e-07	UP
sscle_04g039450	7.26144	4.32968e-07	UP
sscle_11g085960	7.17412	1.80806e-13	UP
sscle_03g031520	7.16785	1.88698e-06	UP
sscle_05g040420	7.13732	5.407e-09	UP
sscle_01g010350	7.03801	7.11372e-09	UP
sscle_07g060710	7.02319	1.07917e-09	UP
sscle_15g106500	6.99307	9.03857e-05	UP
sscle_03g024060	6.95485	1.7745e-05	UP
sscle_14g097900	6.85951	7.21312e-11	UP
sscle_03g023320	6.80409	1.79526e-06	UP
sscle_05g043090	6.62988	5.6048e-12	UP
sscle_03g022740	6.57451	0.000565636	UP
sscle_02g021040	6.56306	2.54996e-11	UP
sscle_09g070580	6.52609	1.44505e-07	UP
sscle_15g106430	6.51913	1.27955e-06	UP
sscle_09g069850	6.51213	5.48238e-07	UP
sscle_09g072740	6.42281	7.83509e-10	UP
sscle_03g030530	6.37503	4.82709e-07	UP
sscle_02g016470	6.29347	3.76167e-06	UP
sscle_02g018560	6.27357	4.64503e-13	UP
sscle_15g106490	6.21458	0.000779786	UP
sscle_02g016010	6.14956	4.39685e-05	UP
sscle_02g015810	6.10171	0.00189648	UP
sscle_04g037650	6.09631	0.00251162	UP
sscle_04g036540	6.08391	0.00141937	UP
sscle_03g028100	5.90544	2.15952e-07	UP
sscle_02g014060	5.84577	1.41375e-14	UP
sscle_05g042570	5.84144	7.41546e-05	UP
sscle_14g098160	5.81443	0.000479288	UP
sscle_02g017490	5.7761	1.56976e-06	UP
sscle_11g082980	5.72154	2.21983e-07	UP
sscle_13g093180	5.71711	2.52398e-09	UP
sscle_10g076370	5.63249	0.00077254	UP
sscle_05g045810	5.60857	4.48055e-05	UP
sscle_11g084570	5.60148	0.00140005	UP
sscle_05g040980	5.59272	6.98253e-06	UP
sscle_15g105440	5.5604	7.39486e-06	UP
sscle_07g061740	5.55617	0.00335281	UP
sscle_04g036510	5.54464	3.43589e-05	UP
sscle_07g058540	5.4884	6.5033e-08	UP
sscle_04g033270	5.47528	2.27064e-13	UP
sscle_10g074810	5.47507	0.00182411	UP
sscle_13g093430	5.46279	0.00254054	UP
sscle_05g041060	5.34732	0.00579561	UP
sscle_02g015930	5.34355	0.00287614	UP
sscle_12g089930	5.3403	0.000355871	UP
sscle_01g011460	5.31504	2.78559e-08	UP
sscle_13g093170	5.2161	3.32352e-10	UP
sscle_14g097860	5.19807	8.03851e-07	UP
sscle_02g015920	5.1918	0.00292769	UP
sscle_11g085410	5.18889	0.000111926	UP
sscle_03g027970	5.15068	6.01497e-07	UP
sscle_10g075660	5.12796	2.90305e-05	UP
sscle_04g036500	5.12763	0.000271103	UP
sscle_15g106820	5.11573	0.0385926	UP
sscle_07g060100	5.09926	3.4778e-06	UP
sscle_04g032620	5.07373	1.54411e-10	UP
sscle_04g036270	4.99656	2.07783e-10	UP
sscle_14g099940	4.975	4.19202e-05	UP
sscle_10g080000	4.97012	1.5764e-07	UP
sscle_03g025750	4.97011	9.26478e-08	UP
sscle_02g015990	4.96647	0.000223564	UP
sscle_05g041810	4.93164	6.0582e-06	UP
sscle_03g026860	4.92673	0.000822625	UP
sscle_06g051990	4.90921	2.0658e-05	UP
sscle_04g038530	4.89107	2.13738e-12	UP
sscle_08g067140	4.88647	0.000117287	UP
sscle_04g034940	4.8736	7.83509e-10	UP
sscle_05g043660	4.85147	9.03677e-07	UP
sscle_02g021580	4.82485	0.00231566	UP
sscle_03g025300	4.81506	9.14395e-05	UP
sscle_04g033890	4.80069	3.43964e-06	UP
sscle_15g102320	4.79494	0.0294808	UP
sscle_16g107620	4.77693	3.33058e-14	UP
sscle_11g084430	4.77632	8.18463e-16	UP
sscle_01g002880	4.77204	4.03049e-07	UP
sscle_05g044920	4.75315	3.4778e-06	UP
sscle_03g025210	4.74264	2.83004e-07	UP
sscle_15g104790	4.72723	7.07085e-10	UP
sscle_01g002180	4.71146	3.05617e-05	UP
sscle_15g106690	4.70586	9.17921e-10	UP
sscle_02g021700	4.69658	0.00638423	UP
sscle_14g097690	4.68257	7.39769e-09	UP
sscle_02g012750	4.66008	2.40102e-10	UP
sscle_09g074710	4.65521	2.32124e-06	UP
sscle_11g081820	4.64242	5.55389e-09	UP
sscle_04g033880	4.64091	2.64634e-11	UP
sscle_02g011940	4.62863	1.08012e-06	UP
sscle_11g083630	4.61989	0.000624417	UP
sscle_16g110430	4.61128	0.00014166	UP
sscle_10g078540	4.58148	2.65413e-09	UP
sscle_01g005270	4.56202	2.96135e-06	UP
sscle_02g012850	4.54895	0.00627641	UP
sscle_04g038210	4.52005	0.00845709	UP
sscle_04g036280	4.51298	0.00548413	UP
sscle_11g086100	4.49021	0.00298083	UP
sscle_12g088730	4.47579	1.03331e-08	UP
sscle_05g040550	4.4748	1.2475e-07	UP
sscle_03g028940	4.46911	6.02117e-10	UP
sscle_06g052770	4.46341	1.33147e-11	UP
sscle_12g087000	4.45503	5.80155e-08	UP
sscle_04g032300	4.40996	2.5906e-05	UP
sscle_07g058740	4.40594	0.000251363	UP
sscle_04g035240	4.40412	3.70023e-07	UP
sscle_04g035040	4.40253	7.25037e-05	UP
sscle_14g097510	4.3973	1.18496e-10	UP
sscle_08g068220	4.37732	8.21873e-05	UP
sscle_12g089290	4.33972	5.84324e-09	UP
sscle_13g095220	4.33968	0.0022027	UP
sscle_09g068890	4.33399	8.21873e-05	UP
sscle_01g007940	4.32793	6.46981e-11	UP
sscle_07g055330	4.32002	0.00710155	UP
sscle_08g066020	4.30895	0.0183523	UP
sscle_02g018140	4.29758	6.75939e-06	UP
sscle_01g010340	4.29411	0.044011	UP
sscle_06g054930	4.29007	2.90052e-08	UP
sscle_14g099490	4.26855	2.22656e-05	UP
sscle_01g006540	4.26439	1.59631e-07	UP
sscle_15g103490	4.25817	8.52633e-10	UP
sscle_06g050510	4.25666	7.18676e-09	UP
sscle_04g035550	4.25109	0.000625476	UP
sscle_01g010970	4.20264	0.000320452	UP
sscle_01g005260	4.18715	0.00287302	UP
sscle_15g103970	4.17942	0.0148202	UP
sscle_07g060700	4.17	4.84553e-07	UP
sscle_06g049630	4.16441	2.95815e-06	UP
sscle_13g093870	4.15643	2.1463e-06	UP
sscle_12g088450	4.15186	0.00794385	UP
sscle_06g049990	4.15002	0.000556012	UP
sscle_04g034900	4.14965	3.11206e-07	UP
sscle_03g025800	4.14757	3.7087e-05	UP
sscle_05g047270	4.14426	8.21873e-05	UP
sscle_10g080040	4.12906	1.00339e-05	UP
sscle_14g102180	4.1262	7.8927e-10	UP
sscle_05g043610	4.10627	2.76453e-06	UP
sscle_02g017310	4.08741	0.000504191	UP
sscle_08g063240	4.08706	1.81451e-08	UP
sscle_02g019010	4.08393	1.3479e-11	UP
sscle_14g100910	4.08165	1.02207e-06	UP
sscle_03g025370	4.08107	4.03494e-05	UP
sscle_10g080020	4.07236	8.81331e-08	UP
sscle_13g096120	4.06806	0.000137031	UP
sscle_10g075440	4.06681	0.000372447	UP
sscle_14g099520	4.05762	0.0127988	UP
sscle_11g083780	4.0427	1.84033e-08	UP
sscle_04g036530	4.04004	0.00161347	UP
sscle_08g062660	4.03499	4.5313e-05	UP
sscle_01g003550	4.02849	0.0463169	UP
sscle_02g011690	4.01565	4.64192e-07	UP
sscle_16g110470	4.01492	4.47296e-10	UP
sscle_02g012460	4.01345	1.09193e-11	UP
sscle_03g029290	4.012	7.05237e-08	UP
sscle_12g091330	4.00647	0.0235943	UP
sscle_15g103220	4.00638	8.12398e-06	UP
sscle_01g006820	4.00208	1.18494e-07	UP
sscle_07g057800	3.99447	0.0108461	UP
sscle_01g002960	3.99436	1.26068e-08	UP
sscle_03g027090	3.98765	1.45001e-05	UP
sscle_03g025710	3.98199	2.67507e-07	UP
sscle_09g074750	3.97397	0.00165969	UP
sscle_15g107010	3.97397	0.00526221	UP
sscle_05g046850	3.97397	0.00729077	UP
sscle_13g093230	3.97397	0.0103651	UP
sscle_04g040090	3.97397	0.0112368	UP
sscle_06g050890	3.97397	0.0123938	UP
sscle_04g037710	3.97397	0.0220445	UP
sscle_09g073980	3.97397	0.0279523	UP
sscle_13g092420	3.97397	0.0363361	UP
sscle_04g036550	3.97285	0.0482369	UP
sscle_13g094060	3.96713	1.44062e-08	UP
sscle_01g011530	3.95143	0.000142277	UP
sscle_06g052440	3.94344	6.02687e-09	UP
sscle_01g004510	3.92837	5.24711e-09	UP
sscle_07g057470	3.92818	9.82805e-08	UP
sscle_08g065070	3.92069	0.0230868	UP
sscle_09g069500	3.91278	4.5859e-07	UP
sscle_08g066440	3.911	1.73486e-05	UP
sscle_10g077840	3.90239	0.0340711	UP
sscle_01g008820	3.90013	9.63729e-09	UP
sscle_12g090740	3.89549	4.51272e-05	UP
sscle_16g109230	3.89316	0.000499119	UP
sscle_03g026680	3.88805	7.47154e-08	UP
sscle_09g069890	3.87571	1.82519e-09	UP
sscle_09g070740	3.87459	0.0196123	UP
sscle_01g003110	3.86762	6.58791e-11	UP
sscle_13g092730	3.8544	7.71903e-05	UP
sscle_06g051790	3.85416	0.00016488	UP
sscle_01g009660	3.847	5.48906e-06	UP
sscle_10g078720	3.84612	0.000154442	UP
sscle_07g056040	3.84604	4.63832e-05	UP
sscle_02g014410	3.84465	1.01865e-09	UP
sscle_08g065530	3.84316	4.10969e-08	UP
sscle_12g087790	3.84262	0.0460498	UP
sscle_09g071400	3.84223	2.01564e-05	UP
sscle_01g007700	3.84088	0.0172344	UP
sscle_15g106380	3.83629	0.0016337	UP
sscle_03g030330	3.82225	0.00695092	UP
sscle_15g106630	3.81815	5.2854e-06	UP
sscle_06g051670	3.81592	1.89207e-08	UP
sscle_12g091620	3.8108	0.0193292	UP
sscle_11g082950	3.80359	0.00667975	UP
sscle_12g090280	3.80053	4.98296e-08	UP
sscle_14g100190	3.79953	1.12697e-09	UP
sscle_07g059570	3.7928	0.000749599	UP
sscle_15g105250	3.79094	0.018017	UP
sscle_07g057050	3.79003	2.47621e-05	UP
sscle_06g055310	3.78178	2.47169e-05	UP
sscle_01g006290	3.77418	4.44949e-06	UP
sscle_01g010650	3.76912	5.93703e-06	UP
sscle_09g070700	3.76707	1.0311e-10	UP
sscle_02g022060	3.76472	4.29176e-08	UP
sscle_02g014120	3.76323	1.05867e-06	UP
sscle_08g063130	3.76094	1.40835e-06	UP
sscle_09g073620	3.75879	0.0111413	UP
sscle_03g025150	3.75858	0.00210355	UP
sscle_13g093960	3.75211	1.73773e-05	UP
sscle_07g059850	3.74372	2.85889e-08	UP
sscle_01g003870	3.74122	7.49951e-05	UP
sscle_10g076930	3.74073	6.6242e-05	UP
sscle_07g058750	3.73938	0.00598389	UP
sscle_14g101890	3.7344	3.19345e-06	UP
sscle_11g085000	3.73209	0.00551732	UP
sscle_09g068850	3.73111	8.81331e-08	UP
sscle_06g051030	3.72987	2.8458e-07	UP
sscle_06g050270	3.72971	1.73773e-05	UP
sscle_01g007680	3.72727	0.0129648	UP
sscle_15g105400	3.72119	1.15746e-08	UP
sscle_02g013550	3.72046	1.30455e-05	UP
sscle_09g074650	3.71967	9.40708e-05	UP
sscle_01g008160	3.70835	3.22423e-09	UP
sscle_07g056460	3.70572	6.25017e-05	UP
sscle_10g075960	3.70421	3.07493e-06	UP
sscle_10g075740	3.70037	1.40445e-05	UP
sscle_03g030720	3.69907	0.0210431	UP
sscle_15g106280	3.69539	1.46235e-09	UP
sscle_02g016360	3.69352	0.000323321	UP
sscle_01g005730	3.68902	2.10615e-11	UP
sscle_03g031900	3.67981	0.00292393	UP
sscle_08g066400	3.67216	2.86496e-06	UP
sscle_03g030440	3.66615	6.21146e-07	UP
sscle_01g003290	3.65935	7.18e-07	UP
sscle_02g011660	3.65406	5.05611e-09	UP
sscle_14g100770	3.64943	5.5704e-09	UP
sscle_09g071280	3.64587	5.13354e-06	UP
sscle_03g029890	3.64255	5.73936e-06	UP
sscle_03g029720	3.63716	3.93215e-05	UP
sscle_16g108170	3.63426	0.00227508	UP
sscle_06g049410	3.63145	0.000126124	UP
sscle_01g005870	3.62696	5.12609e-05	UP
sscle_03g031500	3.61674	0.00168156	UP
sscle_02g018350	3.61672	7.71586e-09	UP
sscle_13g096630	3.61217	7.80686e-08	UP
sscle_13g096590	3.61129	1.43159e-07	UP
sscle_09g071730	3.60735	8.49699e-07	UP
sscle_03g030470	3.60538	0.0178026	UP
sscle_16g108730	3.60155	1.47176e-08	UP
sscle_03g024030	3.59959	0.000184149	UP
sscle_07g061140	3.58481	0.00678824	UP
sscle_04g039600	3.58185	0.000104887	UP
sscle_05g042090	3.57942	0.000817843	UP
sscle_03g031670	3.5763	4.71446e-08	UP
sscle_15g103470	3.57455	2.38927e-08	UP
sscle_08g066110	3.57363	0.0136161	UP
sscle_07g060160	3.57243	2.98306e-06	UP
sscle_15g105090	3.57209	4.20136e-06	UP
sscle_03g028350	3.57148	0.000307931	UP
sscle_16g111030	3.56726	1.20442e-05	UP
sscle_08g063020	3.56527	0.000318139	UP
sscle_05g047560	3.56467	2.68071e-08	UP
sscle_01g005490	3.5623	1.29914e-08	UP
sscle_04g034980	3.5522	0.000241886	UP
sscle_04g035460	3.5474	5.71162e-11	UP
sscle_03g028500	3.54264	0.0326642	UP
sscle_01g005670	3.54243	0.000102541	UP
sscle_08g067880	3.54197	0.000113313	UP
sscle_08g063210	3.53318	0.00230906	UP
sscle_09g069980	3.52719	2.83663e-08	UP
sscle_01g002080	3.52498	4.55221e-06	UP
sscle_14g098740	3.5234	0.00631216	UP
sscle_05g040820	3.51859	4.63685e-07	UP
sscle_07g060570	3.51765	0.000305139	UP
sscle_12g092040	3.51424	1.09814e-05	UP
sscle_03g028510	3.51254	0.0034872	UP
sscle_03g028730	3.50838	0.000114268	UP
sscle_12g090600	3.50729	4.94644e-05	UP
sscle_10g079130	3.50551	0.0332052	UP
sscle_04g035020	3.49366	0.0146137	UP
sscle_02g022000	3.48994	0.000934753	UP
sscle_07g055520	3.48409	1.4312e-05	UP
sscle_06g052700	3.48365	0.000597764	UP
sscle_04g034730	3.47827	9.44055e-10	UP
sscle_11g084510	3.46833	0.000229682	UP
sscle_01g000550	3.46113	0.0197956	UP
sscle_02g019080	3.45857	2.43085e-05	UP
sscle_01g006460	3.4578	2.19257e-05	UP
sscle_11g086070	3.45181	0.00209612	UP
sscle_13g096230	3.44929	0.0049005	UP
sscle_01g009680	3.44905	9.16794e-06	UP
sscle_10g075040	3.44402	6.37926e-10	UP
sscle_11g085850	3.44076	2.8592e-06	UP
sscle_09g072210	3.43946	9.7187e-07	UP
sscle_07g059320	3.43821	8.33835e-06	UP
sscle_04g034060	3.42761	2.0128e-05	UP
sscle_01g006930	3.42276	7.19308e-07	UP
sscle_03g025690	3.42255	3.29703e-05	UP
sscle_14g099450	3.41921	0.00272883	UP
sscle_05g045750	3.41352	1.03443e-07	UP
sscle_16g108100	3.41288	0.00113436	UP
sscle_04g035290	3.40835	3.06256e-05	UP
sscle_15g104840	3.40643	0.000562625	UP
sscle_02g014490	3.40172	0.00231004	UP
sscle_07g058350	3.39303	2.23883e-08	UP
sscle_10g078650	3.39089	0.00405919	UP
sscle_02g016410	3.39077	2.48371e-07	UP
sscle_01g011140	3.39048	5.3438e-09	UP
sscle_15g104920	3.38766	2.2766e-07	UP
sscle_12g089720	3.38249	3.61304e-08	UP
sscle_06g054360	3.37995	0.0075487	UP
sscle_09g071510	3.37598	1.06881e-05	UP
sscle_10g077600	3.37501	1.87942e-05	UP
sscle_13g094040	3.36665	1.23928e-05	UP
sscle_05g042860	3.36638	0.000791487	UP
sscle_07g057950	3.35872	0.000952909	UP
sscle_13g093900	3.35844	0.000846384	UP
sscle_06g052790	3.35643	1.1936e-05	UP
sscle_14g098760	3.35627	0.00157137	UP
sscle_01g001240	3.35274	0.0003167	UP
sscle_08g063150	3.35067	1.0254e-05	UP
sscle_07g060980	3.34507	0.00556345	UP
sscle_07g057810	3.34172	4.79888e-08	UP
sscle_01g010400	3.33662	0.019825	UP
sscle_13g096100	3.33203	3.6669e-05	UP
sscle_12g088170	3.32793	5.33696e-08	UP
sscle_06g049670	3.32526	1.72013e-08	UP
sscle_10g076730	3.32323	0.0170158	UP
sscle_04g038170	3.32031	3.20581e-07	UP
sscle_04g033340	3.31816	0.00530063	UP
sscle_01g005820	3.31625	9.90327e-07	UP
sscle_01g002590	3.3118	0.000413021	UP
sscle_05g046670	3.31036	0.0228908	UP
sscle_06g053880	3.30935	0.00284069	UP
sscle_06g051350	3.30819	0.0105511	UP
sscle_16g108120	3.30746	1.86105e-05	UP
sscle_01g002610	3.30669	7.90752e-07	UP
sscle_10g078740	3.30278	3.05617e-05	UP
sscle_11g085180	3.30165	0.0310146	UP
sscle_04g039340	3.28487	4.05438e-05	UP
sscle_02g012010	3.28131	6.12647e-05	UP
sscle_09g070450	3.27624	8.1515e-06	UP
sscle_15g106340	3.27334	2.0658e-05	UP
sscle_08g067130	3.27197	8.76549e-12	UP
sscle_14g100620	3.26605	1.94074e-05	UP
sscle_04g039850	3.26548	1.09733e-05	UP
sscle_03g022530	3.26265	2.50656e-05	UP
sscle_10g079410	3.25782	2.60137e-06	UP
sscle_10g078950	3.23656	4.73168e-07	UP
sscle_10g076130	3.22951	1.4245e-05	UP
sscle_06g053470	3.22918	1.40016e-08	UP
sscle_06g053040	3.2286	0.00138347	UP
sscle_01g009870	3.22717	0.0274678	UP
sscle_08g065080	3.22306	7.01027e-05	UP
sscle_01g009410	3.22306	2.77654e-05	UP
sscle_04g034310	3.21487	0.00151604	UP
sscle_08g062350	3.21291	0.000162996	UP
sscle_13g094450	3.21268	0.000398961	UP
sscle_14g097930	3.21194	0.00471782	UP
sscle_09g069200	3.20852	0.0243363	UP
sscle_07g056550	3.20843	0.00601142	UP
sscle_16g110800	3.20809	4.41749e-06	UP
sscle_04g035270	3.20727	7.38356e-05	UP
sscle_13g094810	3.20475	0.0026358	UP
sscle_04g039950	3.19737	0.000846722	UP
sscle_07g057170	3.19475	3.49977e-08	UP
sscle_03g024180	3.19049	0.000418719	UP
sscle_02g020240	3.18978	9.05784e-06	UP
sscle_11g082900	3.18919	0.00541306	UP
sscle_10g078530	3.18645	0.000350992	UP
sscle_14g101480	3.1797	0.00384195	UP
sscle_01g006180	3.17927	1.88698e-06	UP
sscle_02g014340	3.17396	1.94466e-06	UP
sscle_03g029240	3.17195	0.00110188	UP
sscle_10g076430	3.1716	2.39056e-05	UP
sscle_06g049400	3.17126	7.31081e-05	UP
sscle_01g010050	3.16863	0.000162146	UP
sscle_12g091260	3.16821	0.00284559	UP
sscle_07g059130	3.16733	0.000162087	UP
sscle_13g094330	3.1665	0.00138664	UP
sscle_02g021790	3.16226	0.0355587	UP
sscle_05g045790	3.16161	0.000117662	UP
sscle_01g011310	3.16127	0.000644972	UP
sscle_03g023480	3.16086	0.00417224	UP
sscle_04g034880	3.16015	0.000153546	UP
sscle_05g045760	3.15907	2.61327e-06	UP
sscle_08g067250	3.157	0.0251337	UP
sscle_02g016320	3.15559	0.00473162	UP
sscle_11g084640	3.15263	0.00760105	UP
sscle_08g063200	3.14875	0.0429023	UP
sscle_01g009570	3.14582	0.000739223	UP
sscle_14g100060	3.13527	9.08809e-06	UP
sscle_02g013520	3.13074	0.00158284	UP
sscle_02g021540	3.12462	4.46933e-06	UP
sscle_12g087270	3.11874	0.0285794	UP
sscle_01g003990	3.11763	0.0130754	UP
sscle_13g095820	3.11567	2.02657e-06	UP
sscle_11g084650	3.11537	0.00283327	UP
sscle_15g103610	3.11309	0.000354949	UP
sscle_12g088160	3.11099	7.72729e-07	UP
sscle_13g096960	3.10733	0.0041941	UP
sscle_12g087980	3.10514	6.61301e-05	UP
sscle_11g083040	3.10427	0.000607905	UP
sscle_06g053900	3.10274	2.04675e-06	UP
sscle_14g099200	3.09892	0.04771	UP
sscle_13g095370	3.09694	8.16511e-05	UP
sscle_02g013250	3.09499	0.000924621	UP
sscle_12g088820	3.09329	0.000272726	UP
sscle_10g080830	3.09323	0.000361674	UP
sscle_02g018360	3.09045	0.00346556	UP
sscle_07g061550	3.0886	0.0180865	UP
sscle_07g056450	3.08613	0.00223114	UP
sscle_11g084300	3.08195	4.48384e-05	UP
sscle_08g066460	3.0767	0.000394202	UP
sscle_03g028490	3.07613	0.000369417	UP
sscle_07g060410	3.075	0.00183605	UP
sscle_01g003240	3.07438	5.68736e-06	UP
sscle_08g062550	3.0708	5.28475e-07	UP
sscle_06g050170	3.06831	3.37605e-05	UP
sscle_04g038630	3.06607	0.000571593	UP
sscle_04g033810	3.06561	0.0269234	UP
sscle_03g023800	3.06088	0.000187887	UP
sscle_02g016830	3.05665	0.0039977	UP
sscle_09g070440	3.05472	0.000284024	UP
sscle_14g098780	3.05129	0.000309237	UP
sscle_12g089840	3.05112	0.000515522	UP
sscle_12g090210	3.04217	0.0115032	UP
sscle_12g087600	3.03983	0.00241459	UP
sscle_03g024000	3.0367	0.00123469	UP
sscle_10g075720	3.03499	0.00954754	UP
sscle_09g070220	3.03287	8.42127e-06	UP
sscle_11g085570	3.02807	3.18675e-05	UP
sscle_11g083950	3.01802	0.00020497	UP
sscle_02g018800	3.0168	0.000463306	UP
sscle_03g023130	3.01203	0.00147867	UP
sscle_14g099330	3.01176	0.00207521	UP
sscle_05g044980	3.01139	0.0403206	UP
sscle_10g077560	3.01079	1.29509e-06	UP
sscle_09g072500	3.0103	0.025762	UP
sscle_07g055670	3.00977	0.0113311	UP
sscle_01g007630	3.00934	5.69996e-05	UP
sscle_13g093910	3.00878	0.00239316	UP
sscle_07g061640	3.00488	7.61002e-06	UP
sscle_15g103620	3.0032	0.0245195	UP
sscle_03g025510	3.0031	0.000338289	UP
sscle_14g097640	2.99962	0.00653014	UP
sscle_15g105530	2.99911	0.00352042	UP
sscle_09g073880	2.99861	0.000245314	UP
sscle_04g035530	2.99633	0.000562625	UP
sscle_04g040160	2.99275	2.01442e-05	UP
sscle_01g005220	2.99064	0.00107367	UP
sscle_02g015760	2.98989	0.000153026	UP
sscle_03g031220	2.98951	0.00982422	UP
sscle_05g044290	2.9894	0.000583762	UP
sscle_14g098390	2.98867	1.06201e-06	UP
sscle_16g110270	2.98775	0.00180231	UP
sscle_02g013000	2.98519	0.0115801	UP
sscle_08g068360	2.98465	0.0400278	UP
sscle_02g019070	2.98375	0.00383391	UP
sscle_09g072550	2.98294	2.88818e-05	UP
sscle_05g040370	2.97244	2.36114e-05	UP
sscle_09g073150	2.97174	0.00843763	UP
sscle_07g056010	2.97089	6.32953e-05	UP
sscle_02g020170	2.96977	0.000938713	UP
sscle_11g082720	2.96886	0.00472441	UP
sscle_12g089360	2.96689	2.14851e-07	UP
sscle_09g074370	2.96514	0.00050905	UP
sscle_09g072990	2.96399	0.000113084	UP
sscle_01g009490	2.96282	0.0091676	UP
sscle_04g039560	2.96254	3.18306e-06	UP
sscle_08g062250	2.96121	0.000161285	UP
sscle_09g073940	2.96086	0.000331483	UP
sscle_11g084320	2.9579	0.00180231	UP
sscle_14g097920	2.95778	0.0121633	UP
sscle_03g025960	2.95698	0.000446683	UP
sscle_10g075080	2.95501	0.000696024	UP
sscle_04g034110	2.94931	0.0061819	UP
sscle_04g035600	2.9472	0.00509513	UP
sscle_07g059530	2.94585	0.000718436	UP
sscle_06g051610	2.94357	0.00113595	UP
sscle_10g076290	2.94287	0.0246166	UP
sscle_12g086880	2.94216	0.00166827	UP
sscle_03g027810	2.93943	3.81247e-05	UP
sscle_01g001150	2.93916	0.00670682	UP
sscle_01g010690	2.93679	0.000569238	UP
sscle_03g023720	2.93495	1.21922e-05	UP
sscle_11g082530	2.93456	0.000647211	UP
sscle_12g089250	2.93367	0.0303993	UP
sscle_13g092680	2.93096	0.00122941	UP
sscle_01g005280	2.92639	4.81954e-05	UP
sscle_13g096520	2.926	0.0456399	UP
sscle_07g058560	2.92444	0.00070126	UP
sscle_02g016840	2.91714	3.93215e-05	UP
sscle_02g014920	2.91678	1.09839e-05	UP
sscle_09g070120	2.91648	0.0106462	UP
sscle_07g056980	2.91612	0.000736342	UP
sscle_02g018540	2.91378	0.0281229	UP
sscle_05g044020	2.91314	0.0432237	UP
sscle_09g071250	2.91176	0.000119233	UP
sscle_01g008030	2.91152	0.000392716	UP
sscle_02g020710	2.90598	1.84122e-05	UP
sscle_09g073760	2.90391	0.00279365	UP
sscle_05g040460	2.90232	0.000220281	UP
sscle_07g056420	2.89713	0.000463479	UP
sscle_12g087190	2.89647	0.000373156	UP
sscle_14g100490	2.89531	0.0410143	UP
sscle_07g061340	2.8953	0.00160311	UP
sscle_03g030030	2.89359	0.018809	UP
sscle_10g080770	2.89235	0.00163924	UP
sscle_03g027210	2.89023	0.000258423	UP
sscle_16g108580	2.88632	0.0322484	UP
sscle_08g065300	2.8861	0.00898839	UP
sscle_02g017180	2.87623	1.88698e-06	UP
sscle_09g073210	2.87576	0.0080322	UP
sscle_09g069830	2.86946	0.000162678	UP
sscle_16g110650	2.86759	0.00246917	UP
sscle_12g087290	2.86508	0.0244287	UP
sscle_12g088060	2.86329	0.0118394	UP
sscle_06g051200	2.86272	0.0183523	UP
sscle_05g045510	2.86262	0.0112411	UP
sscle_06g054280	2.86239	0.0156808	UP
sscle_02g017160	2.85943	2.38295e-05	UP
sscle_04g039500	2.85598	2.8129e-05	UP
sscle_12g087130	2.85498	0.00126913	UP
sscle_01g006720	2.85459	0.0313734	UP
sscle_09g070500	2.84534	0.00113192	UP
sscle_05g044810	2.83367	0.00203188	UP
sscle_01g006750	2.83335	0.0225424	UP
sscle_09g068670	2.82827	0.0132389	UP
sscle_13g094630	2.82689	0.0047564	UP
sscle_01g000800	2.82598	0.000652437	UP
sscle_01g010060	2.82271	0.000408981	UP
sscle_04g035300	2.81647	0.00635789	UP
sscle_08g064770	2.81407	9.55611e-05	UP
sscle_06g052630	2.8134	0.0175624	UP
sscle_05g045300	2.81111	0.000472003	UP
sscle_07g058840	2.81073	0.0174787	UP
sscle_04g035840	2.81025	0.0371825	UP
sscle_06g051580	2.80655	0.0118653	UP
sscle_13g092240	2.80606	0.000782843	UP
sscle_06g053940	2.80447	0.000857247	UP
sscle_13g092660	2.8009	0.00124634	UP
sscle_06g048760	2.80026	0.00125606	UP
sscle_02g011860	2.79497	1.38852e-05	UP
sscle_15g102700	2.79348	0.0275669	UP
sscle_07g060670	2.78643	0.0415417	UP
sscle_11g086690	2.78085	0.000199396	UP
sscle_10g075460	2.77576	0.00330772	UP
sscle_14g099950	2.77431	0.0103646	UP
sscle_02g012470	2.77415	0.000832888	UP
sscle_07g055560	2.77133	0.00243206	UP
sscle_05g040580	2.77072	0.000109199	UP
sscle_11g084230	2.76667	0.00120554	UP
sscle_03g026620	2.76653	0.0290798	UP
sscle_15g105240	2.76279	0.00137928	UP
sscle_11g082710	2.76106	0.00108312	UP
sscle_12g087970	2.75555	0.000893947	UP
sscle_03g030730	2.75418	0.00665157	UP
sscle_16g107650	2.75406	0.00366264	UP
sscle_09g071340	2.75142	0.00173209	UP
sscle_01g007490	2.74984	0.000101891	UP
sscle_08g063420	2.74929	0.00408591	UP
sscle_02g015890	2.74792	0.00160924	UP
sscle_15g104100	2.74264	0.0168013	UP
sscle_02g017690	2.73962	0.00612123	UP
sscle_01g004870	2.73565	0.00407423	UP
sscle_02g018010	2.73222	0.00150751	UP
sscle_01g010670	2.72384	0.00490107	UP
sscle_01g005470	2.7169	0.00241051	UP
sscle_07g055440	2.69883	0.0352226	UP
sscle_06g051930	2.69659	0.00457899	UP
sscle_13g096610	2.69615	0.037547	UP
sscle_04g037400	2.69438	0.0174502	UP
sscle_13g096580	2.69233	0.0135486	UP
sscle_10g078570	2.68966	0.000104012	UP
sscle_06g053890	2.68935	0.0262185	UP
sscle_15g105800	2.6842	0.00826926	UP
sscle_06g053700	2.68392	0.00171621	UP
sscle_01g001400	2.6839	0.0295113	UP
sscle_02g021990	2.6817	0.0471731	UP
sscle_10g078490	2.67937	0.0322098	UP
sscle_05g041690	2.67371	0.0111417	UP
sscle_06g055010	2.66446	0.00150542	UP
sscle_12g091230	2.66322	0.0290934	UP
sscle_16g108660	2.66302	0.0162008	UP
sscle_15g104900	2.66013	0.000713022	UP
sscle_05g043920	2.65649	0.00643907	UP
sscle_09g070540	2.6539	0.0257021	UP
sscle_16g107700	2.65358	0.00314466	UP
sscle_14g097090	2.65312	0.0349402	UP
sscle_12g089670	2.65097	0.0436054	UP
sscle_14g099080	2.64629	0.000808647	UP
sscle_03g027890	2.64445	0.00284204	UP
sscle_13g096810	2.63828	0.0424355	UP
sscle_08g067870	2.63165	0.0371857	UP
sscle_07g061800	2.63136	0.0082401	UP
sscle_01g003410	2.63047	0.00383884	UP
sscle_10g076840	2.6274	0.0278002	UP
sscle_12g089700	2.61905	0.0205005	UP
sscle_07g057590	2.61745	0.0273491	UP
sscle_14g101270	2.61575	0.000162678	UP
sscle_11g083280	2.61204	0.0470737	UP
sscle_01g003660	2.61132	0.0282272	UP
sscle_14g098050	2.61047	0.019327	UP
sscle_12g087780	2.61024	0.0205074	UP
sscle_10g077570	2.6102	0.0454514	UP
sscle_07g061920	2.6096	0.0155215	UP
sscle_07g059220	2.60957	0.0206797	UP
sscle_11g082630	2.60874	0.00670239	UP
sscle_07g057280	2.60809	0.0292909	UP
sscle_06g051560	2.60166	0.0251841	UP
sscle_12g087070	2.59901	0.00631269	UP
sscle_03g029580	2.59863	0.00150093	UP
sscle_06g049150	2.59536	0.0103651	UP
sscle_02g017040	2.59323	0.0459865	UP
sscle_04g037800	2.59172	0.0308113	UP
sscle_09g068820	2.5831	0.0454001	UP
sscle_13g094270	2.58157	0.0277765	UP
sscle_03g030770	2.57245	0.0341383	UP
sscle_08g068070	2.5675	0.0346643	UP
sscle_03g022840	2.56498	0.0494967	UP
sscle_01g003470	2.5643	0.0256625	UP
sscle_04g033830	2.55327	0.00270795	UP
sscle_04g039810	2.55304	0.00885778	UP
sscle_01g010430	2.55272	0.0107407	UP
sscle_08g064570	2.55196	0.0262185	UP
sscle_11g085310	2.54321	0.0206304	UP
sscle_01g008190	2.52624	0.020717	UP
sscle_07g056340	2.5228	0.0349525	UP
sscle_11g084860	2.51234	0.0207142	UP
sscle_09g070520	2.50826	0.0435163	UP
sscle_01g008670	2.50483	0.00422571	UP
sscle_01g002760	2.49335	0.0441811	UP
sscle_08g066750	2.49227	0.0322098	UP
sscle_06g049950	2.4902	0.00844078	UP
sscle_15g104080	2.48691	0.0471731	UP
sscle_01g007310	2.47789	0.0253666	UP
sscle_07g055960	2.47559	0.0463491	UP
sscle_11g082780	2.47271	0.016078	UP
sscle_01g006030	2.46845	0.000640044	UP
sscle_12g087500	2.46378	0.0168178	UP
sscle_06g054420	2.46042	0.00833725	UP
sscle_02g018760	2.44906	0.0341383	UP
sscle_13g096700	2.44163	0.0409923	UP
sscle_10g075340	2.42765	0.0119563	UP
sscle_15g104230	2.4001	0.0377553	UP
sscle_04g035210	2.38518	0.0340711	UP
sscle_01g003390	2.37196	0.0154559	UP
sscle_01g002800	2.36318	0.0171995	UP
sscle_02g022030	2.35177	0.0280158	UP
sscle_15g103590	-2.3724	0.0366654	DOWN
sscle_05g045930	-2.48251	0.0241381	DOWN
sscle_04g032740	-2.52999	0.00517078	DOWN
sscle_16g108480	-2.55562	0.0262615	DOWN
sscle_10g076740	-2.56679	0.0356553	DOWN
sscle_01g005350	-2.56834	0.00787061	DOWN
sscle_04g035570	-2.57211	0.0420653	DOWN
sscle_06g054120	-2.57244	0.00412578	DOWN
sscle_10g076900	-2.57268	0.0117143	DOWN
sscle_02g014200	-2.58629	0.0124613	DOWN
sscle_10g077400	-2.58631	0.031554	DOWN
sscle_08g064230	-2.59112	0.0401107	DOWN
sscle_09g072140	-2.60095	0.0353256	DOWN
sscle_02g017720	-2.62811	0.0352226	DOWN
sscle_01g010640	-2.63468	0.0405634	DOWN
sscle_12g089160	-2.63473	0.0357121	DOWN
sscle_16g110570	-2.64335	0.0191496	DOWN
sscle_09g071560	-2.64588	0.00379851	DOWN
sscle_03g026810	-2.65206	0.00199882	DOWN
sscle_07g059460	-2.66087	0.00756906	DOWN
sscle_11g083230	-2.66133	0.0148332	DOWN
sscle_07g061210	-2.66388	0.0272386	DOWN
sscle_10g076320	-2.6675	0.0188858	DOWN
sscle_03g022940	-2.67113	0.00863325	DOWN
sscle_09g069720	-2.67873	0.0213274	DOWN
sscle_14g100180	-2.68516	0.0219192	DOWN
sscle_13g096950	-2.68751	0.0247598	DOWN
sscle_10g075550	-2.68931	0.0214442	DOWN
sscle_05g048560	-2.69852	0.0102625	DOWN
sscle_08g068080	-2.70958	0.00154673	DOWN
sscle_03g028790	-2.71133	0.0349965	DOWN
sscle_01g005300	-2.71956	0.00235289	DOWN
sscle_04g035940	-2.71974	0.0354149	DOWN
sscle_03g026230	-2.72465	0.00426122	DOWN
sscle_02g022040	-2.72566	0.000254301	DOWN
sscle_02g014980	-2.72618	0.030892	DOWN
sscle_10g075590	-2.72654	0.0058638	DOWN
sscle_10g079990	-2.73362	0.0306531	DOWN
sscle_09g074400	-2.73531	0.00407423	DOWN
sscle_13g094750	-2.7372	0.00250449	DOWN
sscle_02g014080	-2.7482	0.0201517	DOWN
sscle_05g048240	-2.74983	0.00354611	DOWN
sscle_13g093920	-2.75159	0.0119971	DOWN
sscle_12g090040	-2.75411	0.0411123	DOWN
sscle_09g070050	-2.75945	0.000959183	DOWN
sscle_02g020140	-2.76037	0.0118488	DOWN
sscle_08g065830	-2.76088	0.00627641	DOWN
sscle_09g071500	-2.76283	0.0173619	DOWN
sscle_01g008690	-2.76506	0.0115586	DOWN
sscle_05g044800	-2.77434	0.0461199	DOWN
sscle_01g011210	-2.77514	0.000219109	DOWN
sscle_16g109190	-2.77854	0.00396253	DOWN
sscle_13g094130	-2.7861	0.0460498	DOWN
sscle_10g076040	-2.79354	0.0287414	DOWN
sscle_12g088770	-2.79923	0.0256625	DOWN
sscle_14g101310	-2.80308	0.00230032	DOWN
sscle_08g062230	-2.81241	0.00632432	DOWN
sscle_13g095610	-2.81429	0.000833679	DOWN
sscle_07g056990	-2.81446	0.00658154	DOWN
sscle_01g004080	-2.8152	0.0366168	DOWN
sscle_01g003160	-2.81998	0.000444333	DOWN
sscle_09g071410	-2.82626	0.028192	DOWN
sscle_09g069860	-2.83696	0.020891	DOWN
sscle_06g051620	-2.83812	0.000219109	DOWN
sscle_14g101040	-2.83934	0.0020619	DOWN
sscle_16g110700	-2.84025	0.000347639	DOWN
sscle_05g045290	-2.85369	0.0395314	DOWN
sscle_13g094870	-2.85402	0.00695092	DOWN
sscle_14g097980	-2.85733	0.0152324	DOWN
sscle_09g071240	-2.85783	0.00478737	DOWN
sscle_02g014430	-2.85848	0.0243438	DOWN
sscle_12g087100	-2.8619	0.0371347	DOWN
sscle_09g073820	-2.86626	0.00117763	DOWN
sscle_08g066950	-2.8663	0.0243112	DOWN
sscle_06g051840	-2.86814	0.000213933	DOWN
sscle_10g078340	-2.86868	0.024375	DOWN
sscle_01g010170	-2.86969	0.00911341	DOWN
sscle_03g027370	-2.87862	0.0319989	DOWN
sscle_15g103630	-2.88202	0.0241381	DOWN
sscle_03g031350	-2.88409	0.0201517	DOWN
sscle_10g075110	-2.88553	0.0307647	DOWN
sscle_01g005650	-2.88587	0.000306395	DOWN
sscle_13g095900	-2.8882	0.000199153	DOWN
sscle_04g037000	-2.88967	0.00652205	DOWN
sscle_04g038070	-2.89228	0.00527554	DOWN
sscle_11g086130	-2.89627	0.0019937	DOWN
sscle_12g091930	-2.8984	0.0368335	DOWN
sscle_04g033010	-2.89936	0.0068618	DOWN
sscle_14g100700	-2.90358	0.00073523	DOWN
sscle_16g109130	-2.90514	0.0438398	DOWN
sscle_04g038510	-2.90949	0.0103985	DOWN
sscle_02g020300	-2.90972	0.000213933	DOWN
sscle_05g042020	-2.91009	0.04234	DOWN
sscle_13g093580	-2.91184	0.00422571	DOWN
sscle_12g089330	-2.91415	0.0381925	DOWN
sscle_15g106620	-2.91452	0.0019937	DOWN
sscle_01g005340	-2.91946	0.000269156	DOWN
sscle_03g028780	-2.92413	0.0435163	DOWN
sscle_04g039920	-2.9286	0.0484692	DOWN
sscle_05g046290	-2.92959	0.00463851	DOWN
sscle_10g078620	-2.93022	0.0351643	DOWN
sscle_07g059040	-2.93303	0.0247171	DOWN
sscle_13g092840	-2.93303	0.0280431	DOWN
sscle_14g098870	-2.93653	0.0213895	DOWN
sscle_02g016600	-2.94156	0.0129666	DOWN
sscle_09g072490	-2.94428	0.0168148	DOWN
sscle_03g026110	-2.94473	0.0375504	DOWN
sscle_15g105750	-2.94879	0.0108923	DOWN
sscle_15g104660	-2.95112	0.00537396	DOWN
sscle_09g073780	-2.95591	0.00316103	DOWN
sscle_11g086000	-2.95758	0.0313815	DOWN
sscle_05g045430	-2.95871	0.0492282	DOWN
sscle_02g018830	-2.95916	0.00366334	DOWN
sscle_09g071540	-2.96034	0.0457152	DOWN
sscle_14g098700	-2.9612	0.00954929	DOWN
sscle_10g075980	-2.96194	0.0006433	DOWN
sscle_09g072190	-2.96268	0.0262185	DOWN
sscle_06g051730	-2.96289	0.0369963	DOWN
sscle_01g007420	-2.96484	0.0040327	DOWN
sscle_03g030320	-2.97302	0.000739223	DOWN
sscle_05g046900	-2.97356	0.000153953	DOWN
sscle_09g069030	-2.97571	0.0246166	DOWN
sscle_03g025940	-2.98	2.1692e-05	DOWN
sscle_06g053500	-2.98158	0.00408591	DOWN
sscle_03g028230	-2.98176	0.00686437	DOWN
sscle_10g079440	-2.98666	0.0125436	DOWN
sscle_03g026040	-2.98836	0.00505886	DOWN
sscle_02g017340	-2.99326	0.0103651	DOWN
sscle_12g087440	-2.99818	0.0112102	DOWN
sscle_05g043980	-2.99848	0.0328981	DOWN
sscle_14g099640	-3.00464	0.0363361	DOWN
sscle_10g078940	-3.01137	2.50288e-05	DOWN
sscle_04g033150	-3.01399	8.21873e-05	DOWN
sscle_13g095340	-3.01675	0.00243205	DOWN
sscle_09g069580	-3.01876	0.0152153	DOWN
sscle_10g077740	-3.01896	0.000763967	DOWN
sscle_03g026630	-3.01986	0.0094034	DOWN
sscle_07g058760	-3.0261	0.0129647	DOWN
sscle_11g081110	-3.03753	0.00658154	DOWN
sscle_03g029760	-3.0388	0.0445425	DOWN
sscle_02g020990	-3.03948	0.0158935	DOWN
sscle_03g030620	-3.04079	0.000250839	DOWN
sscle_08g066600	-3.04142	0.0280305	DOWN
sscle_08g063070	-3.04554	0.0180469	DOWN
sscle_10g080330	-3.04945	0.0426192	DOWN
sscle_08g067050	-3.0499	0.0117349	DOWN
sscle_03g031630	-3.05146	0.0119021	DOWN
sscle_10g079640	-3.05201	0.0314314	DOWN
sscle_16g108270	-3.05417	0.020041	DOWN
sscle_08g063970	-3.05427	0.00690687	DOWN
sscle_04g033450	-3.05446	0.00436075	DOWN
sscle_07g058550	-3.06817	5.76413e-05	DOWN
sscle_01g005390	-3.06981	0.00658154	DOWN
sscle_06g054260	-3.07164	3.55723e-05	DOWN
sscle_07g057930	-3.07191	0.00113113	DOWN
sscle_16g110020	-3.08083	0.000238981	DOWN
sscle_10g077660	-3.08227	0.00158793	DOWN
sscle_05g047970	-3.08244	1.14636e-06	DOWN
sscle_05g045910	-3.08953	0.012516	DOWN
sscle_06g054520	-3.09712	0.03022	DOWN
sscle_13g095990	-3.0988	0.0133692	DOWN
sscle_03g024640	-3.09918	0.0298028	DOWN
sscle_03g022980	-3.10029	0.000808647	DOWN
sscle_09g071480	-3.10261	0.000667658	DOWN
sscle_13g094950	-3.10604	0.00242962	DOWN
sscle_04g034600	-3.11213	0.0220371	DOWN
sscle_04g034540	-3.11227	0.00876618	DOWN
sscle_07g057630	-3.11438	5.90225e-05	DOWN
sscle_03g028090	-3.11518	0.00562389	DOWN
sscle_03g029780	-3.11883	4.56306e-05	DOWN
sscle_03g029670	-3.12046	0.000229606	DOWN
sscle_15g103820	-3.1206	0.0234741	DOWN
sscle_01g003260	-3.1227	0.0214195	DOWN
sscle_05g042970	-3.12493	0.00619019	DOWN
sscle_13g094560	-3.12582	0.0489778	DOWN
sscle_08g066360	-3.12603	0.000206369	DOWN
sscle_01g008910	-3.13101	0.0047682	DOWN
sscle_15g102540	-3.13202	0.00936918	DOWN
sscle_03g030000	-3.13216	0.0306531	DOWN
sscle_07g060110	-3.13497	0.0039754	DOWN
sscle_13g094420	-3.14144	0.00227778	DOWN
sscle_14g101170	-3.14216	0.0100928	DOWN
sscle_03g027040	-3.14519	0.00101174	DOWN
sscle_07g059310	-3.14732	0.00385386	DOWN
sscle_02g017790	-3.14825	0.00757112	DOWN
sscle_10g078910	-3.14914	0.0366168	DOWN
sscle_10g079360	-3.15205	0.0204527	DOWN
sscle_12g090150	-3.15368	0.0342547	DOWN
sscle_02g014420	-3.15388	0.00193971	DOWN
sscle_08g066150	-3.15727	0.0281171	DOWN
sscle_15g104020	-3.16295	0.00243206	DOWN
sscle_01g003960	-3.16597	0.000296474	DOWN
sscle_06g049580	-3.17387	0.0110627	DOWN
sscle_16g108050	-3.17526	0.0345564	DOWN
sscle_08g063980	-3.17896	0.0285772	DOWN
sscle_10g076360	-3.18271	0.0477024	DOWN
sscle_12g089610	-3.18444	0.0164471	DOWN
sscle_01g001050	-3.18654	0.00484314	DOWN
sscle_05g041870	-3.18779	0.0395873	DOWN
sscle_09g071830	-3.18874	7.20905e-05	DOWN
sscle_02g020030	-3.19016	0.038518	DOWN
sscle_02g015870	-3.19041	0.0205023	DOWN
sscle_08g065870	-3.19426	9.41045e-05	DOWN
sscle_10g080070	-3.19504	0.0157104	DOWN
sscle_06g055210	-3.19672	0.0466044	DOWN
sscle_08g067490	-3.19752	0.00220002	DOWN
sscle_11g080930	-3.20674	0.00390162	DOWN
sscle_12g089080	-3.20756	0.00278538	DOWN
sscle_06g051370	-3.20985	0.00066305	DOWN
sscle_08g064240	-3.21062	0.0273491	DOWN
sscle_09g069080	-3.21325	0.0474268	DOWN
sscle_06g048980	-3.22525	0.0409963	DOWN
sscle_05g043860	-3.22598	7.19759e-05	DOWN
sscle_03g023820	-3.22664	0.00914654	DOWN
sscle_05g041110	-3.22695	0.00028747	DOWN
sscle_11g081120	-3.22873	0.0449505	DOWN
sscle_11g084710	-3.2306	0.000285842	DOWN
sscle_03g023690	-3.23301	0.00743013	DOWN
sscle_11g084540	-3.23703	0.0439309	DOWN
sscle_08g066940	-3.23787	0.0024901	DOWN
sscle_13g096740	-3.23865	0.00777031	DOWN
sscle_02g020080	-3.24031	8.49592e-07	DOWN
sscle_08g064850	-3.24096	0.000562354	DOWN
sscle_06g052160	-3.24197	0.0298028	DOWN
sscle_11g086110	-3.24478	0.0262185	DOWN
sscle_12g090320	-3.24574	0.00632432	DOWN
sscle_04g037960	-3.24814	0.0381101	DOWN
sscle_08g064720	-3.24841	0.0218382	DOWN
sscle_05g045090	-3.25024	0.00599278	DOWN
sscle_14g101060	-3.25183	0.0211488	DOWN
sscle_07g056750	-3.25696	0.0191496	DOWN
sscle_01g004370	-3.26223	0.00585105	DOWN
sscle_16g108150	-3.26343	0.0363361	DOWN
sscle_09g068990	-3.2686	0.0213895	DOWN
sscle_04g032520	-3.26945	0.00687385	DOWN
sscle_01g007830	-3.27061	3.87847e-05	DOWN
sscle_16g107820	-3.2737	0.0333467	DOWN
sscle_01g005360	-3.27496	0.0124183	DOWN
sscle_08g062780	-3.2774	0.0173619	DOWN
sscle_05g042940	-3.27961	0.00132365	DOWN
sscle_04g037870	-3.28091	0.0041941	DOWN
sscle_03g030260	-3.28302	0.011523	DOWN
sscle_01g007670	-3.28448	0.0108413	DOWN
sscle_11g086300	-3.28699	0.00582998	DOWN
sscle_02g014360	-3.29093	0.0022023	DOWN
sscle_01g002790	-3.29222	0.0313724	DOWN
sscle_16g110310	-3.29384	0.00627641	DOWN
sscle_03g028160	-3.29392	0.0317085	DOWN
sscle_08g067240	-3.29568	0.000165549	DOWN
sscle_06g054110	-3.29799	1.45497e-06	DOWN
sscle_06g054320	-3.2994	3.16811e-05	DOWN
sscle_03g023380	-3.29992	0.0125858	DOWN
sscle_05g047220	-3.30528	0.00208448	DOWN
sscle_02g013090	-3.30544	0.00121336	DOWN
sscle_04g039050	-3.30884	0.0191532	DOWN
sscle_11g086360	-3.30897	0.00225167	DOWN
sscle_04g033040	-3.31132	0.00953746	DOWN
sscle_03g030820	-3.31296	0.0187989	DOWN
sscle_02g017140	-3.31381	0.0233106	DOWN
sscle_10g077700	-3.31934	0.0178329	DOWN
sscle_12g087330	-3.32001	0.00314466	DOWN
sscle_03g022880	-3.32327	0.0428264	DOWN
sscle_01g005960	-3.32544	8.42127e-06	DOWN
sscle_15g105130	-3.32651	0.00340012	DOWN
sscle_08g066800	-3.32873	1.85292e-05	DOWN
sscle_13g093550	-3.33153	0.00557753	DOWN
sscle_12g088840	-3.33432	0.000300147	DOWN
sscle_16g109750	-3.3365	0.0145549	DOWN
sscle_09g071680	-3.33788	0.0467812	DOWN
sscle_01g011370	-3.33944	3.15674e-05	DOWN
sscle_04g036910	-3.34534	0.0350687	DOWN
sscle_11g082970	-3.34837	0.0361291	DOWN
sscle_12g087400	-3.34864	0.00105441	DOWN
sscle_06g050820	-3.34869	0.0362786	DOWN
sscle_02g018940	-3.35175	0.00243553	DOWN
sscle_06g054200	-3.35221	0.0203043	DOWN
sscle_09g071160	-3.35599	0.0072032	DOWN
sscle_13g092510	-3.35952	0.00742278	DOWN
sscle_13g095070	-3.3622	0.0125858	DOWN
sscle_02g020870	-3.36548	0.00102884	DOWN
sscle_12g088960	-3.36595	0.0141045	DOWN
sscle_12g088120	-3.36641	0.0121196	DOWN
sscle_05g040600	-3.3679	0.00203994	DOWN
sscle_01g004170	-3.37139	0.0345149	DOWN
sscle_03g028390	-3.37238	0.0212976	DOWN
sscle_14g101780	-3.37375	0.000472089	DOWN
sscle_01g003940	-3.37481	0.0253666	DOWN
sscle_07g057100	-3.37533	0.0221294	DOWN
sscle_05g042870	-3.37762	0.000302045	DOWN
sscle_06g049730	-3.37765	0.0266745	DOWN
sscle_02g016950	-3.3817	0.0013297	DOWN
sscle_05g048000	-3.38474	0.000751036	DOWN
sscle_14g098960	-3.38709	4.64475e-05	DOWN
sscle_07g058990	-3.38951	0.00288229	DOWN
sscle_09g074050	-3.38995	0.00150093	DOWN
sscle_07g057430	-3.39268	0.003493	DOWN
sscle_03g029350	-3.39282	0.00638134	DOWN
sscle_04g033360	-3.39315	0.0471337	DOWN
sscle_10g076300	-3.39347	1.64243e-05	DOWN
sscle_06g050630	-3.39501	0.0432261	DOWN
sscle_04g034580	-3.40416	0.028293	DOWN
sscle_15g107210	-3.40529	0.0227187	DOWN
sscle_05g047370	-3.4071	0.0168148	DOWN
sscle_08g062110	-3.4133	4.70262e-07	DOWN
sscle_10g078280	-3.41526	0.0492573	DOWN
sscle_02g018170	-3.41701	0.0014922	DOWN
sscle_09g070330	-3.4171	0.0315293	DOWN
sscle_15g104300	-3.42144	0.0358834	DOWN
sscle_10g079890	-3.42254	0.00490668	DOWN
sscle_10g078780	-3.42605	1.00663e-08	DOWN
sscle_01g010720	-3.42719	0.000387349	DOWN
sscle_07g057740	-3.43031	0.00149405	DOWN
sscle_12g091740	-3.43356	0.0325772	DOWN
sscle_08g067070	-3.43479	0.00898421	DOWN
sscle_14g099750	-3.43909	0.0158421	DOWN
sscle_02g021190	-3.4414	6.16462e-05	DOWN
sscle_04g039610	-3.44146	0.0230549	DOWN
sscle_01g001330	-3.44413	0.00718162	DOWN
sscle_09g069990	-3.44617	5.12609e-05	DOWN
sscle_03g031560	-3.44624	0.00777031	DOWN
sscle_06g052040	-3.44919	0.00916641	DOWN
sscle_13g096040	-3.45078	5.94713e-05	DOWN
sscle_11g083880	-3.45219	0.00373197	DOWN
sscle_15g106560	-3.45311	5.91382e-05	DOWN
sscle_09g071700	-3.45886	0.00030951	DOWN
sscle_03g029930	-3.46786	0.00637059	DOWN
sscle_11g085940	-3.46951	0.0238401	DOWN
sscle_11g083910	-3.46992	2.38295e-05	DOWN
sscle_05g046710	-3.47378	0.00101415	DOWN
sscle_02g018980	-3.47412	0.00642101	DOWN
sscle_14g098710	-3.47498	0.0254076	DOWN
sscle_07g061190	-3.47715	0.0150273	DOWN
sscle_05g046200	-3.47833	0.0188858	DOWN
sscle_01g001650	-3.48246	0.0237701	DOWN
sscle_04g035430	-3.4874	1.82176e-05	DOWN
sscle_13g093370	-3.49017	0.0402329	DOWN
sscle_02g019890	-3.49055	0.00101409	DOWN
sscle_14g101700	-3.49153	0.0234741	DOWN
sscle_05g048100	-3.49484	0.00615867	DOWN
sscle_06g052400	-3.49553	0.00122491	DOWN
sscle_02g019490	-3.49574	0.00409217	DOWN
sscle_04g039210	-3.49716	0.0257272	DOWN
sscle_01g002220	-3.49777	0.0303091	DOWN
sscle_02g016070	-3.49833	0.0339953	DOWN
sscle_01g010420	-3.49924	0.0172929	DOWN
sscle_02g017880	-3.49959	0.00632432	DOWN
sscle_02g019360	-3.50198	0.0386599	DOWN
sscle_02g020490	-3.50225	0.0444657	DOWN
sscle_02g017480	-3.50614	6.93752e-05	DOWN
sscle_01g010370	-3.51132	1.73773e-05	DOWN
sscle_11g085440	-3.51254	3.72459e-05	DOWN
sscle_06g053540	-3.51327	0.000238117	DOWN
sscle_13g096730	-3.51657	0.0175349	DOWN
sscle_09g069590	-3.51762	0.000925297	DOWN
sscle_03g023140	-3.52141	0.00775874	DOWN
sscle_01g004640	-3.5241	0.0315293	DOWN
sscle_11g086330	-3.52558	9.33409e-07	DOWN
sscle_01g002070	-3.5261	0.00262416	DOWN
sscle_01g004550	-3.533	9.41045e-05	DOWN
sscle_02g018930	-3.53506	5.5735e-05	DOWN
sscle_11g084360	-3.53769	0.00041041	DOWN
sscle_03g030670	-3.54237	8.21587e-07	DOWN
sscle_01g002550	-3.54621	0.0461862	DOWN
sscle_01g003080	-3.55001	0.0126763	DOWN
sscle_07g058010	-3.55082	4.33777e-05	DOWN
sscle_03g025130	-3.55136	3.39517e-05	DOWN
sscle_06g053950	-3.55327	0.0144056	DOWN
sscle_15g106900	-3.55534	0.000187887	DOWN
sscle_04g037330	-3.56089	0.0292909	DOWN
sscle_15g106790	-3.56706	0.0375264	DOWN
sscle_02g017580	-3.57246	0.0220304	DOWN
sscle_02g016480	-3.575	0.0226608	DOWN
sscle_09g072110	-3.57681	5.02298e-05	DOWN
sscle_08g067430	-3.57721	0.0308531	DOWN
sscle_01g010510	-3.57938	0.0244571	DOWN
sscle_13g094470	-3.5805	0.0186794	DOWN
sscle_01g001500	-3.58081	0.0111516	DOWN
sscle_01g006670	-3.58239	0.00326502	DOWN
sscle_09g069780	-3.58241	0.000283936	DOWN
sscle_05g046810	-3.58345	1.49752e-05	DOWN
sscle_13g094390	-3.58368	0.0117989	DOWN
sscle_14g101510	-3.58506	9.82805e-08	DOWN
sscle_10g076810	-3.58559	0.0109541	DOWN
sscle_15g104780	-3.5862	1.87942e-05	DOWN
sscle_15g103580	-3.5881	6.60617e-07	DOWN
sscle_01g009470	-3.59142	0.0270269	DOWN
sscle_08g065910	-3.59351	0.00287302	DOWN
sscle_04g034140	-3.59411	0.00105441	DOWN
sscle_07g059710	-3.59711	4.50853e-05	DOWN
sscle_15g105490	-3.59785	6.46892e-05	DOWN
sscle_01g007770	-3.60034	0.00658154	DOWN
sscle_08g066550	-3.60058	0.00460903	DOWN
sscle_05g046990	-3.60548	0.0407736	DOWN
sscle_14g099100	-3.6069	1.09882e-05	DOWN
sscle_10g075000	-3.60721	0.00166629	DOWN
sscle_04g039860	-3.60821	5.75e-05	DOWN
sscle_06g053480	-3.6105	3.44261e-05	DOWN
sscle_10g080370	-3.61075	0.0379087	DOWN
sscle_16g109880	-3.61232	0.00223467	DOWN
sscle_01g004160	-3.61525	3.49398e-05	DOWN
sscle_02g021830	-3.61571	0.0123699	DOWN
sscle_09g072120	-3.61714	0.00749875	DOWN
sscle_02g019990	-3.61758	0.0152112	DOWN
sscle_05g044100	-3.61778	0.00589957	DOWN
sscle_05g048320	-3.62094	0.030299	DOWN
sscle_01g002700	-3.62131	0.0128176	DOWN
sscle_01g009080	-3.62589	0.000356368	DOWN
sscle_09g074120	-3.62829	0.04234	DOWN
sscle_02g021940	-3.62844	0.00873209	DOWN
sscle_05g048530	-3.62849	0.00490107	DOWN
sscle_16g107680	-3.62905	0.000214252	DOWN
sscle_06g054560	-3.63004	1.33356e-05	DOWN
sscle_15g106800	-3.63116	0.0148729	DOWN
sscle_03g023540	-3.63473	0.00378653	DOWN
sscle_11g085510	-3.63505	0.000615517	DOWN
sscle_04g035060	-3.63621	1.15487e-08	DOWN
sscle_02g019190	-3.63915	0.0152324	DOWN
sscle_12g090260	-3.63998	0.0205074	DOWN
sscle_10g076490	-3.64054	0.0345924	DOWN
sscle_14g101590	-3.64312	1.0254e-05	DOWN
sscle_03g025900	-3.64356	0.0435163	DOWN
sscle_05g047960	-3.64396	9.76028e-06	DOWN
sscle_01g001630	-3.64875	0.000583675	DOWN
sscle_07g058170	-3.64988	0.0230598	DOWN
sscle_16g108410	-3.65198	0.0110978	DOWN
sscle_15g105150	-3.65254	0.0104997	DOWN
sscle_07g055530	-3.65476	0.000484741	DOWN
sscle_10g077080	-3.65754	0.00120231	DOWN
sscle_05g044490	-3.65846	2.23267e-06	DOWN
sscle_07g059670	-3.6588	0.0148202	DOWN
sscle_02g018370	-3.66162	0.0244571	DOWN
sscle_15g105730	-3.66225	4.1568e-05	DOWN
sscle_05g046770	-3.66484	0.00686657	DOWN
sscle_01g010750	-3.66569	0.00579441	DOWN
sscle_05g041880	-3.66773	0.00136567	DOWN
sscle_02g015050	-3.66777	0.0207142	DOWN
sscle_08g065810	-3.66977	0.00116538	DOWN
sscle_02g015850	-3.67023	0.00417517	DOWN
sscle_11g083440	-3.67127	0.0306221	DOWN
sscle_03g028620	-3.67182	0.0481909	DOWN
sscle_11g085230	-3.67404	0.0165955	DOWN
sscle_02g015660	-3.67522	0.00305553	DOWN
sscle_01g009850	-3.67814	0.00859638	DOWN
sscle_09g069000	-3.68658	0.0096308	DOWN
sscle_09g071370	-3.68948	7.53586e-07	DOWN
sscle_08g068180	-3.69031	9.20427e-05	DOWN
sscle_03g027460	-3.69102	7.05657e-07	DOWN
sscle_02g019850	-3.69426	0.0298028	DOWN
sscle_05g041150	-3.69596	0.0143517	DOWN
sscle_12g090780	-3.698	0.0338738	DOWN
sscle_15g104890	-3.70045	6.44288e-05	DOWN
sscle_02g012320	-3.70128	0.00294668	DOWN
sscle_04g037950	-3.70212	4.10284e-06	DOWN
sscle_14g099690	-3.70542	0.0115801	DOWN
sscle_03g025630	-3.70851	0.0144422	DOWN
sscle_07g057160	-3.71191	0.00248602	DOWN
sscle_01g010760	-3.71277	4.49309e-06	DOWN
sscle_03g024830	-3.71601	0.00151351	DOWN
sscle_09g071320	-3.72132	0.00972906	DOWN
sscle_14g102130	-3.72518	6.17484e-05	DOWN
sscle_12g086760	-3.72729	0.00345838	DOWN
sscle_03g025860	-3.72981	0.00338153	DOWN
sscle_12g088940	-3.73148	0.000625467	DOWN
sscle_07g060750	-3.73306	0.00136567	DOWN
sscle_07g057330	-3.73427	0.000130464	DOWN
sscle_06g049640	-3.7397	0.00379851	DOWN
sscle_02g012930	-3.7422	0.00284245	DOWN
sscle_08g062970	-3.7453	0.00315292	DOWN
sscle_09g070100	-3.746	0.0103556	DOWN
sscle_11g081580	-3.74728	0.0247598	DOWN
sscle_02g016110	-3.74732	0.0151527	DOWN
sscle_05g040840	-3.74935	0.00972377	DOWN
sscle_07g057710	-3.74998	0.00254054	DOWN
sscle_02g017410	-3.75573	0.0125858	DOWN
sscle_15g102520	-3.75654	0.0137874	DOWN
sscle_04g038480	-3.75957	0.00615867	DOWN
sscle_03g030140	-3.76409	0.00688954	DOWN
sscle_08g068560	-3.76481	0.000241886	DOWN
sscle_07g057670	-3.76709	0.000377307	DOWN
sscle_05g046010	-3.76736	0.000304303	DOWN
sscle_05g046790	-3.76753	3.38522e-09	DOWN
sscle_15g104990	-3.76885	1.16126e-06	DOWN
sscle_01g003430	-3.77135	0.00085109	DOWN
sscle_08g063160	-3.7716	8.64903e-08	DOWN
sscle_05g047480	-3.77393	0.00157963	DOWN
sscle_15g104510	-3.77486	0.0298392	DOWN
sscle_10g075230	-3.77591	0.00225451	DOWN
sscle_16g111090	-3.7819	0.0364953	DOWN
sscle_09g073450	-3.78214	0.00150254	DOWN
sscle_11g081060	-3.78317	0.00120694	DOWN
sscle_16g109240	-3.78581	0.0038683	DOWN
sscle_13g096250	-3.78594	4.37749e-05	DOWN
sscle_09g070340	-3.78741	0.0124976	DOWN
sscle_15g103920	-3.78952	0.00364542	DOWN
sscle_11g081840	-3.78979	8.38147e-05	DOWN
sscle_03g024790	-3.79039	0.0251757	DOWN
sscle_04g036750	-3.79047	0.0168148	DOWN
sscle_07g055950	-3.7933	0.00542905	DOWN
sscle_07g058080	-3.80019	0.0278585	DOWN
sscle_01g002250	-3.80518	0.0088056	DOWN
sscle_16g107690	-3.81016	0.04436	DOWN
sscle_10g077010	-3.81023	0.0141775	DOWN
sscle_02g017190	-3.81385	0.024628	DOWN
sscle_04g037580	-3.81707	0.00476855	DOWN
sscle_06g054470	-3.8176	0.0160235	DOWN
sscle_02g021710	-3.81898	0.0179532	DOWN
sscle_08g065280	-3.81938	0.00691229	DOWN
sscle_05g044240	-3.82093	0.000136977	DOWN
sscle_07g055580	-3.82189	0.00624027	DOWN
sscle_06g052060	-3.8233	1.89506e-09	DOWN
sscle_06g051640	-3.82501	0.00730242	DOWN
sscle_05g042880	-3.82532	0.0272662	DOWN
sscle_05g043800	-3.82732	0.0199636	DOWN
sscle_05g044610	-3.82808	0.00137928	DOWN
sscle_13g094140	-3.83036	8.73439e-05	DOWN
sscle_13g093510	-3.83363	0.0213144	DOWN
sscle_02g011990	-3.834	0.00906036	DOWN
sscle_11g082330	-3.83577	0.00851553	DOWN
sscle_15g106120	-3.83591	0.000139654	DOWN
sscle_09g072450	-3.83597	0.00342195	DOWN
sscle_09g073960	-3.83598	0.00268062	DOWN
sscle_01g003040	-3.83753	0.0278594	DOWN
sscle_05g045420	-3.84037	0.00411365	DOWN
sscle_03g028170	-3.84289	3.23424e-05	DOWN
sscle_02g015080	-3.84457	0.00665977	DOWN
sscle_12g091760	-3.84518	0.0152432	DOWN
sscle_03g029360	-3.84926	0.00277386	DOWN
sscle_12g088190	-3.84928	0.0184688	DOWN
sscle_01g009810	-3.84972	0.00040286	DOWN
sscle_15g104670	-3.85024	0.0215075	DOWN
sscle_03g031840	-3.85048	0.0483864	DOWN
sscle_02g016960	-3.8505	0.017786	DOWN
sscle_09g069120	-3.85127	3.93215e-05	DOWN
sscle_12g091370	-3.85532	0.00873336	DOWN
sscle_05g044740	-3.85566	0.00946468	DOWN
sscle_12g088130	-3.85752	0.00356632	DOWN
sscle_11g084920	-3.85798	0.00133316	DOWN
sscle_12g087520	-3.858	0.0464319	DOWN
sscle_01g002100	-3.85918	0.0213726	DOWN
sscle_02g021910	-3.85929	0.000138618	DOWN
sscle_15g104030	-3.86402	0.00502208	DOWN
sscle_16g107710	-3.8656	2.59604e-05	DOWN
sscle_06g054830	-3.86606	0.000100122	DOWN
sscle_09g074530	-3.8676	0.00282704	DOWN
sscle_05g041960	-3.86867	0.000106917	DOWN
sscle_03g027300	-3.86939	7.19196e-05	DOWN
sscle_04g036300	-3.8765	0.000825175	DOWN
sscle_02g016890	-3.87813	0.000141895	DOWN
sscle_03g029590	-3.88192	0.00616786	DOWN
sscle_03g029680	-3.88286	0.000172851	DOWN
sscle_14g100320	-3.88402	0.00152892	DOWN
sscle_01g002850	-3.8849	0.000410608	DOWN
sscle_13g092330	-3.88531	0.00249523	DOWN
sscle_12g091490	-3.88781	0.0135443	DOWN
sscle_01g006980	-3.89075	0.00874042	DOWN
sscle_15g104760	-3.89218	0.00203994	DOWN
sscle_02g018380	-3.89712	0.00269527	DOWN
sscle_04g034090	-3.90187	0.0004094	DOWN
sscle_05g044350	-3.90394	0.000382899	DOWN
sscle_08g062800	-3.90675	0.00286483	DOWN
sscle_02g012440	-3.91514	7.11372e-09	DOWN
sscle_06g050830	-3.91549	3.36831e-05	DOWN
sscle_07g056570	-3.91763	0.00577392	DOWN
sscle_16g108750	-3.91779	0.00360396	DOWN
sscle_09g070250	-3.91885	0.0131365	DOWN
sscle_04g038520	-3.91912	0.00406076	DOWN
sscle_15g103340	-3.92041	0.0031358	DOWN
sscle_07g061050	-3.92884	0.00746735	DOWN
sscle_16g109940	-3.93019	0.0138456	DOWN
sscle_01g010380	-3.93815	0.0121925	DOWN
sscle_11g085490	-3.94087	0.00757989	DOWN
sscle_03g027410	-3.94359	0.0133469	DOWN
sscle_07g059780	-3.95051	0.000300803	DOWN
sscle_02g014350	-3.95351	0.000828578	DOWN
sscle_05g046410	-3.95521	0.0369394	DOWN
sscle_14g099980	-3.95721	0.0029574	DOWN
sscle_03g027600	-3.95956	0.00226208	DOWN
sscle_05g046450	-3.96024	0.00583831	DOWN
sscle_01g011420	-3.96247	0.0160442	DOWN
sscle_10g079820	-3.96474	0.0288509	DOWN
sscle_13g092380	-3.96623	0.000368925	DOWN
sscle_14g101990	-3.96962	0.0115995	DOWN
sscle_06g050440	-3.97234	0.00134898	DOWN
sscle_01g011400	-3.97237	0.0023148	DOWN
sscle_14g099070	-3.97414	0.000127194	DOWN
sscle_08g067740	-3.97515	0.00315997	DOWN
sscle_16g109510	-3.97696	7.42629e-05	DOWN
sscle_03g027140	-3.97847	0.000137537	DOWN
sscle_02g016700	-3.98035	2.23267e-06	DOWN
sscle_01g005480	-3.98263	0.000337849	DOWN
sscle_05g047720	-3.98424	0.0038683	DOWN
sscle_08g065140	-3.98552	4.38803e-05	DOWN
sscle_04g033510	-3.98562	0.000192739	DOWN
sscle_01g010280	-3.98875	0.0183795	DOWN
sscle_02g015610	-3.99052	7.17959e-06	DOWN
sscle_07g061220	-3.99171	0.00415521	DOWN
sscle_08g064180	-3.99427	0.00121283	DOWN
sscle_12g091420	-3.99594	0.000775387	DOWN
sscle_09g069010	-3.99656	0.00624027	DOWN
sscle_16g107670	-3.99722	2.17541e-06	DOWN
sscle_16g109810	-3.99793	0.0416354	DOWN
sscle_02g019140	-3.99858	0.0245681	DOWN
sscle_01g006580	-4.00008	0.000693284	DOWN
sscle_02g021620	-4.00199	1.57574e-06	DOWN
sscle_01g003580	-4.00238	5.0217e-05	DOWN
sscle_16g108080	-4.00309	0.00352042	DOWN
sscle_13g093070	-4.0037	0.000375269	DOWN
sscle_01g001920	-4.00537	0.00120694	DOWN
sscle_04g032210	-4.00669	7.68878e-05	DOWN
sscle_03g029740	-4.00749	0.00376196	DOWN
sscle_05g042610	-4.00872	5.64636e-05	DOWN
sscle_06g053680	-4.01046	0.00217716	DOWN
sscle_13g096720	-4.01259	0.000350801	DOWN
sscle_05g048590	-4.01265	0.000186223	DOWN
sscle_12g087280	-4.01499	0.00173209	DOWN
sscle_04g034240	-4.01515	0.000405695	DOWN
sscle_09g070210	-4.01625	0.00404299	DOWN
sscle_01g011360	-4.0174	4.46933e-06	DOWN
sscle_14g100930	-4.01979	1.68286e-08	DOWN
sscle_10g076270	-4.02233	0.00294998	DOWN
sscle_16g108230	-2.03451	7.85297e-06	DOWN
sscle_14g100020	-4.03647	0.00149183	DOWN
sscle_05g041580	-4.03658	1.20684e-05	DOWN
sscle_11g081650	-4.03745	0.00919736	DOWN
sscle_14g098010	-4.03795	3.5976e-07	DOWN
sscle_11g082750	-4.03806	0.00235961	DOWN
sscle_12g089920	-4.04386	0.0101545	DOWN
sscle_15g105980	-4.04401	0.000712827	DOWN
sscle_12g090730	-4.04488	0.000983662	DOWN
sscle_08g062980	-4.04962	0.0237701	DOWN
sscle_04g037550	-4.05153	0.000295491	DOWN
sscle_02g013490	-4.0517	0.013501	DOWN
sscle_16g111180	-4.05354	9.05058e-05	DOWN
sscle_01g009590	-4.05443	0.000408981	DOWN
sscle_02g017270	-4.05455	0.0046202	DOWN
sscle_14g098920	-4.06222	0.0135742	DOWN
sscle_06g049710	-4.06275	0.0109618	DOWN
sscle_01g000210	-4.06333	0.0426192	DOWN
sscle_14g102010	-4.06943	0.00150093	DOWN
sscle_01g004030	-4.0723	0.00187365	DOWN
sscle_06g050380	-4.07539	9.25654e-05	DOWN
sscle_03g023500	-4.07592	0.00729866	DOWN
sscle_12g090530	-4.0766	0.0241621	DOWN
sscle_03g025000	-4.07906	0.0369083	DOWN
sscle_06g049700	-4.07967	0.0045316	DOWN
sscle_07g061950	-4.08262	0.00244317	DOWN
sscle_11g081590	-4.08288	0.0220445	DOWN
sscle_03g029920	-4.08611	5.05894e-05	DOWN
sscle_08g064550	-4.08945	0.0039189	DOWN
sscle_11g086150	-4.08946	0.000583675	DOWN
sscle_04g033490	-4.091	0.002012	DOWN
sscle_15g104320	-4.09218	0.00439137	DOWN
sscle_02g016170	-4.09779	2.04137e-08	DOWN
sscle_03g026130	-4.09945	0.0139074	DOWN
sscle_06g050120	-4.10423	0.000265112	DOWN
sscle_10g080190	-4.10538	6.20092e-05	DOWN
sscle_10g077110	-4.10565	4.5859e-07	DOWN
sscle_08g067170	-4.1068	0.00425497	DOWN
sscle_02g021950	-4.11272	2.26207e-06	DOWN
sscle_15g102620	-4.11311	0.000243606	DOWN
sscle_14g098500	-4.11332	0.00100333	DOWN
sscle_02g021480	-4.1164	0.000334442	DOWN
sscle_10g077190	-4.11717	7.73679e-06	DOWN
sscle_04g034590	-4.1172	1.36044e-10	DOWN
sscle_09g071690	-4.11819	1.11464e-05	DOWN
sscle_01g000890	-4.11985	8.84344e-06	DOWN
sscle_16g107950	-4.12244	0.0068039	DOWN
sscle_01g004150	-4.12508	0.00352042	DOWN
sscle_10g077770	-4.12785	0.00390318	DOWN
sscle_01g004480	-4.12811	0.000373156	DOWN
sscle_16g107830	-4.1331	0.00048327	DOWN
sscle_13g095390	-4.13335	0.00106541	DOWN
sscle_02g020850	-4.13713	0.00384195	DOWN
sscle_16g108870	-4.13789	3.99152e-06	DOWN
sscle_01g011050	-4.1517	0.019825	DOWN
sscle_05g047200	-4.1537	8.63589e-05	DOWN
sscle_02g021410	-4.15956	0.000139654	DOWN
sscle_16g109820	-4.15957	0.0070679	DOWN
sscle_05g040640	-4.16247	4.03723e-05	DOWN
sscle_04g035930	-4.16581	0.0478956	DOWN
sscle_07g056480	-4.16809	0.036524	DOWN
sscle_03g022960	-4.17131	0.0207048	DOWN
sscle_03g025980	-4.17245	0.00105801	DOWN
sscle_08g065770	-4.17993	0.00299302	DOWN
sscle_09g074380	-4.1801	0.00559532	DOWN
sscle_15g104070	-4.18299	0.00425171	DOWN
sscle_11g082000	-4.18331	2.79341e-05	DOWN
sscle_01g003490	-4.18479	0.00104908	DOWN
sscle_03g024910	-4.18693	0.00198487	DOWN
sscle_05g042760	-4.18853	0.0137467	DOWN
sscle_15g102460	-4.18924	0.000523109	DOWN
sscle_13g094150	-4.19096	1.05271e-05	DOWN
sscle_01g003690	-4.19478	0.0167832	DOWN
sscle_05g048080	-4.19499	0.000161326	DOWN
sscle_11g084380	-4.19776	0.000185772	DOWN
sscle_02g015200	-4.19859	1.80099e-07	DOWN
sscle_02g016970	-4.1989	1.68146e-06	DOWN
sscle_16g108640	-4.20762	0.00418728	DOWN
sscle_05g043020	-4.2125	8.40219e-05	DOWN
sscle_01g005140	-4.21562	0.00120554	DOWN
sscle_07g057560	-4.2161	1.09518e-07	DOWN
sscle_07g061330	-4.21697	0.00601049	DOWN
sscle_08g064530	-4.21733	0.00141091	DOWN
sscle_07g058670	-4.21809	0.00142487	DOWN
sscle_08g066660	-4.21876	0.000399842	DOWN
sscle_01g000720	-4.22287	0.0114226	DOWN
sscle_13g096010	-4.22351	1.14716e-07	DOWN
sscle_15g104280	-4.22358	0.000257888	DOWN
sscle_10g075270	-4.22647	0.000211088	DOWN
sscle_14g099210	-4.23016	3.50213e-05	DOWN
sscle_04g034550	-4.23666	0.00525926	DOWN
sscle_13g096770	-4.24048	1.06934e-05	DOWN
sscle_16g110200	-4.24435	2.75773e-05	DOWN
sscle_03g026660	-4.24507	0.000293785	DOWN
sscle_14g097770	-4.24565	0.0107361	DOWN
sscle_15g106550	-4.24658	0.00487178	DOWN
sscle_04g040120	-4.24837	0.000152935	DOWN
sscle_09g070560	-4.24971	0.000284024	DOWN
sscle_16g109730	-4.25274	0.0020821	DOWN
sscle_15g102730	-4.25927	0.00226893	DOWN
sscle_14g101320	-4.26106	0.00691229	DOWN
sscle_15g102390	-4.26306	0.000343907	DOWN
sscle_05g042740	-4.26353	0.00796623	DOWN
sscle_14g097170	-4.26593	0.000199773	DOWN
sscle_04g036330	-4.26676	0.0068618	DOWN
sscle_16g107750	-4.26906	7.33784e-07	DOWN
sscle_07g056520	-4.2781	2.35051e-05	DOWN
sscle_05g041640	-4.28305	0.0125489	DOWN
sscle_15g105160	-4.28428	0.000676728	DOWN
sscle_04g038350	-4.28572	2.62123e-05	DOWN
sscle_01g010440	-4.28681	0.000116597	DOWN
sscle_08g065630	-4.28849	2.13226e-08	DOWN
sscle_10g079210	-4.29011	0.000181916	DOWN
sscle_01g007960	-4.29197	0.000159233	DOWN
sscle_13g096990	-4.29515	0.000319662	DOWN
sscle_10g080010	-4.30248	1.43602e-05	DOWN
sscle_05g043200	-4.30791	7.19636e-05	DOWN
sscle_06g052110	-4.31058	2.51178e-10	DOWN
sscle_06g050880	-4.3107	0.00658154	DOWN
sscle_04g038820	-4.3121	1.50863e-07	DOWN
sscle_03g023710	-4.31344	0.000179779	DOWN
sscle_15g103730	-4.3165	0.000946125	DOWN
sscle_01g000560	-4.31961	0.000531197	DOWN
sscle_09g072580	-4.3236	0.0034114	DOWN
sscle_09g071100	-4.32377	4.30914e-06	DOWN
sscle_04g035050	-4.33223	0.0205074	DOWN
sscle_15g105940	-4.34076	3.41963e-05	DOWN
sscle_02g014560	-4.34164	0.0313664	DOWN
sscle_16g108090	-4.344	0.00152186	DOWN
sscle_04g036050	-4.34523	0.00396801	DOWN
sscle_15g103740	-4.34768	5.77195e-05	DOWN
sscle_07g059650	-4.35033	0.000141282	DOWN
sscle_16g108290	-4.35121	0.000857247	DOWN
sscle_03g023020	-4.35353	1.1195e-08	DOWN
sscle_05g043600	-4.35814	7.30421e-05	DOWN
sscle_02g015070	-4.3607	0.000153598	DOWN
sscle_08g062690	-4.36158	0.00946468	DOWN
sscle_07g060770	-4.36271	0.00729136	DOWN
sscle_01g010880	-4.36415	0.0081655	DOWN
sscle_11g085950	-4.36783	0.0118394	DOWN
sscle_16g110810	-4.36826	0.016122	DOWN
sscle_05g045860	-4.37132	0.000927617	DOWN
sscle_09g069540	-4.37515	0.00466071	DOWN
sscle_06g053030	-4.37595	0.000480463	DOWN
sscle_05g040610	-4.3774	3.22013e-05	DOWN
sscle_12g090160	-4.37827	0.000766892	DOWN
sscle_02g019560	-4.37888	0.00127616	DOWN
sscle_02g020700	-4.38163	8.57787e-06	DOWN
sscle_09g074170	-4.38773	2.02228e-10	DOWN
sscle_09g070240	-4.39079	0.0163186	DOWN
sscle_03g023900	-4.39445	0.00157636	DOWN
sscle_15g107090	-4.39494	0.000153546	DOWN
sscle_16g109500	-4.39591	0.0148808	DOWN
sscle_01g002200	-4.39692	8.44508e-05	DOWN
sscle_02g018690	-4.39984	7.86356e-05	DOWN
sscle_01g009270	-4.40172	0.00395079	DOWN
sscle_14g099020	-4.40287	9.12411e-05	DOWN
sscle_14g100980	-4.40306	1.76619e-06	DOWN
sscle_07g055980	-4.40511	4.28054e-09	DOWN
sscle_15g104360	-4.41043	0.000460486	DOWN
sscle_05g043810	-4.41149	0.0120281	DOWN
sscle_11g085780	-4.41217	0.00119026	DOWN
sscle_11g084530	-4.4127	9.16649e-06	DOWN
sscle_12g088880	-4.41466	5.79824e-08	DOWN
sscle_10g076940	-4.41712	0.00753295	DOWN
sscle_01g008300	-4.42393	0.0010053	DOWN
sscle_07g060580	-4.4242	0.000865927	DOWN
sscle_16g110150	-4.42451	4.38803e-05	DOWN
sscle_01g008250	-4.42938	0.00114518	DOWN
sscle_11g082740	-4.42996	6.47399e-05	DOWN
sscle_04g038200	-4.43478	0.00106541	DOWN
sscle_03g031990	-4.44106	8.34043e-05	DOWN
sscle_01g000100	-4.44147	5.76153e-07	DOWN
sscle_01g000910	-4.44545	0.00299302	DOWN
sscle_02g017230	-4.44706	1.91862e-05	DOWN
sscle_03g031830	-4.44832	0.000977497	DOWN
sscle_08g063870	-4.44976	0.0127158	DOWN
sscle_04g034390	-4.4517	6.16115e-08	DOWN
sscle_01g007610	-4.45189	1.7421e-05	DOWN
sscle_13g094380	-4.45785	0.00275264	DOWN
sscle_09g074760	-4.45817	1.9217e-06	DOWN
sscle_01g001640	-4.4594	0.000463306	DOWN
sscle_03g027960	-4.463	1.9824e-05	DOWN
sscle_15g102660	-4.46616	5.35279e-12	DOWN
sscle_16g107890	-4.46872	0.00529138	DOWN
sscle_05g045310	-4.47045	6.47494e-05	DOWN
sscle_01g000110	-4.47834	0.00146864	DOWN
sscle_10g079290	-4.47936	0.000230125	DOWN
sscle_10g077710	-4.4803	2.01608e-05	DOWN
sscle_02g016580	-4.48114	8.48292e-06	DOWN
sscle_15g104210	-4.48168	2.02611e-05	DOWN
sscle_09g070890	-4.48297	0.00038923	DOWN
sscle_07g057520	-4.48335	5.81719e-05	DOWN
sscle_09g073170	-4.48578	0.000127085	DOWN
sscle_15g105850	-4.48639	2.26433e-05	DOWN
sscle_10g080420	-4.49089	7.29928e-05	DOWN
sscle_02g019100	-4.49363	0.000532451	DOWN
sscle_08g063990	-4.4959	0.000164358	DOWN
sscle_02g013620	-4.49809	4.39493e-07	DOWN
sscle_14g100240	-4.4983	1.59252e-06	DOWN
sscle_10g080760	-4.50105	5.93703e-06	DOWN
sscle_08g066620	-4.50238	0.00346095	DOWN
sscle_01g001980	-4.50345	0.00044252	DOWN
sscle_05g044220	-4.50936	0.0124707	DOWN
sscle_03g027470	-4.50954	0.000322941	DOWN
sscle_09g070190	-4.51084	0.00402691	DOWN
sscle_03g023340	-4.51918	0.00847161	DOWN
sscle_04g036810	-4.51935	5.12609e-05	DOWN
sscle_02g019310	-4.52241	0.000173001	DOWN
sscle_07g058200	-4.52286	0.00190423	DOWN
sscle_03g026260	-4.52363	0.00139015	DOWN
sscle_07g059790	-4.52656	7.39708e-05	DOWN
sscle_05g040430	-4.52754	7.51523e-05	DOWN
sscle_02g020520	-4.52907	6.64719e-05	DOWN
sscle_03g031720	-4.53054	0.00261854	DOWN
sscle_02g022100	-4.53434	0.000900946	DOWN
sscle_03g027690	-4.53591	0.000510017	DOWN
sscle_06g049810	-4.53778	0.000210996	DOWN
sscle_01g000190	-4.53909	0.000400612	DOWN
sscle_14g098230	-4.54144	0.00337607	DOWN
sscle_15g102800	-4.54191	0.00627641	DOWN
sscle_07g057480	-4.54403	5.58053e-05	DOWN
sscle_11g083600	-4.5541	7.36756e-06	DOWN
sscle_06g055230	-4.55514	0.00147738	DOWN
sscle_01g010600	-4.55571	2.02611e-05	DOWN
sscle_04g032140	-4.55855	5.71315e-07	DOWN
sscle_15g102670	-4.56087	0.0031787	DOWN
sscle_06g052080	-4.5727	0.000161746	DOWN
sscle_08g066610	-4.57447	5.10495e-06	DOWN
sscle_09g068700	-4.57913	0.00523014	DOWN
sscle_02g018810	-4.58084	0.00034203	DOWN
sscle_03g025250	-4.58098	9.05851e-05	DOWN
sscle_09g069380	-4.58149	0.000119342	DOWN
sscle_02g019180	-4.58601	1.4156e-05	DOWN
sscle_13g096000	-4.58803	3.61239e-05	DOWN
sscle_02g013400	-4.58886	0.00176629	DOWN
sscle_01g003740	-4.5958	3.36738e-05	DOWN
sscle_15g105460	-4.59615	0.000731045	DOWN
sscle_07g056560	-4.5969	6.68243e-10	DOWN
sscle_02g017900	-4.59697	0.000373156	DOWN
sscle_02g016920	-4.59812	0.0395314	DOWN
sscle_01g009710	-4.59845	6.25092e-05	DOWN
sscle_03g027520	-4.60512	0.000380774	DOWN
sscle_15g105830	-4.60565	0.00155564	DOWN
sscle_14g098750	-4.61117	0.000405695	DOWN
sscle_05g043940	-4.61326	0.000325673	DOWN
sscle_03g023890	-4.61364	0.00148549	DOWN
sscle_13g094250	-4.61718	8.15993e-10	DOWN
sscle_15g104310	-4.62786	0.00315402	DOWN
sscle_03g029460	-4.63061	0.00911262	DOWN
sscle_05g047440	-4.63237	9.20427e-05	DOWN
sscle_03g022550	-4.63538	0.000582375	DOWN
sscle_01g006160	-4.64577	7.07085e-10	DOWN
sscle_10g080610	-4.64927	7.29388e-06	DOWN
sscle_01g008400	-4.65257	0.00180231	DOWN
sscle_07g056610	-4.65546	0.000373156	DOWN
sscle_05g047070	-4.65567	5.099e-05	DOWN
sscle_03g024010	-4.66165	6.92087e-06	DOWN
sscle_04g034830	-4.66201	0.000109017	DOWN
sscle_03g026820	-4.66583	5.92947e-05	DOWN
sscle_14g099840	-4.67216	0.000944928	DOWN
sscle_04g034920	-4.67317	7.06373e-07	DOWN
sscle_13g096870	-4.67691	2.52444e-05	DOWN
sscle_03g022540	-4.6842	0.00495323	DOWN
sscle_02g018070	-4.68682	0.000372808	DOWN
sscle_06g050290	-4.69054	0.000367141	DOWN
sscle_07g055790	-4.69143	0.00382209	DOWN
sscle_07g058070	-4.69883	0.000101298	DOWN
sscle_10g077720	-4.70016	0.00138021	DOWN
sscle_10g080580	-4.70056	1.5682e-05	DOWN
sscle_04g038130	-4.71102	0.00180729	DOWN
sscle_07g059100	-4.72239	0.000159233	DOWN
sscle_02g014600	-4.72635	0.000343557	DOWN
sscle_11g082480	-4.73049	8.82966e-05	DOWN
sscle_09g073680	-4.73102	4.47589e-10	DOWN
sscle_15g106310	-4.74018	0.000249881	DOWN
sscle_02g015550	-4.7517	0.000358836	DOWN
sscle_11g082020	-4.75408	0.000255396	DOWN
sscle_14g099230	-4.75419	2.76453e-06	DOWN
sscle_08g062510	-4.75632	1.81451e-08	DOWN
sscle_14g099290	-4.75766	0.000114268	DOWN
sscle_01g002640	-4.75777	0.00390162	DOWN
sscle_16g108650	-4.75821	0.000132425	DOWN
sscle_01g009980	-4.7594	1.73094e-05	DOWN
sscle_07g057750	-4.75949	1.2922e-06	DOWN
sscle_04g037900	-4.76341	0.000693284	DOWN
sscle_12g087740	-4.76814	2.07109e-07	DOWN
sscle_02g015310	-4.7684	0.00165969	DOWN
sscle_07g056600	-4.76876	0.00311397	DOWN
sscle_13g093250	-4.76991	0.00108359	DOWN
sscle_04g037840	-4.77064	8.69704e-05	DOWN
sscle_04g033730	-4.77798	0.00147867	DOWN
sscle_08g064340	-4.77882	2.98306e-06	DOWN
sscle_04g039030	-4.77926	0.000512324	DOWN
sscle_02g012250	-4.78016	1.91759e-05	DOWN
sscle_04g039120	-4.7816	0.00177704	DOWN
sscle_06g050720	-4.78702	5.69611e-07	DOWN
sscle_02g015280	-4.78818	1.34877e-09	DOWN
sscle_09g069450	-4.79589	0.0031002	DOWN
sscle_01g001590	-4.80145	0.00872414	DOWN
sscle_03g031820	-4.80315	0.000137031	DOWN
sscle_15g102920	-4.80319	0.000415203	DOWN
sscle_15g102850	-4.80337	0.00312842	DOWN
sscle_03g024880	-4.80937	2.52e-05	DOWN
sscle_04g035910	-4.81046	0.0362786	DOWN
sscle_05g047930	-4.81307	0.000125445	DOWN
sscle_09g071290	-4.8231	1.91242e-05	DOWN
sscle_01g006070	-4.82325	0.00469799	DOWN
sscle_05g040940	-4.82635	1.46861e-05	DOWN
sscle_10g080360	-4.83334	0.000655316	DOWN
sscle_04g034480	-4.83476	9.12411e-05	DOWN
sscle_01g001300	-4.8348	4.38886e-07	DOWN
sscle_07g060990	-4.83519	0.00218466	DOWN
sscle_04g032560	-4.83773	0.000191296	DOWN
sscle_03g026190	-4.83786	1.02482e-05	DOWN
sscle_07g061750	-4.83908	0.00054496	DOWN
sscle_05g043060	-4.8423	5.35698e-06	DOWN
sscle_01g007780	-4.84861	0.0414323	DOWN
sscle_01g004060	-4.84915	0.000124771	DOWN
sscle_04g032580	-4.85023	0.000123491	DOWN
sscle_05g043960	-4.85482	3.45696e-06	DOWN
sscle_01g005010	-4.85572	0.00418088	DOWN
sscle_11g085480	-4.85723	4.38586e-05	DOWN
sscle_07g061380	-4.86058	0.00640559	DOWN
sscle_06g049120	-4.86158	1.33022e-07	DOWN
sscle_15g104010	-4.8619	2.70568e-05	DOWN
sscle_09g069940	-4.86422	6.47902e-07	DOWN
sscle_05g043830	-4.87273	0.0095153	DOWN
sscle_08g064000	-4.87293	2.08834e-06	DOWN
sscle_12g087170	-4.88412	0.000130286	DOWN
sscle_02g019320	-4.88502	1.06815e-05	DOWN
sscle_05g046560	-4.88963	0.00487178	DOWN
sscle_01g004200	-4.89372	2.61327e-06	DOWN
sscle_13g095600	-4.89638	3.1228e-05	DOWN
sscle_15g107260	-4.90411	0.0119971	DOWN
sscle_11g085690	-4.90896	4.46827e-05	DOWN
sscle_12g088400	-4.90919	6.22597e-05	DOWN
sscle_13g095090	-4.91458	7.9682e-06	DOWN
sscle_16g109800	-4.91701	1.80099e-07	DOWN
sscle_11g081500	-4.92419	1.87414e-07	DOWN
sscle_02g020040	-4.92622	3.48135e-05	DOWN
sscle_06g052010	-4.93427	1.21922e-05	DOWN
sscle_04g037440	-4.93589	7.38021e-07	DOWN
sscle_03g028340	-4.94178	8.93488e-05	DOWN
sscle_01g001310	-4.94263	0.000250314	DOWN
sscle_02g011630	-4.95087	8.85748e-05	DOWN
sscle_04g040030	-4.95291	8.16511e-05	DOWN
sscle_03g025740	-4.9608	1.03669e-05	DOWN
sscle_04g038040	-4.96463	0.000702704	DOWN
sscle_04g034020	-4.96698	0.00037506	DOWN
sscle_10g079900	-4.96898	6.1371e-05	DOWN
sscle_14g098690	-4.96968	9.43778e-05	DOWN
sscle_03g031940	-4.97021	7.4541e-06	DOWN
sscle_08g067120	-4.97132	0.00015871	DOWN
sscle_04g033090	-4.97357	5.10495e-06	DOWN
sscle_10g076650	-4.99353	2.17541e-06	DOWN
sscle_06g055140	-4.99438	4.72265e-05	DOWN
sscle_01g008110	-4.99456	6.07689e-05	DOWN
sscle_02g018660	-5.00032	0.00185226	DOWN
sscle_04g040110	-5.00099	4.40135e-05	DOWN
sscle_02g012410	-5.0041	0.000922519	DOWN
sscle_02g021750	-5.00549	4.64475e-05	DOWN
sscle_09g072960	-5.00832	4.82709e-07	DOWN
sscle_12g090930	-5.01319	3.65161e-05	DOWN
sscle_15g105300	-5.02271	2.72317e-08	DOWN
sscle_01g000230	-5.03829	0.00117924	DOWN
sscle_10g076080	-5.04506	3.2348e-06	DOWN
sscle_05g041220	-5.04547	6.02354e-05	DOWN
sscle_13g096790	-5.04731	0.000217571	DOWN
sscle_05g045260	-5.05077	4.47572e-06	DOWN
sscle_16g107880	-5.06292	0.000291849	DOWN
sscle_06g051380	-5.06324	1.69565e-06	DOWN
sscle_02g016420	-5.06775	0.000626064	DOWN
sscle_05g043690	-5.0689	0.000764597	DOWN
sscle_15g104590	-5.07093	3.9851e-06	DOWN
sscle_02g019630	-5.07107	0.000114897	DOWN
sscle_02g021600	-5.07199	8.66346e-11	DOWN
sscle_06g055080	-5.07337	0.00533018	DOWN
sscle_01g011350	-5.0742	0.000283936	DOWN
sscle_13g095770	-5.07686	0.000329129	DOWN
sscle_03g026140	-5.08156	3.1401e-05	DOWN
sscle_09g071640	-5.08237	0.000206595	DOWN
sscle_15g104370	-5.08263	9.97689e-06	DOWN
sscle_03g030150	-5.08346	0.000186517	DOWN
sscle_02g017970	-5.0995	5.45801e-05	DOWN
sscle_01g004460	-5.10048	3.70103e-05	DOWN
sscle_15g104060	-5.10063	4.39611e-06	DOWN
sscle_04g038470	-5.10852	0.000156399	DOWN
sscle_12g088080	-5.11292	2.36114e-05	DOWN
sscle_07g056580	-5.11976	1.08012e-06	DOWN
sscle_02g016510	-5.121	1.59027e-05	DOWN
sscle_11g085030	-5.1299	5.15654e-07	DOWN
sscle_14g100870	-5.13227	1.20442e-05	DOWN
sscle_05g040680	-5.1352	0.0292909	DOWN
sscle_13g092570	-5.13696	0.000347639	DOWN
sscle_16g110580	-5.13845	5.02629e-06	DOWN
sscle_10g077330	-5.14036	1.79526e-06	DOWN
sscle_06g053410	-5.14431	3.87896e-07	DOWN
sscle_07g055860	-5.14736	8.33835e-06	DOWN
sscle_04g037830	-5.15217	2.02818e-09	DOWN
sscle_10g076210	-5.15441	9.48093e-06	DOWN
sscle_08g064900	-5.16003	0.000111578	DOWN
sscle_03g031810	-5.16293	0.000284247	DOWN
sscle_08g063090	-5.17008	0.0001275	DOWN
sscle_03g031610	-5.1816	2.36114e-05	DOWN
sscle_06g049140	-5.19	0.00243553	DOWN
sscle_05g043120	-5.19859	2.04558e-05	DOWN
sscle_08g064330	-5.19904	0.000512324	DOWN
sscle_05g041310	-5.19912	3.31851e-09	DOWN
sscle_10g075850	-5.20373	8.66346e-11	DOWN
sscle_14g100840	-5.20497	1.06602e-08	DOWN
sscle_04g036440	-5.22074	0.000562354	DOWN
sscle_04g033630	-5.2222	3.28731e-06	DOWN
sscle_03g029020	-5.23153	6.10137e-06	DOWN
sscle_06g049790	-5.2325	0.00831936	DOWN
sscle_05g047640	-5.23341	1.53971e-09	DOWN
sscle_14g102070	-5.23717	0.000859775	DOWN
sscle_10g078730	-5.25049	3.72459e-05	DOWN
sscle_01g002360	-5.25721	0.000935612	DOWN
sscle_05g045680	-5.26228	6.21743e-05	DOWN
sscle_10g078030	-5.26588	7.07085e-10	DOWN
sscle_10g078310	-5.26688	2.22369e-05	DOWN
sscle_05g041590	-5.26756	3.72459e-05	DOWN
sscle_16g110210	-5.2693	2.9526e-06	DOWN
sscle_05g048490	-5.27165	8.42127e-06	DOWN
sscle_01g011520	-5.27183	0.000111926	DOWN
sscle_03g024210	-5.28015	3.83044e-07	DOWN
sscle_07g056330	-5.28072	4.16464e-09	DOWN
sscle_01g004580	-5.28598	3.00362e-07	DOWN
sscle_03g031260	-5.2883	6.56138e-07	DOWN
sscle_02g013310	-5.29361	1.17022e-08	DOWN
sscle_01g004620	-5.29964	8.7495e-05	DOWN
sscle_08g062960	-5.30131	8.27711e-06	DOWN
sscle_03g024840	-5.30136	1.01335e-05	DOWN
sscle_13g095730	-5.3099	2.59571e-05	DOWN
sscle_03g027930	-5.31624	3.36831e-05	DOWN
sscle_01g006950	-5.32009	6.7133e-05	DOWN
sscle_13g095430	-5.32152	1.2009e-08	DOWN
sscle_02g017280	-5.32225	1.19344e-05	DOWN
sscle_10g074970	-5.32513	5.58053e-05	DOWN
sscle_08g064960	-5.32893	1.16232e-05	DOWN
sscle_02g022110	-5.33896	6.34378e-05	DOWN
sscle_05g047390	-5.33934	5.59425e-06	DOWN
sscle_03g024220	-5.34211	1.9713e-05	DOWN
sscle_16g110360	-5.35371	8.16531e-08	DOWN
sscle_09g068920	-5.35892	0.000219748	DOWN
sscle_02g013430	-5.35997	1.98074e-07	DOWN
sscle_01g008500	-5.36578	8.16511e-05	DOWN
sscle_04g035010	-5.36612	2.40869e-05	DOWN
sscle_12g090390	-5.36722	1.92622e-05	DOWN
sscle_09g074430	-5.3677	3.63619e-05	DOWN
sscle_01g003650	-5.37444	8.91281e-07	DOWN
sscle_01g001270	-5.37495	5.1452e-07	DOWN
sscle_12g090000	-5.37736	0.000405695	DOWN
sscle_02g016620	-5.38481	1.11349e-05	DOWN
sscle_10g079340	-5.38997	7.74195e-05	DOWN
sscle_07g057400	-5.39055	1.72277e-06	DOWN
sscle_05g046020	-5.39224	4.39493e-07	DOWN
sscle_04g035400	-5.39562	5.43323e-11	DOWN
sscle_03g025280	-5.39572	0.000220276	DOWN
sscle_01g008340	-5.40632	2.33991e-07	DOWN
sscle_14g099580	-5.41255	1.97183e-05	DOWN
sscle_11g082690	-5.41447	4.26804e-06	DOWN
sscle_14g099180	-5.41587	0.000249881	DOWN
sscle_15g102770	-5.41759	9.24118e-05	DOWN
sscle_14g101770	-5.42118	6.56378e-09	DOWN
sscle_05g047540	-5.42327	6.011e-05	DOWN
sscle_02g015120	-5.44166	3.41144e-05	DOWN
sscle_01g009200	-5.44493	4.70021e-05	DOWN
sscle_10g077350	-5.44578	3.61528e-06	DOWN
sscle_07g060120	-5.45046	5.35698e-06	DOWN
sscle_02g016570	-5.45697	0.000101456	DOWN
sscle_06g049850	-5.45921	4.10284e-06	DOWN
sscle_16g108260	-5.46706	4.38586e-05	DOWN
sscle_05g047240	-5.47664	1.51606e-09	DOWN
sscle_06g052580	-5.48275	2.37871e-06	DOWN
sscle_15g103190	-5.49078	0.0088056	DOWN
sscle_13g094860	-5.49092	7.72049e-07	DOWN
sscle_05g042500	-5.4932	3.49286e-05	DOWN
sscle_15g107300	-5.51363	1.06602e-08	DOWN
sscle_08g067910	-5.52498	0.000180148	DOWN
sscle_06g049130	-5.53085	3.92766e-05	DOWN
sscle_09g073670	-5.53555	7.06599e-06	DOWN
sscle_02g011620	-5.54911	9.50919e-06	DOWN
sscle_12g091050	-5.54981	0.000159263	DOWN
sscle_14g101520	-5.55083	5.36447e-07	DOWN
sscle_05g045100	-5.55704	1.00663e-08	DOWN
sscle_03g027640	-5.55779	2.53617e-05	DOWN
sscle_05g041300	-5.55977	4.26804e-06	DOWN
sscle_03g023550	-5.56069	1.08657e-07	DOWN
sscle_06g054530	-5.56563	1.29971e-05	DOWN
sscle_03g028980	-5.56655	3.25381e-08	DOWN
sscle_03g022650	-5.57093	3.71111e-08	DOWN
sscle_14g101380	-5.57666	1.78556e-05	DOWN
sscle_01g010900	-5.57668	2.77107e-07	DOWN
sscle_05g040780	-5.58302	5.91938e-10	DOWN
sscle_05g045120	-5.59057	1.50881e-07	DOWN
sscle_01g009920	-5.59512	7.36063e-05	DOWN
sscle_08g064610	-5.59579	6.66968e-06	DOWN
sscle_02g015440	-5.59606	3.69976e-09	DOWN
sscle_09g071390	-5.61228	0.000386934	DOWN
sscle_07g060600	-5.61235	3.15299e-07	DOWN
sscle_06g051480	-5.61436	2.96745e-06	DOWN
sscle_02g016710	-5.61756	1.20603e-09	DOWN
sscle_13g092870	-5.63149	2.9879e-05	DOWN
sscle_03g029420	-5.63956	2.18357e-08	DOWN
sscle_12g090200	-5.6431	1.73773e-05	DOWN
sscle_01g007640	-5.64381	1.23928e-05	DOWN
sscle_05g041120	-5.64446	5.79824e-08	DOWN
sscle_03g023110	-5.64762	6.16115e-08	DOWN
sscle_02g019610	-5.64983	4.73821e-07	DOWN
sscle_04g035810	-5.65223	0.00213641	DOWN
sscle_10g078230	-5.66231	4.66577e-05	DOWN
sscle_13g092180	-5.67097	1.72013e-08	DOWN
sscle_06g051490	-5.67529	3.97564e-09	DOWN
sscle_02g012040	-5.67817	4.52549e-07	DOWN
sscle_02g012950	-5.68023	4.35458e-06	DOWN
sscle_08g064060	-5.68186	6.19247e-06	DOWN
sscle_06g048860	-5.68491	0.000492458	DOWN
sscle_09g070280	-5.68638	4.44949e-06	DOWN
sscle_04g034290	-5.69193	2.37434e-07	DOWN
sscle_01g000960	-5.69569	0.00119026	DOWN
sscle_05g041380	-5.69723	8.42127e-06	DOWN
sscle_11g086720	-5.69976	1.46607e-05	DOWN
sscle_07g056780	-5.7021	3.76167e-06	DOWN
sscle_05g045270	-5.70442	2.76901e-07	DOWN
sscle_12g090720	-5.71413	1.45497e-06	DOWN
sscle_11g081620	-5.7211	1.45497e-06	DOWN
sscle_06g051950	-5.73157	2.22466e-06	DOWN
sscle_08g066990	-5.73467	3.91717e-07	DOWN
sscle_11g081930	-5.73914	1.33175e-08	DOWN
sscle_04g037860	-5.74226	0.000535156	DOWN
sscle_10g080110	-5.74752	2.6233e-06	DOWN
sscle_02g019900	-5.7582	2.7201e-08	DOWN
sscle_12g087010	-5.76989	2.83517e-07	DOWN
sscle_12g090370	-5.77696	0.000810771	DOWN
sscle_16g107740	-5.78295	1.11349e-05	DOWN
sscle_08g067040	-5.78708	1.29509e-06	DOWN
sscle_12g090020	-5.78727	2.86909e-05	DOWN
sscle_02g011890	-5.78802	7.60708e-05	DOWN
sscle_15g103330	-5.78868	2.43833e-07	DOWN
sscle_06g055020	-5.79161	2.13959e-06	DOWN
sscle_10g075640	-5.79735	1.33022e-07	DOWN
sscle_09g074130	-5.79898	8.2832e-07	DOWN
sscle_11g083410	-5.79903	1.51955e-07	DOWN
sscle_16g110170	-5.81425	9.16794e-06	DOWN
sscle_11g085010	-5.82875	1.76344e-05	DOWN
sscle_01g011200	-5.83074	7.96166e-10	DOWN
sscle_06g054920	-5.83093	8.81331e-08	DOWN
sscle_01g004230	-5.83254	1.44605e-06	DOWN
sscle_01g002110	-5.84117	0.00310653	DOWN
sscle_02g018250	-5.84236	1.69421e-06	DOWN
sscle_07g061070	-5.84442	0.000123491	DOWN
sscle_15g104650	-5.8454	6.00463e-05	DOWN
sscle_14g101910	-5.84803	5.2854e-06	DOWN
sscle_11g086400	-5.85243	1.02457e-07	DOWN
sscle_01g001930	-5.86484	6.33187e-06	DOWN
sscle_06g051460	-5.86834	5.20077e-06	DOWN
sscle_04g035770	-5.87609	1.33061e-09	DOWN
sscle_03g026220	-5.88245	1.86778e-05	DOWN
sscle_05g042480	-5.88478	1.56503e-05	DOWN
sscle_11g081400	-5.88825	1.18721e-06	DOWN
sscle_05g048160	-5.89517	3.74972e-06	DOWN
sscle_03g022890	-5.89813	9.58168e-07	DOWN
sscle_02g013880	-5.89895	0.000120945	DOWN
sscle_05g047230	-5.89979	2.61968e-10	DOWN
sscle_16g107840	-5.90603	1.48878e-07	DOWN
sscle_04g034350	-5.90778	1.40507e-08	DOWN
sscle_04g035150	-5.91438	1.80099e-07	DOWN
sscle_04g033640	-5.92388	8.4298e-09	DOWN
sscle_13g093780	-5.92422	1.13405e-10	DOWN
sscle_07g057940	-5.92589	2.87531e-05	DOWN
sscle_15g106130	-5.92758	6.42049e-07	DOWN
sscle_11g082050	-5.92962	2.26207e-06	DOWN
sscle_16g110500	-5.93076	1.49122e-06	DOWN
sscle_09g074300	-5.93382	4.47589e-10	DOWN
sscle_14g101920	-5.93523	2.83301e-06	DOWN
sscle_11g086290	-5.95994	7.04204e-05	DOWN
sscle_02g013280	-5.96137	0.000205376	DOWN
sscle_10g076600	-5.96988	1.20788e-08	DOWN
sscle_01g004340	-5.97938	4.38886e-07	DOWN
sscle_10g078170	-5.98406	0.000104174	DOWN
sscle_03g027940	-5.99231	6.31024e-05	DOWN
sscle_09g069210	-5.99231	1.33273e-06	DOWN
sscle_07g058520	-5.99503	7.19457e-11	DOWN
sscle_04g035320	-5.99766	1.45497e-06	DOWN
sscle_01g010530	-6.00332	8.21587e-07	DOWN
sscle_12g089900	-6.01855	1.47718e-05	DOWN
sscle_03g024850	-6.0219	3.52589e-06	DOWN
sscle_02g022120	-6.02887	1.72013e-08	DOWN
sscle_04g038020	-6.05512	0.00040043	DOWN
sscle_10g077180	-6.05745	1.21922e-05	DOWN
sscle_01g001740	-6.07102	2.94142e-06	DOWN
sscle_06g054850	-6.10747	4.78969e-07	DOWN
sscle_13g094120	-6.11686	7.8586e-10	DOWN
sscle_03g024800	-6.13451	4.53872e-08	DOWN
sscle_10g080350	-6.14688	7.4541e-06	DOWN
sscle_04g033130	-6.1605	2.61139e-08	DOWN
sscle_11g085770	-6.16274	1.95021e-09	DOWN
sscle_02g015450	-6.17277	1.05895e-07	DOWN
sscle_05g045060	-6.1883	0.000204437	DOWN
sscle_05g042440	-6.19206	1.45497e-06	DOWN
sscle_10g077170	-6.20356	1.35589e-07	DOWN
sscle_03g030170	-6.20595	9.48072e-07	DOWN
sscle_08g067580	-6.21318	7.70094e-08	DOWN
sscle_01g010910	-6.21402	1.28655e-06	DOWN
sscle_10g079910	-6.22913	2.7201e-08	DOWN
sscle_11g083900	-6.22986	1.68598e-08	DOWN
sscle_14g101630	-6.23398	6.27188e-07	DOWN
sscle_03g031890	-6.23739	2.29532e-06	DOWN
sscle_12g088860	-6.25423	2.95981e-07	DOWN
sscle_06g051500	-6.2796	0.00192385	DOWN
sscle_05g041230	-6.28527	5.93703e-06	DOWN
sscle_02g015770	-6.3057	6.97631e-08	DOWN
sscle_07g056590	-6.31056	1.56976e-06	DOWN
sscle_01g001530	-6.31434	1.56002e-06	DOWN
sscle_01g000920	-6.31715	1.02637e-08	DOWN
sscle_11g081390	-6.31845	1.81451e-08	DOWN
sscle_02g013530	-6.31848	5.52361e-05	DOWN
sscle_03g027920	-6.32742	6.16115e-08	DOWN
sscle_01g008330	-6.32836	8.62183e-09	DOWN
sscle_11g085860	-6.33205	5.1947e-08	DOWN
sscle_15g104480	-6.33551	8.96278e-09	DOWN
sscle_16g108430	-6.34114	1.82519e-09	DOWN
sscle_08g064260	-6.34182	1.43756e-05	DOWN
sscle_04g038970	-6.34558	4.73821e-07	DOWN
sscle_03g024380	-6.34812	5.08495e-08	DOWN
sscle_02g012960	-6.35045	7.89884e-07	DOWN
sscle_03g024820	-6.35136	6.47256e-08	DOWN
sscle_11g081510	-6.35555	1.26363e-05	DOWN
sscle_14g099660	-6.35714	1.34877e-09	DOWN
sscle_16g107720	-6.36216	9.14103e-06	DOWN
sscle_04g033500	-6.36792	8.42356e-08	DOWN
sscle_12g087250	-6.36885	1.10068e-08	DOWN
sscle_07g058130	-6.38042	1.17152e-09	DOWN
sscle_07g058770	-6.3933	1.78261e-12	DOWN
sscle_01g001940	-6.40112	1.29647e-05	DOWN
sscle_13g093450	-6.4076	6.0858e-08	DOWN
sscle_05g043340	-6.41141	5.37824e-08	DOWN
sscle_02g014330	-6.43415	2.44972e-05	DOWN
sscle_11g082150	-6.44399	1.00186e-08	DOWN
sscle_05g048540	-6.45393	1.7744e-08	DOWN
sscle_02g012910	-6.45816	1.30747e-05	DOWN
sscle_03g028050	-6.46618	7.39769e-09	DOWN
sscle_05g046720	-6.47091	9.40179e-08	DOWN
sscle_07g057290	-6.48923	3.41548e-07	DOWN
sscle_15g103400	-6.49286	4.29633e-07	DOWN
sscle_05g042800	-6.49641	2.5672e-08	DOWN
sscle_04g032160	-6.50254	1.808e-07	DOWN
sscle_15g103230	-6.50627	1.41808e-05	DOWN
sscle_01g006100	-6.51592	1.00351e-06	DOWN
sscle_07g058780	-6.51818	2.94446e-13	DOWN
sscle_10g075140	-6.52187	3.76167e-06	DOWN
sscle_08g067930	-6.53608	7.49847e-05	DOWN
sscle_14g099170	-6.53889	3.02357e-07	DOWN
sscle_07g060270	-6.55229	6.27188e-07	DOWN
sscle_09g070030	-6.55865	2.68472e-06	DOWN
sscle_09g074060	-6.56845	5.49225e-09	DOWN
sscle_14g098090	-6.57049	1.48581e-08	DOWN
sscle_16g110490	-6.57573	1.72013e-08	DOWN
sscle_04g033650	-6.58064	6.64093e-07	DOWN
sscle_05g044850	-6.58333	4.48207e-06	DOWN
sscle_04g040200	-6.58366	2.4113e-07	DOWN
sscle_03g026100	-6.5851	3.33058e-14	DOWN
sscle_11g086470	-6.59011	8.17983e-07	DOWN
sscle_07g057510	-6.59917	1.48623e-07	DOWN
sscle_07g057770	-6.60976	2.68071e-08	DOWN
sscle_05g046690	-6.61122	6.7468e-07	DOWN
sscle_10g078010	-6.61169	5.39173e-08	DOWN
sscle_11g081450	-6.61502	1.37632e-06	DOWN
sscle_03g023530	-6.6347	7.69834e-08	DOWN
sscle_05g042460	-6.64839	4.33927e-05	DOWN
sscle_13g093990	-6.68776	3.87214e-07	DOWN
sscle_15g102980	-6.69271	1.08561e-06	DOWN
sscle_08g063640	-6.7194	2.8636e-08	DOWN
sscle_07g055590	-6.72846	6.23616e-07	DOWN
sscle_14g098030	-6.7404	3.22423e-09	DOWN
sscle_16g107860	-6.76566	1.8875e-06	DOWN
sscle_11g081570	-6.76598	4.68132e-05	DOWN
sscle_07g059760	-6.77471	1.64021e-05	DOWN
sscle_06g051870	-6.77791	0.000206088	DOWN
sscle_10g079560	-6.77998	3.9223e-08	DOWN
sscle_13g095890	-6.79833	6.60617e-07	DOWN
sscle_05g043140	-6.83243	4.44164e-08	DOWN
sscle_01g006830	-6.85117	5.77056e-09	DOWN
sscle_04g033060	-6.85557	2.65108e-07	DOWN
sscle_16g107630	-6.87845	1.26068e-08	DOWN
sscle_14g100090	-6.8891	3.15299e-07	DOWN
sscle_02g017330	-6.90188	1.08657e-07	DOWN
sscle_07g060760	-6.91762	2.2766e-07	DOWN
sscle_06g051450	-6.9339	7.74526e-09	DOWN
sscle_08g067440	-6.93978	3.49977e-08	DOWN
sscle_01g004700	-6.96437	1.82067e-06	DOWN
sscle_06g049650	-6.97644	7.18e-07	DOWN
sscle_12g086770	-6.99528	1.58881e-07	DOWN
sscle_16g109870	-7.00156	1.81316e-06	DOWN
sscle_15g107190	-7.01059	8.96278e-09	DOWN
sscle_08g063550	-7.01215	1.69421e-06	DOWN
sscle_08g067760	-7.01402	8.24474e-12	DOWN
sscle_08g067110	-7.01691	6.48492e-07	DOWN
sscle_01g007570	-7.04145	6.19012e-06	DOWN
sscle_04g039460	-7.08306	1.56402e-11	DOWN
sscle_15g107060	-7.08902	3.71384e-05	DOWN
sscle_06g048830	-7.10717	1.15746e-08	DOWN
sscle_08g062790	-7.13798	2.19782e-10	DOWN
sscle_03g031960	-7.13854	1.17152e-09	DOWN
sscle_10g078240	-7.14493	4.69076e-10	DOWN
sscle_07g056120	-7.17382	1.23308e-07	DOWN
sscle_06g049540	-7.21668	1.25329e-10	DOWN
sscle_15g107080	-7.22079	3.17507e-05	DOWN
sscle_05g040350	-7.22178	5.58436e-09	DOWN
[truncated: 125 more rows]

## Sheet: MR_24 hpi
S1. List of differentially expressed S. sclerotiorum genes during the interaction with moderately resistant (MR) and susceptible (S) chickpea lines at 6, 12, 24, 48, and 72 hours post inoculation ( P. Adj. ˂0.05; LogFC > 2 indicated upregulated or ˂ 2 indicate downregulated).
Gene	logFC	adj.P.Val	Regulation
sscle_08g064580	9.00796	1.59711e-07	UP
sscle_03g024060	8.76361	3.37937e-08	UP
sscle_05g041810	8.0161	7.43717e-08	UP
sscle_11g084430	7.66568	1.25888e-16	UP
sscle_05g046840	7.59355	2.2639e-10	UP
sscle_03g026590	7.46703	0.00192432	UP
sscle_05g043090	7.42357	3.7877e-14	UP
sscle_16g107660	7.4128	1.07097e-07	UP
sscle_05g045810	7.37183	9.70843e-09	UP
sscle_15g102320	7.35183	2.58219e-06	UP
sscle_11g083680	7.26244	0.00370625	UP
sscle_11g082980	7.23868	6.4615e-11	UP
sscle_05g040420	7.18247	1.19801e-09	UP
sscle_03g023320	7.0911	2.50725e-08	UP
sscle_13g093180	6.9476	1.07571e-12	UP
sscle_11g082440	6.88897	9.8692e-05	UP
sscle_02g021040	6.81942	1.39092e-12	UP
sscle_03g030530	6.78238	2.70101e-08	UP
sscle_02g017490	6.62329	1.08201e-08	UP
sscle_01g011460	6.37558	1.35262e-11	UP
sscle_07g058540	6.32253	3.14474e-10	UP
sscle_01g010350	6.3041	4.03078e-08	UP
sscle_09g070580	6.2332	1.42421e-07	UP
sscle_07g060710	6.2257	6.58182e-09	UP
sscle_11g085960	6.20385	1.54832e-12	UP
sscle_08g067130	6.15988	1.00977e-09	UP
sscle_03g023650	6.09196	0.000257594	UP
sscle_05g040550	6.08388	3.08429e-13	UP
sscle_02g014060	6.06474	3.5378e-16	UP
sscle_15g105440	6.03911	3.43848e-08	UP
sscle_15g106500	5.97584	0.00071649	UP
sscle_02g015930	5.94903	7.54319e-05	UP
sscle_02g015920	5.93647	3.30172e-05	UP
sscle_13g093170	5.9145	5.20341e-13	UP
sscle_01g002880	5.81787	1.49753e-10	UP
sscle_03g025750	5.77034	3.62203e-11	UP
sscle_04g033880	5.63463	4.46092e-12	UP
sscle_02g016020	5.63008	0.000147829	UP
sscle_03g024760	5.5928	6.45485e-09	UP
sscle_04g036610	5.58204	1.15368e-06	UP
sscle_11g084570	5.57747	0.000308054	UP
sscle_04g035550	5.56563	4.06999e-07	UP
sscle_08g068200	5.52327	0.00109022	UP
sscle_16g107450	5.51525	0.000402641	UP
sscle_07g057800	5.51443	4.39869e-06	UP
sscle_02g018560	5.3805	7.48671e-12	UP
sscle_04g033270	5.37124	5.10388e-14	UP
sscle_03g026860	5.28685	4.23747e-05	UP
sscle_15g106490	5.28111	0.00475886	UP
sscle_03g030710	5.23038	0.000406664	UP
sscle_07g060100	5.20719	1.08754e-07	UP
sscle_02g016010	5.14412	0.000247741	UP
sscle_03g028450	5.14188	2.77265e-07	UP
sscle_15g106040	5.11868	1.96543e-06	UP
sscle_04g036280	5.07064	5.83926e-05	UP
sscle_15g106400	5.06969	6.947e-05	UP
sscle_02g011950	5.06463	1.75357e-07	UP
sscle_04g035020	5.06279	5.89028e-07	UP
sscle_13g095010	5.03454	3.0616e-07	UP
sscle_14g097900	5.00258	1.81034e-07	UP
sscle_01g003110	4.99821	2.00847e-09	UP
sscle_04g032810	4.98725	0.000169412	UP
sscle_12g087000	4.93591	5.1505e-11	UP
sscle_11g085410	4.92213	4.7935e-05	UP
sscle_15g105820	4.90753	9.70843e-09	UP
sscle_02g015580	4.88054	3.70104e-06	UP
sscle_05g045940	4.85778	5.6948e-09	UP
sscle_11g086100	4.83498	5.60631e-05	UP
sscle_03g022740	4.80275	0.0209726	UP
sscle_04g038530	4.78556	5.71806e-13	UP
sscle_13g095860	4.76335	0.00281816	UP
sscle_03g027970	4.71883	1.6402e-06	UP
sscle_06g054930	4.70608	1.67856e-10	UP
sscle_09g071730	4.69564	5.47849e-13	UP
sscle_14g101360	4.67785	0.0013348	UP
sscle_16g109340	4.67374	4.68151e-05	UP
sscle_10g074810	4.66174	0.00517556	UP
sscle_04g033890	4.64954	3.94593e-07	UP
sscle_01g010340	4.60801	0.0136419	UP
sscle_06g048920	4.6024	2.00891e-05	UP
sscle_02g012850	4.58963	0.000749417	UP
sscle_05g045850	4.57434	0.000151848	UP
sscle_12g089290	4.55612	1.90911e-11	UP
sscle_04g035440	4.54572	0.00150533	UP
sscle_01g005270	4.54505	1.10288e-07	UP
sscle_09g069200	4.53696	3.53028e-07	UP
sscle_16g108170	4.52907	7.69426e-06	UP
sscle_16g107460	4.51969	3.39464e-06	UP
sscle_08g068360	4.46503	8.87788e-09	UP
sscle_16g107620	4.45372	3.7877e-14	UP
sscle_05g041050	4.44752	0.0297923	UP
sscle_03g030470	4.44388	1.0487e-05	UP
sscle_04g036270	4.43439	1.99914e-09	UP
sscle_01g007940	4.42371	1.4281e-12	UP
sscle_12g088450	4.42122	0.000287353	UP
sscle_01g007680	4.40359	4.50624e-05	UP
sscle_11g083630	4.39066	0.000232706	UP
sscle_12g091330	4.38763	0.00071649	UP
sscle_14g101110	4.37145	0.0455281	UP
sscle_08g063200	4.35874	4.77539e-06	UP
sscle_08g066400	4.32274	6.98894e-11	UP
sscle_04g032620	4.32203	4.47155e-09	UP
sscle_14g097510	4.32158	4.92345e-12	UP
sscle_03g027090	4.31567	2.32612e-08	UP
sscle_13g095220	4.29185	0.000340033	UP
sscle_06g055310	4.29152	5.42993e-08	UP
sscle_03g024780	4.27293	3.20685e-07	UP
sscle_03g025150	4.27054	2.20265e-06	UP
sscle_12g089930	4.26368	0.00443771	UP
sscle_07g060980	4.24161	1.68779e-06	UP
sscle_01g007700	4.23684	0.000744503	UP
sscle_16g110430	4.23051	8.05153e-05	UP
sscle_11g082600	4.22195	0.0110178	UP
sscle_05g043660	4.21242	9.98746e-06	UP
sscle_02g014120	4.20232	4.24635e-09	UP
sscle_15g103490	4.20216	7.87293e-11	UP
sscle_04g035240	4.17936	9.21775e-08	UP
sscle_09g069220	4.16453	0.000183308	UP
sscle_02g015760	4.16052	7.87293e-11	UP
sscle_10g080000	4.15701	6.97075e-06	UP
sscle_07g055350	4.1502	0.00184905	UP
sscle_05g042570	4.13441	0.0137866	UP
sscle_03g030330	4.13013	0.000127423	UP
sscle_11g081820	4.12439	6.04045e-08	UP
sscle_03g028510	4.11206	3.90155e-05	UP
sscle_06g052770	4.10852	1.94484e-11	UP
sscle_04g033820	4.09143	0.0210421	UP
sscle_15g104790	4.08758	2.32901e-08	UP
sscle_14g097690	4.0804	1.68312e-07	UP
sscle_09g074650	4.07851	2.90376e-07	UP
sscle_13g096230	4.06913	5.07144e-06	UP
sscle_07g059570	4.06587	2.49119e-05	UP
sscle_10g075470	4.0522	0.000450611	UP
sscle_03g030720	4.02753	0.00140007	UP
sscle_16g108160	4.01765	0.000602842	UP
sscle_01g009870	4.00966	6.77714e-05	UP
sscle_14g099920	4.00794	0.00938301	UP
sscle_10g078720	4.00583	1.42581e-06	UP
sscle_16g108730	4.0027	3.35087e-12	UP
sscle_13g092730	4.00045	6.33011e-07	UP
sscle_12g090740	3.99576	4.99886e-07	UP
sscle_01g011530	3.99443	1.57939e-05	UP
sscle_08g066110	3.99347	0.0003974	UP
sscle_08g063910	3.98372	0.00553838	UP
sscle_07g058740	3.98132	0.000276292	UP
sscle_06g051990	3.9649	0.00106605	UP
sscle_16g110470	3.95684	5.1505e-11	UP
sscle_12g088370	3.95608	0.000343475	UP
sscle_01g006930	3.95459	1.21643e-10	UP
sscle_03g028940	3.93842	5.60473e-09	UP
sscle_02g019070	3.92833	6.9846e-08	UP
sscle_02g015990	3.91926	0.00657215	UP
sscle_08g064170	3.91857	0.0245648	UP
sscle_08g063240	3.9019	2.54463e-09	UP
sscle_04g034900	3.90162	1.1284e-07	UP
sscle_06g050750	3.88762	0.0458519	UP
sscle_09g071510	3.88532	3.95291e-10	UP
sscle_14g100770	3.88187	2.85325e-11	UP
sscle_02g019010	3.86011	9.26635e-12	UP
sscle_03g025800	3.85965	1.95131e-05	UP
sscle_11g080920	3.85287	0.00873891	UP
sscle_04g034940	3.83978	1.8047e-07	UP
sscle_10g077130	3.83941	9.83395e-05	UP
sscle_15g103410	3.83532	0.0100086	UP
sscle_01g005870	3.82219	6.91318e-07	UP
sscle_03g025170	3.81711	0.0192927	UP
sscle_05g045300	3.81349	6.62933e-11	UP
sscle_03g026680	3.8026	5.17063e-09	UP
sscle_01g003290	3.80232	1.94853e-09	UP
sscle_10g078950	3.79636	2.11649e-11	UP
sscle_02g017160	3.79302	3.04097e-12	UP
sscle_14g100910	3.79068	5.13428e-07	UP
sscle_14g100290	3.78844	0.0262505	UP
sscle_10g078650	3.78766	5.99821e-06	UP
sscle_01g000550	3.78706	0.00015651	UP
sscle_12g090600	3.77844	5.67898e-08	UP
sscle_15g104840	3.77757	9.03741e-07	UP
sscle_07g061340	3.77596	1.88646e-09	UP
sscle_12g088410	3.76998	2.03804e-06	UP
sscle_08g066440	3.76896	1.87732e-06	UP
sscle_15g103220	3.76154	5.25402e-06	UP
sscle_03g024030	3.75883	8.87998e-07	UP
sscle_03g025370	3.74963	2.27401e-05	UP
sscle_08g067140	3.74146	0.0051022	UP
sscle_10g077840	3.73811	0.0366624	UP
sscle_02g017310	3.7379	0.000408071	UP
sscle_10g078540	3.7284	8.25549e-07	UP
sscle_12g090050	3.72515	0.0240458	UP
sscle_12g088820	3.71054	1.23128e-07	UP
sscle_02g011940	3.70386	9.84704e-05	UP
sscle_14g098740	3.70317	0.00118608	UP
sscle_03g029720	3.70219	1.28018e-06	UP
sscle_07g058750	3.70052	0.000752837	UP
sscle_01g005000	3.69696	2.14573e-06	UP
sscle_10g074850	3.69298	0.0025559	UP
sscle_07g055360	3.69044	0.00219565	UP
sscle_11g085210	3.68792	3.78058e-05	UP
sscle_09g070700	3.67929	2.72978e-11	UP
sscle_14g101890	3.6777	1.3651e-07	UP
sscle_07g055410	3.67752	0.00209333	UP
sscle_01g005280	3.66826	1.801e-10	UP
sscle_06g052440	3.6622	5.37391e-09	UP
sscle_02g020610	3.65858	7.00522e-05	UP
sscle_06g049410	3.65338	2.67631e-06	UP
sscle_02g018140	3.64589	0.00019929	UP
sscle_03g030730	3.6352	3.14716e-09	UP
sscle_03g025210	3.6344	9.40614e-05	UP
sscle_08g067880	3.63388	9.38561e-07	UP
sscle_13g094060	3.62788	2.24594e-08	UP
sscle_02g014490	3.62729	2.34164e-05	UP
sscle_02g012470	3.62624	3.84659e-09	UP
sscle_02g012460	3.62316	4.78626e-11	UP
sscle_12g091260	3.6227	8.02683e-06	UP
sscle_15g105400	3.60387	7.15111e-10	UP
sscle_09g073020	3.60296	0.0396014	UP
sscle_01g000050	3.60255	0.0072274	UP
sscle_07g060160	3.60187	4.64106e-08	UP
sscle_11g085180	3.59783	0.000408763	UP
sscle_14g102180	3.58663	2.25002e-08	UP
sscle_07g059700	3.58298	0.00100136	UP
sscle_05g047560	3.57806	1.11468e-09	UP
sscle_04g035270	3.57621	3.15564e-08	UP
sscle_13g095820	3.57408	9.9865e-11	UP
sscle_01g010690	3.56647	1.67193e-08	UP
sscle_16g109260	3.56374	8.49854e-08	UP
sscle_03g023660	3.56336	0.000579142	UP
sscle_14g099450	3.55913	3.53015e-05	UP
sscle_05g046880	3.55855	0.00559383	UP
sscle_05g045560	3.55294	0.0176196	UP
sscle_01g004510	3.54687	9.65489e-09	UP
sscle_04g034730	3.54285	4.47396e-11	UP
sscle_03g029290	3.54229	2.94876e-07	UP
sscle_03g030040	3.53873	1.06704e-09	UP
sscle_04g034060	3.53309	7.07853e-07	UP
sscle_06g051030	3.53132	5.95271e-08	UP
sscle_05g043610	3.52641	1.86311e-05	UP
sscle_01g006460	3.52412	1.26996e-06	UP
sscle_01g006540	3.52323	6.59705e-06	UP
sscle_13g093960	3.51955	4.05447e-06	UP
sscle_15g103150	3.51838	0.00077534	UP
sscle_09g073940	3.51728	2.07538e-08	UP
sscle_01g010650	3.5096	7.59307e-06	UP
sscle_05g040510	3.50676	0.00132677	UP
sscle_06g049630	3.50166	6.21936e-05	UP
sscle_14g100190	3.50131	9.24294e-10	UP
sscle_13g096100	3.49035	4.31034e-07	UP
sscle_01g005730	3.48815	1.17355e-11	UP
sscle_06g051670	3.48115	3.23101e-08	UP
sscle_03g030030	3.47903	4.14593e-05	UP
sscle_09g069100	3.47783	0.00300606	UP
sscle_01g006820	3.47677	8.95693e-07	UP
sscle_02g018430	3.47613	1.61156e-06	UP
sscle_01g008160	3.47529	1.22239e-09	UP
sscle_06g050510	3.45417	2.39394e-06	UP
sscle_12g090280	3.44919	2.30034e-07	UP
sscle_07g059130	3.4384	1.60386e-07	UP
sscle_11g086070	3.43725	0.000230229	UP
sscle_13g096630	3.43169	1.48601e-08	UP
sscle_02g016850	3.43018	0.00074608	UP
sscle_14g100550	3.42701	4.50831e-05	UP
sscle_03g031670	3.42456	4.98258e-08	UP
sscle_15g106690	3.4228	1.07087e-05	UP
sscle_03g030110	3.41975	0.00557683	UP
sscle_09g069830	3.41778	1.16995e-09	UP
sscle_01g005490	3.41336	1.46081e-08	UP
sscle_07g060410	3.41191	1.82413e-06	UP
sscle_09g070440	3.40908	1.20843e-07	UP
sscle_08g065530	3.40754	5.13428e-07	UP
sscle_02g011690	3.4062	5.87636e-06	UP
sscle_16g107430	3.40161	0.0122223	UP
sscle_02g016320	3.38896	2.35907e-05	UP
sscle_13g093030	3.38666	0.00127318	UP
sscle_09g069890	3.37631	2.20585e-08	UP
sscle_01g003870	3.37546	0.000104063	UP
sscle_14g098780	3.373	9.50554e-08	UP
sscle_09g071280	3.37081	2.44363e-06	UP
sscle_14g101480	3.36638	2.77375e-05	UP
sscle_01g011140	3.36003	5.79514e-10	UP
sscle_04g034310	3.35893	4.10345e-05	UP
sscle_01g005820	3.35847	1.31769e-07	UP
sscle_10g075440	3.35563	0.00377651	UP
sscle_15g105550	3.35249	2.82335e-05	UP
sscle_01g006180	3.35142	2.91107e-08	UP
sscle_06g053880	3.3489	0.00010592	UP
sscle_08g062660	3.34531	0.000787256	UP
sscle_03g025710	3.33519	8.15203e-06	UP
sscle_15g106340	3.33139	1.34604e-07	UP
sscle_02g013550	3.33108	5.77324e-05	UP
sscle_10g079590	3.32875	8.49293e-09	UP
sscle_06g051350	3.32753	0.00186526	UP
sscle_02g022000	3.32472	0.0002659	UP
sscle_04g032950	3.32436	0.0102977	UP
sscle_14g100490	3.32273	5.07244e-05	UP
sscle_09g072660	3.32133	0.00128512	UP
sscle_02g015890	3.3168	6.1062e-09	UP
sscle_12g087270	3.3159	0.000560852	UP
sscle_04g037100	3.31571	0.000970291	UP
sscle_07g060670	3.31032	1.00761e-05	UP
sscle_14g100570	3.30736	0.0145034	UP
sscle_08g062920	3.30643	0.00262875	UP
sscle_07g057470	3.30375	9.09293e-06	UP
sscle_04g038170	3.28973	3.70333e-08	UP
sscle_08g063590	3.28923	9.42139e-06	UP
sscle_01g001140	3.28557	0.000119265	UP
sscle_07g056460	3.28313	0.000212927	UP
sscle_03g028730	3.28175	4.5423e-05	UP
sscle_02g015160	3.28113	6.91766e-07	UP
sscle_10g080040	3.27709	0.000512155	UP
sscle_09g069980	3.27683	2.60253e-08	UP
sscle_15g103620	3.27536	0.000439429	UP
sscle_13g096960	3.27352	3.20948e-05	UP
sscle_06g052790	3.26825	2.26862e-06	UP
sscle_06g048900	3.26697	0.00127899	UP
sscle_01g007230	3.2605	0.000211892	UP
sscle_05g041320	3.25911	0.00068898	UP
sscle_10g076130	3.25725	1.46123e-07	UP
sscle_09g070450	3.25556	8.99208e-07	UP
sscle_01g008820	3.2538	1.12816e-06	UP
sscle_01g002610	3.25378	1.87983e-08	UP
sscle_11g083780	3.25324	5.63187e-06	UP
sscle_10g080020	3.25187	7.36058e-05	UP
sscle_02g018910	3.25008	0.000477713	UP
sscle_05g045790	3.24914	1.49416e-06	UP
sscle_07g060700	3.24422	0.000204913	UP
sscle_05g043380	3.24244	4.21323e-06	UP
sscle_07g055520	3.24124	6.84853e-06	UP
sscle_07g057050	3.23557	0.000317013	UP
sscle_04g033340	3.23068	0.00087158	UP
sscle_13g093870	3.22532	0.000320435	UP
sscle_07g059880	3.22403	3.30696e-09	UP
sscle_06g048650	3.22252	0.000556757	UP
sscle_07g055630	3.21865	0.00391183	UP
sscle_16g111030	3.21306	2.19497e-05	UP
sscle_04g035460	3.21181	6.62149e-10	UP
sscle_02g018350	3.20976	9.58279e-08	UP
sscle_12g088170	3.20955	1.47133e-08	UP
sscle_02g019040	3.20879	0.00689155	UP
sscle_10g079410	3.20772	8.87998e-07	UP
sscle_01g002080	3.20522	4.15498e-06	UP
sscle_15g106160	3.20287	0.00019929	UP
sscle_08g067810	3.1998	0.000139696	UP
sscle_05g045760	3.19733	2.97727e-07	UP
sscle_07g059850	3.19441	1.80333e-06	UP
sscle_14g099200	3.19392	0.0132654	UP
sscle_07g056040	3.19125	0.00111222	UP
sscle_09g068670	3.18819	0.000227693	UP
sscle_01g009490	3.1852	0.000259103	UP
sscle_06g049670	3.18477	9.70843e-09	UP
sscle_01g007490	3.17924	4.07395e-09	UP
sscle_01g003990	3.17763	0.000543614	UP
sscle_04g035530	3.17738	4.95054e-06	UP
sscle_04g034110	3.17265	1.60316e-05	UP
sscle_15g106630	3.16926	0.000621133	UP
sscle_13g092680	3.1686	1.14489e-06	UP
sscle_13g093900	3.16703	0.000285853	UP
sscle_03g026960	3.16623	0.00171388	UP
sscle_08g063130	3.16121	5.4311e-05	UP
sscle_12g087190	3.15981	1.97844e-07	UP
sscle_03g028350	3.15148	0.00113413	UP
sscle_03g031220	3.14736	0.000174654	UP
sscle_05g046280	3.14668	0.00221637	UP
sscle_08g065300	3.14456	2.8986e-05	UP
sscle_03g028080	3.14011	0.000356049	UP
sscle_10g075720	3.13826	0.000141433	UP
sscle_07g058980	3.13557	0.000717247	UP
sscle_03g031660	3.13175	0.000151968	UP
sscle_03g031300	3.13134	8.39476e-05	UP
sscle_02g019970	3.11985	1.53265e-05	UP
sscle_03g025510	3.11757	2.12761e-06	UP
sscle_01g005240	3.11708	0.000482046	UP
sscle_01g011310	3.11633	4.61726e-05	UP
sscle_01g010730	3.11262	4.07254e-08	UP
sscle_02g020710	3.10377	1.27385e-07	UP
sscle_07g058350	3.10334	9.62196e-08	UP
sscle_03g026300	3.10292	7.4664e-05	UP
sscle_16g108120	3.10239	1.34177e-05	UP
sscle_11g085570	3.09819	3.3975e-07	UP
sscle_10g079110	3.09816	0.000481458	UP
sscle_12g088160	3.09768	8.81918e-08	UP
sscle_02g011660	3.09766	2.82063e-07	UP
sscle_13g095530	3.09576	0.0101349	UP
sscle_04g038440	3.09371	0.000780905	UP
sscle_12g090210	3.09139	0.00104934	UP
sscle_08g063210	3.0865	0.00648538	UP
sscle_10g077600	3.08424	4.88822e-05	UP
sscle_03g029750	3.08336	4.83881e-05	UP
sscle_04g035830	3.08315	0.000595459	UP
sscle_04g035300	3.08178	2.80732e-05	UP
sscle_03g029890	3.08134	7.54765e-05	UP
sscle_06g052630	3.07676	0.000509692	UP
sscle_02g019080	3.0721	0.000171931	UP
sscle_11g082680	3.06844	0.000806404	UP
sscle_05g047090	3.0677	1.10442e-05	UP
sscle_10g075040	3.06712	1.57228e-08	UP
sscle_05g047570	3.06524	0.000663661	UP
sscle_05g042170	3.06495	0.0258348	UP
sscle_13g094330	3.05695	0.000224325	UP
sscle_06g055010	3.05567	2.85676e-07	UP
sscle_05g042830	3.05527	0.000320629	UP
sscle_03g023480	3.05295	0.000941798	UP
sscle_14g099490	3.05281	0.0117995	UP
sscle_01g003620	3.0525	0.00536376	UP
sscle_16g108100	3.04818	0.00215985	UP
sscle_05g044150	3.04449	3.44357e-05	UP
sscle_03g024000	3.03976	0.000566534	UP
sscle_02g017980	3.03835	1.65528e-05	UP
sscle_09g072340	3.03828	3.95684e-05	UP
sscle_03g024180	3.03682	0.000109589	UP
sscle_01g007630	3.0361	2.95523e-06	UP
sscle_12g088060	3.03469	0.000141634	UP
sscle_04g034300	3.03231	3.83857e-06	UP
sscle_04g036620	3.03056	0.00093993	UP
sscle_10g080830	3.02948	2.38792e-05	UP
sscle_13g094270	3.02897	1.70038e-05	UP
sscle_03g022840	3.02377	7.75381e-06	UP
sscle_04g032750	3.02032	6.14089e-06	UP
sscle_10g076280	3.01882	0.00619996	UP
sscle_01g009840	3.01828	0.0189813	UP
sscle_07g060570	3.01438	0.00323964	UP
sscle_13g094040	3.01368	2.94404e-05	UP
sscle_04g035840	3.01274	0.000757887	UP
sscle_02g021340	3.01187	4.55216e-06	UP
sscle_02g014440	3.00766	1.62357e-05	UP
sscle_06g053900	3.00751	7.32901e-07	UP
sscle_16g109840	3.00269	0.0376289	UP
sscle_10g078740	3.00066	3.19297e-05	UP
sscle_12g087290	2.99586	0.000650634	UP
sscle_08g062350	2.99289	8.03984e-05	UP
sscle_04g038840	2.99168	0.000270585	UP
sscle_08g062550	2.98634	2.41583e-07	UP
sscle_06g050270	2.98551	0.00100136	UP
sscle_10g076290	2.98469	0.00152105	UP
sscle_16g110910	2.98356	0.00324208	UP
sscle_02g021990	2.98109	0.000229297	UP
sscle_06g051200	2.97782	0.00272568	UP
sscle_02g017390	2.97364	0.0088478	UP
sscle_01g001240	2.97304	0.00191904	UP
sscle_16g109290	2.97274	0.00179223	UP
sscle_03g025190	2.96761	5.54195e-05	UP
sscle_10g078960	2.96488	8.75203e-05	UP
sscle_01g009660	2.96377	0.00176879	UP
sscle_16g108510	2.96172	0.00310137	UP
sscle_09g074370	2.95877	1.41966e-05	UP
sscle_05g044570	2.95833	0.00261346	UP
sscle_13g096520	2.95433	0.00445543	UP
sscle_04g039850	2.95023	1.31769e-05	UP
sscle_15g105180	2.94741	0.000883351	UP
sscle_13g096580	2.94565	2.96993e-05	UP
sscle_01g005220	2.94426	0.000115584	UP
sscle_02g018540	2.93843	0.00204278	UP
sscle_02g017690	2.93568	0.000122253	UP
sscle_04g039560	2.93452	6.28561e-07	UP
sscle_04g039950	2.93448	0.000984021	UP
sscle_02g017180	2.93178	1.04939e-07	UP
sscle_09g071400	2.92748	0.00444727	UP
sscle_13g095370	2.9251	2.88498e-05	UP
sscle_13g096660	2.9248	0.000191687	UP
sscle_03g027250	2.92327	0.0210745	UP
sscle_07g061640	2.92234	1.12385e-06	UP
sscle_14g098890	2.91783	1.75467e-06	UP
sscle_13g096590	2.91759	0.000115512	UP
sscle_09g073910	2.91238	0.000320614	UP
sscle_10g076730	2.90777	0.0415566	UP
sscle_03g028950	2.90731	0.00107098	UP
sscle_06g053740	2.90708	0.000242325	UP
sscle_07g060860	2.90412	0.0162487	UP
sscle_03g029240	2.90169	0.00558589	UP
sscle_10g076840	2.90146	0.000275414	UP
sscle_03g025480	2.89349	0.00284021	UP
sscle_04g033030	2.88894	0.01861	UP
sscle_08g062640	2.88686	0.000157915	UP
sscle_01g005290	2.87989	0.000263841	UP
sscle_06g052220	2.87833	0.00194095	UP
sscle_02g016830	2.87718	0.00473334	UP
sscle_13g096810	2.87677	0.000247002	UP
sscle_13g092780	2.8736	0.00755649	UP
sscle_01g001420	2.87296	0.00537611	UP
sscle_06g053040	2.87293	0.00305148	UP
sscle_14g098390	2.87093	6.97563e-07	UP
sscle_11g084300	2.8707	3.90239e-05	UP
sscle_02g020170	2.86663	0.000156058	UP
sscle_04g033830	2.86557	1.76571e-06	UP
sscle_11g084800	2.86523	0.00595605	UP
sscle_07g057590	2.86428	5.69129e-05	UP
sscle_14g097530	2.86104	0.000229339	UP
sscle_11g082710	2.86103	7.44347e-06	UP
sscle_02g016410	2.85929	2.42662e-05	UP
sscle_12g087980	2.85707	6.63804e-05	UP
sscle_15g103470	2.85527	3.54815e-05	UP
sscle_10g076060	2.84935	0.00174002	UP
sscle_06g051610	2.84592	0.000199151	UP
sscle_08g063150	2.84163	0.000211914	UP
sscle_07g057810	2.83884	7.90021e-06	UP
sscle_01g003660	2.83816	0.00120867	UP
sscle_04g035880	2.83729	0.0122226	UP
sscle_02g014410	2.83583	3.39297e-05	UP
sscle_15g103610	2.8355	0.000560852	UP
sscle_04g034880	2.82774	0.000409307	UP
sscle_11g085810	2.82764	0.0262689	UP
sscle_02g012750	2.8247	0.00230889	UP
sscle_09g070320	2.82407	9.58551e-06	UP
sscle_09g070140	2.82405	0.00491008	UP
sscle_10g075960	2.81961	0.00236408	UP
sscle_14g100060	2.81764	0.00018474	UP
sscle_11g082720	2.81734	0.00244892	UP
sscle_01g009100	2.81669	0.00026642	UP
sscle_08g063420	2.81628	6.13685e-05	UP
sscle_05g041340	2.8148	0.0129216	UP
sscle_06g052170	2.81064	0.000698996	UP
sscle_02g012190	2.80973	7.04779e-05	UP
sscle_10g075740	2.80915	0.00906776	UP
sscle_13g094630	2.80795	0.000356899	UP
sscle_16g108580	2.80788	0.0318503	UP
sscle_01g010060	2.80709	0.000102913	UP
sscle_03g025020	2.80596	0.000344004	UP
sscle_08g066050	2.80438	0.0159106	UP
sscle_05g041900	2.80404	0.00553838	UP
sscle_10g080770	2.8031	0.000272679	UP
sscle_15g104900	2.80241	1.35384e-05	UP
sscle_08g062250	2.79701	9.98666e-05	UP
sscle_11g083040	2.79448	0.00114449	UP
sscle_01g009570	2.78944	0.0041397	UP
sscle_06g048810	2.78404	0.00108793	UP
sscle_01g005210	2.78254	0.00216922	UP
sscle_08g063000	2.78157	0.0471026	UP
sscle_13g095480	2.77709	0.0498645	UP
sscle_16g110270	2.77415	0.00142512	UP
sscle_04g038000	2.77199	0.0180551	UP
sscle_10g076870	2.76766	0.00227414	UP
sscle_04g035290	2.76554	0.00777662	UP
sscle_10g076430	2.7651	0.000551024	UP
sscle_07g061550	2.76396	0.034093	UP
sscle_02g016840	2.76318	2.9294e-05	UP
sscle_10g078490	2.76243	0.00690706	UP
sscle_05g040820	2.76111	0.000750294	UP
sscle_07g059220	2.76098	0.00147535	UP
sscle_07g055670	2.75756	0.0110677	UP
sscle_03g029400	2.75316	0.0451419	UP
sscle_03g029030	2.75124	0.00752211	UP
sscle_01g008510	2.74818	0.0412474	UP
sscle_01g002960	2.74737	0.00323802	UP
sscle_15g102250	2.74664	0.0160692	UP
sscle_03g024200	2.74489	0.00072594	UP
sscle_13g096780	2.74409	0.000523842	UP
sscle_10g075080	2.74017	0.00077534	UP
sscle_11g086690	2.73701	8.76809e-05	UP
sscle_09g069500	2.72949	0.0114031	UP
sscle_07g059860	2.72928	0.00156248	UP
sscle_06g050080	2.72452	0.0282047	UP
sscle_09g073920	2.71329	7.55941e-05	UP
sscle_01g005670	2.7079	0.0237304	UP
sscle_12g087130	2.70622	0.0017485	UP
sscle_15g104920	2.70542	0.000233977	UP
sscle_03g023720	2.70061	4.92164e-05	UP
sscle_12g089210	2.69632	0.01071	UP
sscle_09g070500	2.69331	0.000500768	UP
sscle_01g005470	2.69168	0.000339887	UP
sscle_12g089010	2.68731	0.000772931	UP
sscle_04g033770	2.68729	0.0428948	UP
sscle_01g001080	2.68324	0.00833574	UP
sscle_13g095940	2.67938	0.0027709	UP
sscle_05g042930	2.67908	0.0322476	UP
sscle_10g077220	2.6761	0.00107098	UP
sscle_13g093710	2.67541	0.0202851	UP
sscle_02g014340	2.67283	0.000512886	UP
sscle_08g064630	2.66823	0.0032909	UP
sscle_02g015820	2.66683	0.00241381	UP
sscle_09g073760	2.66207	0.00451791	UP
sscle_11g084180	2.66069	0.00128442	UP
sscle_01g003390	2.6574	4.69837e-06	UP
sscle_06g049750	2.65611	0.0225505	UP
sscle_04g039340	2.65498	0.00378906	UP
sscle_02g011860	2.65284	4.93527e-05	UP
sscle_11g084650	2.6522	0.0248988	UP
sscle_09g071250	2.64995	0.000303804	UP
sscle_09g071880	2.64337	0.0127712	UP
sscle_04g035600	2.64275	0.0149128	UP
sscle_11g083080	2.64152	0.0400388	UP
sscle_02g015830	2.64089	0.00490896	UP
sscle_07g058940	2.63486	0.0300832	UP
sscle_08g066750	2.63474	0.00132962	UP
sscle_02g020240	2.63406	0.00306343	UP
sscle_05g042540	2.63339	0.0188883	UP
sscle_02g013860	2.63146	0.00610563	UP
sscle_15g103010	2.62812	0.00209247	UP
sscle_12g087970	2.62393	0.00116953	UP
sscle_07g056010	2.61683	0.000897404	UP
sscle_06g053940	2.61638	0.00272554	UP
sscle_02g015020	2.61565	0.0306143	UP
sscle_01g005580	2.61151	0.000804479	UP
sscle_01g009680	2.61143	0.014219	UP
sscle_02g022060	2.61108	0.00923711	UP
sscle_09g072990	2.60996	0.00192432	UP
sscle_02g016790	2.60924	0.00015148	UP
sscle_12g089840	2.60622	0.0118542	UP
sscle_01g006030	2.60509	3.27469e-06	UP
sscle_02g014920	2.60278	0.000782779	UP
sscle_09g074700	2.60229	0.0139564	UP
sscle_08g066170	2.59748	0.0204179	UP
sscle_03g027670	2.59506	0.000914835	UP
sscle_08g062190	2.59308	0.0423989	UP
sscle_06g054070	2.5925	0.0307911	UP
sscle_06g050160	2.59114	4.07848e-05	UP
sscle_14g098060	2.5896	0.000138885	UP
sscle_03g022480	2.58884	0.00455171	UP
sscle_06g050320	2.58855	0.00555959	UP
sscle_03g025440	2.58197	0.00429393	UP
sscle_04g038630	2.58166	0.0165938	UP
sscle_05g040460	2.57975	0.00185647	UP
sscle_05g041940	2.57939	0.0108709	UP
sscle_13g092240	2.57373	0.00515082	UP
sscle_09g074580	2.57303	0.00304378	UP
sscle_15g102860	2.57218	0.000859392	UP
sscle_15g105090	2.56903	0.0221519	UP
sscle_07g058210	2.56314	0.0264212	UP
sscle_02g018120	2.56285	0.0213732	UP
sscle_08g068480	2.56153	0.0213683	UP
sscle_16g110690	2.55974	0.0451419	UP
sscle_07g061800	2.55808	0.00192475	UP
sscle_04g039750	2.55712	0.0144928	UP
sscle_03g023770	2.55406	0.0139631	UP
sscle_09g069130	2.55272	0.0113768	UP
sscle_03g023800	2.55127	0.0115918	UP
sscle_12g092040	2.54917	0.0288135	UP
sscle_05g046610	2.54707	0.0347669	UP
sscle_02g012010	2.54468	0.0304156	UP
sscle_01g004870	2.54384	0.00684995	UP
sscle_07g057170	2.53637	0.0010511	UP
sscle_03g028770	2.53388	0.0424943	UP
sscle_11g084090	2.52825	0.0047563	UP
sscle_08g063470	2.52563	0.00176281	UP
sscle_13g096920	2.5222	0.000873761	UP
sscle_06g053610	2.52191	0.0248618	UP
sscle_09g072210	2.5214	0.0135472	UP
sscle_06g051930	2.51951	0.00467204	UP
sscle_03g031210	2.51858	0.0307904	UP
sscle_01g005890	2.51608	0.0257789	UP
sscle_07g059180	2.51381	0.0143358	UP
sscle_02g020620	2.51236	0.0249448	UP
sscle_06g053470	2.51128	0.000558102	UP
sscle_02g019720	2.51101	0.000494022	UP
sscle_01g000800	2.50662	0.00889464	UP
sscle_06g053810	2.50533	0.00958452	UP
sscle_10g075460	2.50277	0.0360398	UP
sscle_11g086090	2.50164	0.0456317	UP
sscle_07g056340	2.50119	0.0080967	UP
sscle_13g096840	2.50045	0.0328687	UP
sscle_10g078560	2.49828	0.0469281	UP
sscle_11g084320	2.49642	0.0449202	UP
sscle_06g054940	2.49598	0.00751345	UP
sscle_12g089360	2.49426	0.000490538	UP
sscle_14g098050	2.48561	0.0205154	UP
sscle_05g041690	2.4844	0.0469824	UP
sscle_10g078570	2.48259	0.00152993	UP
sscle_16g108200	2.47818	0.0441383	UP
sscle_06g054420	2.47425	0.00270343	UP
sscle_14g099950	2.47356	0.040901	UP
sscle_12g087070	2.46958	0.00492804	UP
sscle_07g059750	2.46474	0.0416356	UP
sscle_12g090440	2.46114	0.0275448	UP
sscle_13g096080	2.4607	0.011533	UP
sscle_11g082890	2.45627	0.00407021	UP
sscle_12g087500	2.45559	0.0111131	UP
sscle_10g078130	2.4555	0.0173617	UP
sscle_05g040370	2.45276	0.0172632	UP
sscle_07g058560	2.45074	0.0444819	UP
sscle_04g040160	2.45033	0.0176248	UP
sscle_05g045750	2.44772	0.0210334	UP
sscle_07g060080	2.44655	0.0115585	UP
sscle_05g047600	2.43878	0.0119172	UP
sscle_12g090400	2.4384	0.00480464	UP
sscle_13g096700	2.43832	0.00828918	UP
sscle_16g107650	2.43357	0.0274558	UP
sscle_02g018010	2.43319	0.0134703	UP
sscle_01g003240	2.43164	0.0113865	UP
sscle_15g104080	2.4271	0.0213985	UP
sscle_10g076260	2.42541	0.0226888	UP
sscle_04g032330	2.42439	0.0482156	UP
sscle_07g061920	2.4189	0.0289752	UP
sscle_11g084410	2.41886	0.0346435	UP
sscle_09g071230	2.41288	0.0159865	UP
sscle_01g002810	2.40985	0.017018	UP
sscle_10g078710	2.38943	0.0441033	UP
sscle_03g027810	2.38845	0.0244856	UP
sscle_04g039770	2.37235	0.0219669	UP
sscle_12g088790	2.36719	0.0150767	UP
sscle_15g105030	2.33402	0.0270306	UP
sscle_11g084860	2.32789	0.0485151	UP
sscle_03g026010	2.30952	0.0487045	UP
sscle_13g096130	2.30925	0.0491871	UP
sscle_03g022940	-2.35601	0.034209	DOWN
sscle_09g071560	-2.36949	0.0328687	DOWN
sscle_12g088090	-2.37473	0.0391898	DOWN
sscle_14g100700	-2.3834	0.0264899	DOWN
sscle_09g071240	-2.38753	0.0336142	DOWN
sscle_16g109160	-2.38847	0.0397038	DOWN
sscle_12g090710	-2.39547	0.0266166	DOWN
sscle_01g006890	-2.39646	0.0165592	DOWN
sscle_01g009650	-2.40382	0.019198	DOWN
sscle_03g023230	-2.40408	0.0161501	DOWN
sscle_01g000870	-2.40523	0.0219546	DOWN
sscle_07g059900	-2.40809	0.036154	DOWN
sscle_04g038070	-2.40973	0.0490338	DOWN
sscle_04g032740	-2.42708	0.00640371	DOWN
sscle_02g014200	-2.43538	0.00559942	DOWN
sscle_14g100180	-2.43631	0.0190002	DOWN
sscle_03g031390	-2.4391	0.0177027	DOWN
sscle_12g089180	-2.44124	0.0202778	DOWN
sscle_08g065870	-2.44713	0.0176666	DOWN
sscle_09g071370	-2.45235	0.0114943	DOWN
sscle_01g010640	-2.45545	0.017018	DOWN
sscle_01g005120	-2.4573	0.0080595	DOWN
sscle_04g037000	-2.46014	0.0371562	DOWN
sscle_01g010500	-2.46126	0.0122015	DOWN
sscle_14g101310	-2.46384	0.00513001	DOWN
sscle_03g030700	-2.46722	0.0121855	DOWN
sscle_03g031880	-2.46751	0.024457	DOWN
sscle_04g035940	-2.46951	0.0211559	DOWN
sscle_03g027040	-2.47228	0.0162686	DOWN
sscle_10g076900	-2.47689	0.00226293	DOWN
sscle_02g014080	-2.4784	0.0164779	DOWN
sscle_06g053070	-2.47967	0.0244856	DOWN
sscle_02g013270	-2.485	0.00284711	DOWN
sscle_03g022980	-2.48911	0.0157292	DOWN
sscle_05g042940	-2.4903	0.033252	DOWN
sscle_01g009500	-2.4913	0.042773	DOWN
sscle_14g100430	-2.4917	0.0171478	DOWN
sscle_06g053180	-2.49268	0.0160397	DOWN
sscle_03g024890	-2.49439	0.00272554	DOWN
sscle_13g094740	-2.4967	0.00465952	DOWN
sscle_01g007540	-2.49672	0.0498054	DOWN
sscle_01g007030	-2.50337	0.0348954	DOWN
sscle_02g016950	-2.51072	0.0274055	DOWN
sscle_03g025940	-2.51388	0.00245424	DOWN
sscle_03g023690	-2.51789	0.0444668	DOWN
sscle_10g077660	-2.51941	0.0107426	DOWN
sscle_03g031630	-2.51993	0.0296679	DOWN
sscle_11g081840	-2.52916	0.0178088	DOWN
sscle_06g049680	-2.53155	0.00907498	DOWN
sscle_14g097980	-2.53165	0.0112021	DOWN
sscle_07g056180	-2.53377	0.0200161	DOWN
sscle_07g057630	-2.53461	0.00372313	DOWN
sscle_07g061540	-2.53501	0.0221909	DOWN
sscle_06g051760	-2.53533	0.023347	DOWN
sscle_16g110700	-2.53726	0.00381002	DOWN
sscle_03g027260	-2.53815	0.0139449	DOWN
sscle_10g075590	-2.53971	0.00715325	DOWN
sscle_14g098960	-2.54136	0.00727289	DOWN
sscle_15g104660	-2.54365	0.00837775	DOWN
sscle_04g034090	-2.54388	0.0361898	DOWN
sscle_06g049870	-2.54519	0.0128583	DOWN
sscle_05g041960	-2.54935	0.0300979	DOWN
sscle_14g100750	-2.55798	0.027387	DOWN
sscle_10g077780	-2.56219	0.00173593	DOWN
sscle_03g029670	-2.56368	0.00340694	DOWN
sscle_13g096430	-2.56709	0.0378994	DOWN
sscle_06g052450	-2.57094	0.00329159	DOWN
sscle_02g012290	-2.57244	0.00644835	DOWN
sscle_01g010370	-2.57278	0.00622566	DOWN
sscle_05g041090	-2.5734	0.000806482	DOWN
sscle_01g005650	-2.5755	0.00121124	DOWN
sscle_10g077400	-2.58012	0.00226401	DOWN
sscle_03g026630	-2.58118	0.00899054	DOWN
sscle_08g062180	-2.5841	0.0110307	DOWN
sscle_09g074400	-2.58506	0.0036567	DOWN
sscle_13g094950	-2.58661	0.00932225	DOWN
sscle_06g050140	-2.58821	0.0399813	DOWN
sscle_04g034230	-2.59005	0.0166288	DOWN
sscle_02g020990	-2.59416	0.0192074	DOWN
sscle_11g081810	-2.59572	0.0040233	DOWN
sscle_10g077670	-2.60186	0.0203533	DOWN
sscle_09g074420	-2.60549	0.0159106	DOWN
sscle_03g026040	-2.60711	0.00261538	DOWN
sscle_01g011320	-2.60864	0.00260835	DOWN
sscle_01g007350	-2.61077	0.0070487	DOWN
sscle_01g007420	-2.61202	0.0028682	DOWN
sscle_05g041580	-2.6134	0.0324456	DOWN
sscle_01g005960	-2.61471	0.000900842	DOWN
sscle_03g023060	-2.61916	0.00638995	DOWN
sscle_03g028090	-2.61952	0.00632106	DOWN
sscle_13g096560	-2.62014	0.00087073	DOWN
sscle_09g071060	-2.62074	0.000494258	DOWN
sscle_02g016700	-2.62193	0.00298139	DOWN
sscle_16g109980	-2.62408	0.00211781	DOWN
sscle_04g032520	-2.63155	0.0269312	DOWN
sscle_09g073820	-2.63494	0.000356996	DOWN
sscle_13g093580	-2.63553	0.0013206	DOWN
sscle_14g100470	-2.6387	0.00281677	DOWN
sscle_07g057110	-2.63879	0.000247706	DOWN
sscle_12g087880	-2.63913	0.0480742	DOWN
sscle_03g025460	-2.64143	0.000652636	DOWN
sscle_07g057930	-2.64181	0.00230595	DOWN
sscle_01g008090	-2.6473	0.00854253	DOWN
sscle_12g087330	-2.65527	0.00687527	DOWN
sscle_14g098700	-2.65565	0.00306343	DOWN
sscle_03g030320	-2.65725	0.00087158	DOWN
sscle_08g065140	-2.66465	0.00442911	DOWN
sscle_02g014370	-2.67307	0.0260621	DOWN
sscle_14g097890	-2.67562	0.0113865	DOWN
sscle_14g100670	-2.67647	0.000340678	DOWN
sscle_01g003960	-2.67733	0.000823982	DOWN
sscle_03g029920	-2.67946	0.00820155	DOWN
sscle_15g103840	-2.68276	0.00490943	DOWN
sscle_06g050680	-2.68472	0.0198848	DOWN
sscle_10g078940	-2.68615	0.000506589	DOWN
sscle_07g058010	-2.68806	0.0008255	DOWN
sscle_13g095900	-2.68968	9.67523e-05	DOWN
sscle_09g071830	-2.69068	0.000258597	DOWN
sscle_16g109720	-2.69396	0.0147919	DOWN
sscle_07g057710	-2.69503	0.0397038	DOWN
sscle_10g077040	-2.70046	0.00213118	DOWN
sscle_08g062110	-2.70477	0.000154022	DOWN
sscle_02g020300	-2.70544	0.000225877	DOWN
sscle_08g068080	-2.70588	8.925e-05	DOWN
sscle_13g094260	-2.70605	0.00168882	DOWN
sscle_13g092840	-2.70625	0.00566932	DOWN
sscle_08g065430	-2.71098	0.00173593	DOWN
sscle_02g013090	-2.7114	0.0023326	DOWN
sscle_06g049440	-2.71304	0.00237928	DOWN
sscle_05g040640	-2.71329	0.0306138	DOWN
sscle_01g007340	-2.71366	0.0108429	DOWN
sscle_07g057850	-2.72193	5.24286e-05	DOWN
sscle_11g084330	-2.7272	0.0498054	DOWN
sscle_03g025340	-2.72761	0.0112447	DOWN
sscle_04g038100	-2.73046	0.00643016	DOWN
sscle_06g053250	-2.73162	0.00308943	DOWN
sscle_02g014420	-2.73378	0.00117647	DOWN
sscle_16g109750	-2.73557	0.0431429	DOWN
sscle_05g048240	-2.7421	0.000225838	DOWN
sscle_13g093070	-2.74271	0.008697	DOWN
sscle_03g029930	-2.74452	0.0129776	DOWN
sscle_05g042750	-2.74501	0.00481195	DOWN
sscle_09g070060	-2.74915	0.0233675	DOWN
sscle_03g027050	-2.75046	6.78529e-06	DOWN
sscle_09g071800	-2.75762	0.00125831	DOWN
sscle_16g110260	-2.7607	0.026277	DOWN
sscle_04g034160	-2.76686	0.00291931	DOWN
sscle_01g008910	-2.76965	0.000899736	DOWN
sscle_15g104970	-2.77716	0.0097549	DOWN
sscle_16g109130	-2.77793	0.00341436	DOWN
sscle_01g002280	-2.77978	0.00959737	DOWN
sscle_10g075830	-2.78009	0.0202851	DOWN
sscle_01g010520	-2.78067	0.0350444	DOWN
sscle_06g051330	-2.78358	0.000356049	DOWN
sscle_08g066270	-2.78499	0.0118564	DOWN
sscle_05g043910	-2.78779	0.00509798	DOWN
sscle_08g064230	-2.78846	0.000210947	DOWN
sscle_10g080330	-2.79714	0.0145573	DOWN
sscle_09g072420	-2.80765	0.0166286	DOWN
sscle_05g045090	-2.80774	0.0217082	DOWN
sscle_15g103920	-2.81375	0.0146616	DOWN
sscle_13g096730	-2.81503	0.0308928	DOWN
sscle_01g006670	-2.81504	0.014182	DOWN
sscle_01g005300	-2.8154	1.06193e-05	DOWN
sscle_15g103820	-2.81633	0.0354059	DOWN
sscle_12g091280	-2.81959	0.0492946	DOWN
sscle_07g055530	-2.81989	0.00127647	DOWN
sscle_05g047870	-2.8209	0.000379175	DOWN
sscle_12g087400	-2.82528	0.00102343	DOWN
sscle_08g067820	-2.82944	0.00134812	DOWN
sscle_16g109510	-2.83759	0.00149332	DOWN
sscle_14g099100	-2.83954	3.75748e-05	DOWN
sscle_01g003580	-2.84172	0.00306733	DOWN
sscle_10g075270	-2.84272	0.00590237	DOWN
sscle_14g098600	-2.84877	0.000150296	DOWN
sscle_02g020140	-2.85226	0.000122149	DOWN
sscle_02g020080	-2.86367	1.07623e-05	DOWN
sscle_09g071410	-2.86761	0.00148815	DOWN
sscle_02g012980	-2.87059	0.00513998	DOWN
sscle_01g004660	-2.87133	1.40574e-05	DOWN
sscle_03g027200	-2.87431	1.56744e-05	DOWN
sscle_15g106900	-2.87606	0.000575939	DOWN
sscle_09g070880	-2.87955	0.000723854	DOWN
sscle_03g025130	-2.88139	4.18117e-05	DOWN
sscle_06g052360	-2.88218	0.000658378	DOWN
sscle_08g065910	-2.8826	0.0351394	DOWN
sscle_10g076300	-2.88271	2.17943e-05	DOWN
sscle_16g111150	-2.88568	0.00625638	DOWN
sscle_07g055940	-2.89056	0.00331536	DOWN
sscle_16g111010	-2.89414	0.000581785	DOWN
sscle_07g057540	-2.89773	0.000902083	DOWN
sscle_02g018940	-2.8998	0.000365766	DOWN
sscle_02g013660	-2.90038	0.000932569	DOWN
sscle_13g095610	-2.9008	2.1213e-05	DOWN
sscle_11g083190	-2.90092	0.0198179	DOWN
sscle_01g009810	-2.90333	0.0100715	DOWN
sscle_13g092330	-2.90468	0.00592102	DOWN
sscle_13g096250	-2.90853	9.1105e-05	DOWN
sscle_08g067020	-2.90902	0.000449383	DOWN
sscle_10g078630	-2.91158	0.0448646	DOWN
sscle_04g034200	-2.91168	0.00821466	DOWN
sscle_01g007960	-2.91758	0.00121037	DOWN
sscle_10g080070	-2.91809	0.0159808	DOWN
sscle_01g002850	-2.91917	0.00123058	DOWN
sscle_10g080650	-2.91943	0.0135867	DOWN
sscle_10g078860	-2.92841	0.000131827	DOWN
sscle_08g066660	-2.93455	0.00474224	DOWN
sscle_06g054480	-2.93667	0.00219084	DOWN
sscle_08g063820	-2.94292	0.0202851	DOWN
sscle_13g094140	-2.94386	0.000143417	DOWN
sscle_13g096740	-2.94807	0.000561398	DOWN
sscle_05g044010	-2.95358	0.00272889	DOWN
sscle_09g071700	-2.95451	4.77224e-05	DOWN
sscle_06g054560	-2.95893	4.06124e-05	DOWN
sscle_12g091170	-2.95981	3.04858e-06	DOWN
sscle_02g019110	-2.96156	0.0296316	DOWN
sscle_12g086750	-2.96431	0.000132867	DOWN
sscle_01g001160	-2.96449	0.00047431	DOWN
sscle_08g065770	-2.96533	0.0154633	DOWN
sscle_16g109520	-2.96641	8.81918e-08	DOWN
sscle_07g056750	-2.96782	0.0045212	DOWN
sscle_05g043200	-2.96807	0.000580294	DOWN
sscle_03g031560	-2.97356	0.00367635	DOWN
sscle_01g009800	-2.97361	0.00400671	DOWN
sscle_05g043020	-2.97869	0.00043877	DOWN
sscle_16g111250	-2.97917	0.0401455	DOWN
sscle_01g005390	-2.98111	0.00020088	DOWN
sscle_03g028760	-2.98177	1.89461e-08	DOWN
sscle_07g059040	-2.98451	0.000378469	DOWN
sscle_13g096720	-2.98548	0.00101187	DOWN
sscle_02g021480	-2.9884	0.0472344	DOWN
sscle_02g018930	-2.98927	1.43157e-05	DOWN
sscle_02g018170	-2.98981	0.000265602	DOWN
sscle_06g053480	-2.99207	9.76208e-06	DOWN
sscle_16g111180	-2.99335	0.00066981	DOWN
sscle_09g070000	-2.99742	0.00253617	DOWN
sscle_04g037250	-2.99815	9.83405e-05	DOWN
sscle_08g062780	-3.00016	0.0403175	DOWN
sscle_01g005350	-3.00065	2.03325e-07	DOWN
sscle_08g068180	-3.00286	3.58149e-05	DOWN
sscle_04g034690	-3.00931	0.0244856	DOWN
sscle_04g039040	-3.0094	1.01118e-06	DOWN
sscle_14g097570	-3.01081	0.0134659	DOWN
sscle_02g013600	-3.01134	0.0293691	DOWN
sscle_06g054830	-3.01224	0.00759732	DOWN
sscle_05g043640	-3.01248	0.0351916	DOWN
sscle_14g099070	-3.01427	0.000258878	DOWN
sscle_06g050820	-3.01456	0.00876961	DOWN
sscle_01g006200	-3.01492	0.0184479	DOWN
sscle_11g084720	-3.01662	7.12286e-07	DOWN
sscle_16g107670	-3.01924	0.00179494	DOWN
sscle_08g066610	-3.02111	0.000632986	DOWN
sscle_11g081120	-3.02147	0.0444668	DOWN
sscle_16g108270	-3.02691	0.000409146	DOWN
sscle_01g005480	-3.02901	0.000340033	DOWN
sscle_16g107750	-3.02961	6.78529e-06	DOWN
sscle_16g108750	-3.03397	0.00634799	DOWN
sscle_01g005360	-3.03625	0.00104187	DOWN
sscle_05g042870	-3.03869	5.61222e-05	DOWN
sscle_05g046710	-3.03955	0.000112561	DOWN
sscle_13g094560	-3.04083	0.00771619	DOWN
sscle_13g093550	-3.04112	0.0151114	DOWN
sscle_03g027350	-3.04218	0.00155172	DOWN
sscle_07g057330	-3.05053	0.000910122	DOWN
sscle_01g010720	-3.05608	1.72934e-05	DOWN
sscle_09g072300	-3.05804	0.00481436	DOWN
sscle_07g055580	-3.05823	0.0399813	DOWN
sscle_15g103580	-3.06072	3.06634e-05	DOWN
sscle_08g063970	-3.06352	3.20384e-05	DOWN
sscle_10g074890	-3.06358	0.00220458	DOWN
sscle_14g100160	-3.06387	0.00394979	DOWN
sscle_16g109880	-3.0655	0.00124849	DOWN
sscle_02g016600	-3.06619	6.68897e-05	DOWN
sscle_05g047720	-3.0664	0.014798	DOWN
sscle_10g077740	-3.07054	1.37071e-06	DOWN
sscle_05g046520	-3.07807	0.0126768	DOWN
sscle_06g054200	-3.07981	0.0457833	DOWN
sscle_02g017480	-3.08004	0.000119971	DOWN
sscle_13g094110	-3.08038	0.00575362	DOWN
sscle_05g040700	-3.08124	0.0469281	DOWN
sscle_07g059310	-3.08124	3.03197e-05	DOWN
sscle_10g076680	-3.08212	0.0471953	DOWN
sscle_01g006130	-3.08356	0.0192074	DOWN
sscle_09g074260	-3.08439	0.028145	DOWN
sscle_01g001630	-3.08453	0.00906776	DOWN
sscle_15g105730	-3.08654	5.95084e-06	DOWN
sscle_06g048980	-3.08967	0.0351503	DOWN
sscle_03g023380	-3.09065	0.00439784	DOWN
sscle_07g059520	-3.09154	0.00360205	DOWN
sscle_01g002350	-3.09805	0.0367489	DOWN
sscle_15g104210	-3.09859	0.0164979	DOWN
sscle_04g033450	-3.09947	2.00415e-05	DOWN
sscle_16g108700	-3.09988	0.00756818	DOWN
sscle_03g028010	-3.10525	2.85083e-06	DOWN
sscle_11g086330	-3.1057	1.78764e-06	DOWN
sscle_13g094870	-3.10785	2.26862e-06	DOWN
sscle_11g086130	-3.10788	5.09872e-06	DOWN
sscle_04g038820	-3.10993	9.14436e-06	DOWN
sscle_10g080570	-3.11162	0.00341751	DOWN
sscle_05g048110	-3.12393	0.0357084	DOWN
sscle_04g033070	-3.12646	2.95371e-06	DOWN
sscle_07g057430	-3.12838	0.00982134	DOWN
sscle_01g003080	-3.13109	0.00181281	DOWN
sscle_02g012220	-3.13247	1.81078e-06	DOWN
sscle_01g002240	-3.13709	0.00886907	DOWN
sscle_02g016170	-3.13896	3.30729e-06	DOWN
sscle_09g072120	-3.13916	0.0233421	DOWN
sscle_05g040600	-3.14032	8.01155e-05	DOWN
sscle_05g043980	-3.1423	0.000145653	DOWN
sscle_03g025860	-3.14688	0.00307452	DOWN
sscle_02g022050	-3.15077	0.00789728	DOWN
sscle_03g029360	-3.1582	0.00106755	DOWN
sscle_02g019310	-3.16221	0.0187585	DOWN
sscle_07g059790	-3.16446	0.000323466	DOWN
sscle_04g038300	-3.16553	0.0137866	DOWN
sscle_04g038520	-3.16768	0.00146307	DOWN
sscle_05g048560	-3.17094	2.77265e-07	DOWN
sscle_09g072110	-3.17133	1.83133e-06	DOWN
sscle_07g057160	-3.17444	0.0048742	DOWN
sscle_06g054470	-3.1762	0.0278489	DOWN
sscle_06g049450	-3.17703	7.54319e-05	DOWN
sscle_01g000560	-3.1827	0.0415997	DOWN
sscle_08g063740	-3.18397	0.0481243	DOWN
sscle_08g064850	-3.18483	2.55984e-06	DOWN
sscle_14g102100	-3.19086	0.00137961	DOWN
sscle_15g102540	-3.1986	3.93405e-05	DOWN
sscle_13g094420	-3.19924	3.4736e-06	DOWN
sscle_07g059460	-3.20092	1.23788e-07	DOWN
sscle_12g087280	-3.20103	0.00191984	DOWN
sscle_07g061030	-3.20184	2.67161e-05	DOWN
sscle_05g046310	-3.20208	0.00560833	DOWN
sscle_09g074050	-3.2021	1.34177e-05	DOWN
sscle_14g099680	-3.2144	0.0231886	DOWN
sscle_03g025350	-3.21517	0.0358115	DOWN
sscle_07g057480	-3.2205	0.0151346	DOWN
sscle_09g073780	-3.22267	9.28805e-07	DOWN
sscle_11g086150	-3.22532	0.00490943	DOWN
sscle_08g066800	-3.22811	5.18592e-08	DOWN
sscle_02g015140	-3.23337	0.00226172	DOWN
sscle_01g004580	-3.23727	0.00620409	DOWN
sscle_09g071540	-3.23848	0.000366829	DOWN
sscle_03g028250	-3.23999	0.00496482	DOWN
sscle_01g007770	-3.24445	0.0192665	DOWN
sscle_05g048000	-3.25071	3.56383e-06	DOWN
sscle_09g068990	-3.25097	0.00184284	DOWN
sscle_02g018370	-3.25441	0.0350444	DOWN
sscle_11g086110	-3.25478	0.00398698	DOWN
sscle_04g040220	-3.25671	0.000594539	DOWN
sscle_14g100020	-3.25713	0.0296243	DOWN
sscle_03g029230	-3.25901	2.88444e-08	DOWN
sscle_14g101700	-3.26666	0.0400388	DOWN
sscle_02g021620	-3.26828	1.77643e-06	DOWN
sscle_06g054320	-3.27011	1.42421e-07	DOWN
sscle_14g101140	-3.27061	0.0126984	DOWN
sscle_14g098870	-3.27168	8.22653e-05	DOWN
sscle_05g043060	-3.27204	0.00873891	DOWN
sscle_01g003430	-3.27289	4.61528e-05	DOWN
sscle_09g074250	-3.27412	0.00066981	DOWN
sscle_10g080430	-3.27509	0.0393836	DOWN
sscle_12g090790	-3.28439	1.47246e-07	DOWN
sscle_06g050840	-3.28657	1.97054e-05	DOWN
sscle_01g003940	-3.29013	0.0174458	DOWN
sscle_10g076360	-3.29783	0.0191357	DOWN
sscle_02g013450	-3.30203	0.0393083	DOWN
sscle_03g030670	-3.30511	2.90383e-08	DOWN
sscle_13g095800	-3.30556	0.00390751	DOWN
sscle_04g032500	-3.30556	0.0482889	DOWN
sscle_16g109190	-3.30638	3.53028e-07	DOWN
sscle_06g052560	-3.30675	2.60585e-05	DOWN
sscle_04g032940	-3.31021	0.0438429	DOWN
sscle_05g044490	-3.31523	1.22011e-08	DOWN
sscle_11g082280	-3.31928	0.0103407	DOWN
sscle_05g048050	-3.32001	0.00229773	DOWN
sscle_12g090150	-3.33161	0.00380248	DOWN
sscle_10g077010	-3.33677	0.0419445	DOWN
sscle_15g104780	-3.33754	9.58279e-08	DOWN
sscle_11g085440	-3.3405	2.11098e-07	DOWN
sscle_02g012790	-3.34169	0.0020624	DOWN
sscle_03g026810	-3.34573	7.8761e-09	DOWN
sscle_15g102730	-3.34644	0.0409624	DOWN
sscle_07g060630	-3.34773	0.0236195	DOWN
sscle_15g104010	-3.3486	5.36395e-05	DOWN
sscle_08g062950	-3.34965	0.0307911	DOWN
sscle_06g053500	-3.35027	6.53089e-07	DOWN
sscle_06g054120	-3.35119	1.98309e-10	DOWN
sscle_07g058730	-3.35355	8.13084e-08	DOWN
sscle_14g099750	-3.35674	0.000292471	DOWN
sscle_13g096370	-3.3596	0.0118026	DOWN
sscle_16g108130	-3.36288	0.00580089	DOWN
sscle_09g074060	-3.36588	0.00175434	DOWN
sscle_04g037960	-3.36607	0.00217625	DOWN
sscle_14g101060	-3.36608	0.000196522	DOWN
sscle_03g025260	-3.36832	0.0418649	DOWN
sscle_10g076210	-3.37048	0.00775978	DOWN
sscle_08g067240	-3.3706	7.35017e-08	DOWN
sscle_15g104890	-3.37162	1.52376e-06	DOWN
sscle_02g015200	-3.37622	1.12967e-07	DOWN
sscle_04g037580	-3.37936	0.00211781	DOWN
sscle_11g086360	-3.37969	8.15203e-06	DOWN
sscle_08g064540	-3.38111	0.0407922	DOWN
sscle_10g077080	-3.38236	7.82195e-05	DOWN
sscle_14g098340	-3.38329	0.0132613	DOWN
sscle_03g027140	-3.38514	0.000125561	DOWN
sscle_14g099690	-3.38706	0.0136419	DOWN
sscle_10g075000	-3.38716	0.00281547	DOWN
sscle_10g079890	-3.38803	0.000225592	DOWN
sscle_08g066410	-3.39012	0.0174033	DOWN
sscle_02g015660	-3.39065	0.00517556	DOWN
sscle_09g069010	-3.39584	0.0077249	DOWN
sscle_08g063270	-3.39779	0.0301567	DOWN
sscle_10g079340	-3.40062	0.0472344	DOWN
sscle_13g095340	-3.40206	2.93258e-07	DOWN
sscle_12g091050	-3.40547	0.0210054	DOWN
sscle_05g047960	-3.40581	1.4934e-07	DOWN
sscle_02g013620	-3.40708	9.03741e-07	DOWN
sscle_01g009470	-3.40979	0.00199897	DOWN
sscle_03g029680	-3.42297	1.04158e-05	DOWN
sscle_05g047930	-3.42569	0.0132299	DOWN
sscle_05g046200	-3.42714	0.00417493	DOWN
sscle_02g014720	-3.42744	5.66404e-05	DOWN
sscle_06g054260	-3.42809	6.82913e-10	DOWN
sscle_13g094150	-3.42816	6.91763e-07	DOWN
sscle_05g043960	-3.43218	6.42674e-06	DOWN
sscle_07g059410	-3.43369	3.58392e-07	DOWN
sscle_02g017790	-3.43545	9.56935e-05	DOWN
sscle_05g042300	-3.43554	0.000927115	DOWN
sscle_13g096770	-3.43615	5.8216e-07	DOWN
sscle_05g040940	-3.43663	0.00523004	DOWN
sscle_16g110600	-3.43834	0.00055956	DOWN
sscle_16g109760	-3.43926	0.00735882	DOWN
sscle_12g088130	-3.44068	0.000174654	DOWN
sscle_06g051620	-3.44086	3.68779e-10	DOWN
sscle_15g105480	-3.44157	0.00134204	DOWN
sscle_05g041700	-3.4483	0.0338305	DOWN
sscle_01g007830	-3.45235	1.47945e-08	DOWN
sscle_02g016480	-3.45593	0.000837457	DOWN
sscle_04g038200	-3.4572	0.0150678	DOWN
sscle_03g030000	-3.46008	0.000112271	DOWN
sscle_12g089330	-3.46176	0.000150041	DOWN
sscle_04g035060	-3.46503	2.75816e-11	DOWN
sscle_04g034660	-3.46792	0.0155884	DOWN
sscle_01g004060	-3.4697	0.0130146	DOWN
sscle_04g038470	-3.47126	0.0208242	DOWN
sscle_11g081650	-3.47331	0.0418997	DOWN
sscle_11g084710	-3.47921	1.81078e-06	DOWN
sscle_10g080590	-3.48044	0.00212506	DOWN
sscle_03g023930	-3.48212	0.00174073	DOWN
sscle_08g066940	-3.48324	8.70533e-06	DOWN
sscle_13g094250	-3.4853	1.3825e-08	DOWN
sscle_10g075680	-3.48634	0.00110788	DOWN
sscle_10g077770	-3.48714	0.00217722	DOWN
sscle_04g033040	-3.4928	3.6559e-05	DOWN
sscle_01g001050	-3.49491	5.86942e-06	DOWN
sscle_05g048090	-3.49589	0.000303211	DOWN
sscle_06g050120	-3.49606	2.74722e-05	DOWN
sscle_10g080640	-3.49734	0.00643016	DOWN
sscle_11g084360	-3.50067	8.79463e-06	DOWN
sscle_02g015070	-3.50321	0.0020604	DOWN
sscle_10g079880	-3.50415	0.00820123	DOWN
sscle_04g034320	-3.50986	0.0323267	DOWN
sscle_05g048590	-3.51276	0.00124238	DOWN
sscle_07g060580	-3.51332	0.0169661	DOWN
sscle_03g028790	-3.5145	3.60851e-07	DOWN
sscle_12g088710	-3.52374	0.00298662	DOWN
sscle_12g088880	-3.52511	3.91127e-09	DOWN
sscle_08g064960	-3.52519	0.000288363	DOWN
sscle_15g106360	-3.52907	3.44841e-09	DOWN
sscle_03g027370	-3.52946	2.88598e-06	DOWN
sscle_04g035430	-3.53187	6.31568e-09	DOWN
sscle_09g068910	-3.53504	0.0498645	DOWN
sscle_01g000600	-3.5383	0.0431429	DOWN
sscle_01g008500	-3.53884	0.025066	DOWN
sscle_07g057740	-3.5391	1.33757e-05	DOWN
sscle_02g020660	-3.54269	0.00298662	DOWN
sscle_14g098950	-3.54367	0.00512454	DOWN
sscle_05g045680	-3.54427	0.0161501	DOWN
sscle_05g044350	-3.54734	0.00132163	DOWN
sscle_04g033150	-3.55364	4.27261e-09	DOWN
sscle_02g015490	-3.55769	5.82219e-06	DOWN
sscle_02g011700	-3.55944	0.0276713	DOWN
sscle_02g020000	-3.56351	0.0293527	DOWN
sscle_10g076040	-3.56514	5.07032e-07	DOWN
sscle_05g045170	-3.56752	0.0240889	DOWN
sscle_16g108640	-3.57201	0.00464613	DOWN
sscle_11g084140	-3.57202	0.00138655	DOWN
sscle_15g105160	-3.57232	0.00663284	DOWN
sscle_03g023450	-3.57441	0.00140469	DOWN
sscle_03g026130	-3.58237	0.0377932	DOWN
sscle_05g047950	-3.58335	0.00861448	DOWN
sscle_15g104550	-3.58374	0.0203585	DOWN
sscle_01g009980	-3.58481	0.00198033	DOWN
sscle_13g094710	-3.58614	0.000621841	DOWN
sscle_05g046790	-3.5869	2.60923e-11	DOWN
sscle_10g079440	-3.5888	5.89195e-07	DOWN
sscle_10g079680	-3.59978	0.000790899	DOWN
sscle_07g058550	-3.60091	2.15949e-10	DOWN
sscle_10g077990	-3.60294	0.0221671	DOWN
sscle_02g011990	-3.60333	0.00258483	DOWN
sscle_04g032430	-3.61482	0.0438429	DOWN
sscle_12g091370	-3.6154	0.00835619	DOWN
sscle_04g032560	-3.61618	0.00451791	DOWN
sscle_09g072960	-3.61926	1.91867e-07	DOWN
sscle_03g028340	-3.6193	0.00211781	DOWN
sscle_05g045430	-3.62548	0.000148337	DOWN
sscle_06g050830	-3.62568	8.41582e-07	DOWN
sscle_13g095600	-3.6262	0.00380264	DOWN
sscle_07g057940	-3.62645	0.00257814	DOWN
sscle_04g034240	-3.62665	6.46403e-05	DOWN
sscle_08g067430	-3.62861	0.0156599	DOWN
sscle_03g028170	-3.62871	4.41983e-06	DOWN
sscle_14g099980	-3.63029	0.00289378	DOWN
sscle_01g001640	-3.63611	0.00846817	DOWN
sscle_16g110810	-3.63772	0.0202851	DOWN
sscle_08g066880	-3.63807	6.76132e-06	DOWN
sscle_12g087760	-3.64164	0.0286056	DOWN
sscle_13g096990	-3.6431	9.08968e-05	DOWN
sscle_01g010760	-3.64497	5.45557e-09	DOWN
sscle_05g042740	-3.64513	0.0307908	DOWN
sscle_01g003060	-3.65096	0.021997	DOWN
sscle_11g084680	-3.6517	0.0215845	DOWN
sscle_11g085940	-3.65285	0.00565743	DOWN
sscle_06g049610	-3.65629	0.0429517	DOWN
sscle_14g100370	-3.65785	0.0352216	DOWN
sscle_15g106560	-3.66383	1.29126e-06	DOWN
sscle_14g097460	-3.66478	0.00901582	DOWN
sscle_15g103450	-3.66728	0.0219246	DOWN
sscle_03g026220	-3.66976	0.0148052	DOWN
sscle_09g073470	-3.67142	0.0406132	DOWN
sscle_04g034540	-3.67317	7.98444e-07	DOWN
sscle_10g075880	-3.67898	0.000138987	DOWN
sscle_02g019990	-3.67949	7.65963e-05	DOWN
sscle_02g020940	-3.68175	3.90994e-09	DOWN
sscle_01g004010	-3.68378	9.45247e-05	DOWN
sscle_01g000510	-3.68663	0.0279967	DOWN
sscle_15g104020	-3.68721	6.63148e-08	DOWN
sscle_01g001980	-3.68752	0.00549649	DOWN
sscle_03g029740	-3.68877	0.00327505	DOWN
sscle_08g065830	-3.69217	4.48218e-09	DOWN
sscle_04g036800	-3.69446	0.0373691	DOWN
sscle_02g020520	-3.6946	0.000112271	DOWN
sscle_07g056990	-3.69579	2.74618e-07	DOWN
sscle_12g088620	-3.69817	0.0366774	DOWN
sscle_01g007610	-3.70148	9.03741e-07	DOWN
sscle_04g035070	-3.70488	0.00242246	DOWN
sscle_01g008250	-3.70495	0.00934716	DOWN
sscle_07g055470	-3.70508	3.41491e-08	DOWN
sscle_08g065100	-3.7051	0.0120872	DOWN
sscle_10g075230	-3.70593	1.83538e-05	DOWN
sscle_14g098010	-3.70715	3.89201e-09	DOWN
sscle_01g007110	-3.70915	0.0002037	DOWN
sscle_05g047250	-3.7131	7.16929e-05	DOWN
sscle_13g092800	-3.71493	0.0190484	DOWN
sscle_06g052060	-3.71652	5.29487e-11	DOWN
sscle_02g021600	-3.71698	1.67133e-08	DOWN
sscle_09g071480	-3.71703	3.30696e-09	DOWN
sscle_10g078910	-3.71782	0.000292764	DOWN
sscle_09g070930	-3.71796	0.0214261	DOWN
sscle_07g058990	-3.72028	0.000157757	DOWN
sscle_06g050720	-3.72067	8.49854e-08	DOWN
sscle_02g018690	-3.72152	3.14233e-06	DOWN
sscle_03g028780	-3.72201	8.76948e-05	DOWN
sscle_06g052400	-3.72511	0.000113461	DOWN
sscle_14g101510	-3.72789	4.10563e-09	DOWN
sscle_08g065810	-3.73018	4.94353e-05	DOWN
sscle_15g106850	-3.73054	0.0211559	DOWN
sscle_01g008650	-3.73207	0.0329977	DOWN
sscle_06g052110	-3.73827	3.52989e-11	DOWN
sscle_05g045260	-3.73989	0.000875873	DOWN
sscle_02g020700	-3.74052	1.22954e-06	DOWN
sscle_05g042970	-3.74847	2.23948e-06	DOWN
sscle_05g046770	-3.74854	0.000715215	DOWN
sscle_03g024880	-3.75255	4.0425e-06	DOWN
sscle_15g106620	-3.75644	3.91127e-09	DOWN
sscle_12g089130	-3.75717	0.00972012	DOWN
sscle_14g101220	-3.75862	0.0432693	DOWN
sscle_09g073900	-3.76181	0.0217202	DOWN
sscle_11g083910	-3.76186	1.23893e-09	DOWN
sscle_14g100870	-3.76191	0.000806482	DOWN
sscle_01g007670	-3.76378	0.000317593	DOWN
sscle_14g098750	-3.76722	0.00541119	DOWN
sscle_06g051300	-3.77014	0.0100086	DOWN
sscle_07g057520	-3.7746	2.66259e-06	DOWN
sscle_16g108740	-3.77476	0.00196592	DOWN
sscle_14g101600	-3.77631	0.00571256	DOWN
sscle_14g098170	-3.77737	0.0161499	DOWN
sscle_11g082480	-3.77752	6.18598e-05	DOWN
sscle_01g006800	-3.78026	0.0133173	DOWN
sscle_01g009080	-3.78049	3.16792e-06	DOWN
sscle_05g044100	-3.78113	5.12844e-05	DOWN
sscle_04g032980	-3.78148	0.0416356	DOWN
sscle_08g064530	-3.78308	0.00284195	DOWN
sscle_08g062800	-3.78356	0.00209247	DOWN
sscle_09g072580	-3.78502	0.00957262	DOWN
sscle_13g096800	-3.79067	0.000257397	DOWN
sscle_01g011360	-3.79251	7.55182e-09	DOWN
sscle_09g074500	-3.79491	0.0102443	DOWN
sscle_08g062960	-3.79532	0.000296785	DOWN
sscle_11g084920	-3.79572	5.39133e-05	DOWN
sscle_12g088080	-3.79692	0.00247821	DOWN
sscle_05g046970	-3.79907	0.000223212	DOWN
sscle_09g072980	-3.80215	0.0456317	DOWN
sscle_04g038350	-3.80233	1.87718e-07	DOWN
sscle_02g020400	-3.80701	0.036154	DOWN
sscle_16g109820	-3.80721	0.0125094	DOWN
sscle_02g016300	-3.80733	0.0109031	DOWN
sscle_03g027960	-3.80737	1.32866e-06	DOWN
sscle_01g010160	-3.8092	0.000152682	DOWN
sscle_04g035330	-3.81104	0.013459	DOWN
sscle_16g109810	-3.8123	0.0383786	DOWN
sscle_04g034390	-3.81274	2.67993e-10	DOWN
sscle_09g073450	-3.81381	0.00058091	DOWN
sscle_10g075120	-3.81566	0.0469052	DOWN
sscle_08g063160	-3.81817	1.27059e-11	DOWN
sscle_12g088860	-3.81837	0.000430212	DOWN
sscle_16g107800	-3.81891	0.00019552	DOWN
sscle_09g069080	-3.81894	0.00181599	DOWN
sscle_06g052010	-3.81894	0.00114639	DOWN
sscle_16g108030	-3.8201	0.00566932	DOWN
sscle_01g002200	-3.82018	0.000609571	DOWN
sscle_13g094390	-3.82071	0.000204189	DOWN
sscle_10g076170	-3.82109	0.0217763	DOWN
sscle_10g075980	-3.82577	2.21406e-10	DOWN
sscle_01g011050	-3.82628	0.033395	DOWN
sscle_13g095990	-3.82888	5.85218e-06	DOWN
sscle_05g045120	-3.82944	0.00025537	DOWN
sscle_08g065820	-3.83046	0.0397038	DOWN
sscle_02g021940	-3.83334	0.00129584	DOWN
sscle_03g027470	-3.83704	0.00118533	DOWN
sscle_09g070210	-3.84124	4.35903e-05	DOWN
sscle_03g026820	-3.84151	4.2859e-05	DOWN
sscle_11g082410	-3.84896	4.33248e-05	DOWN
sscle_03g023970	-3.86165	0.0276678	DOWN
sscle_08g067070	-3.86497	0.000229429	DOWN
sscle_15g105940	-3.86696	0.000150041	DOWN
sscle_03g026660	-3.87295	0.000558102	DOWN
sscle_03g027780	-3.87542	0.000216568	DOWN
sscle_13g095280	-3.87559	0.033424	DOWN
sscle_05g046450	-3.87799	0.0043793	DOWN
sscle_09g069380	-3.87913	0.00105522	DOWN
sscle_01g003490	-3.87947	0.00189237	DOWN
sscle_01g009880	-3.88005	6.30293e-08	DOWN
sscle_05g044250	-3.88074	0.000199001	DOWN
sscle_07g058670	-3.881	0.00222345	DOWN
sscle_05g045310	-3.88739	0.000490829	DOWN
sscle_15g103250	-3.88788	0.000278333	DOWN
sscle_06g053230	-3.88955	0.000191386	DOWN
sscle_14g100130	-3.89703	0.0327986	DOWN
sscle_16g107580	-3.8983	0.00269791	DOWN
sscle_05g045100	-3.8994	6.45485e-09	DOWN
sscle_09g073170	-3.90015	0.000212927	DOWN
sscle_06g052580	-3.90094	1.24512e-06	DOWN
sscle_10g079290	-3.90148	0.00121037	DOWN
sscle_04g039610	-3.90352	5.65585e-05	DOWN
sscle_08g065620	-3.90649	0.0011781	DOWN
sscle_03g027520	-3.9073	0.00348992	DOWN
sscle_08g062720	-3.91087	0.01148	DOWN
sscle_16g110020	-3.91229	1.61798e-08	DOWN
sscle_05g042100	-3.9128	4.32907e-06	DOWN
sscle_14g100420	-3.91345	0.0360182	DOWN
sscle_10g078030	-3.914	4.44057e-10	DOWN
sscle_01g000660	-3.91629	0.00914353	DOWN
sscle_06g054140	-3.92127	0.00676189	DOWN
sscle_08g064860	-3.92821	4.64106e-08	DOWN
sscle_05g041310	-3.92833	9.62353e-11	DOWN
sscle_04g034480	-3.93282	0.000259079	DOWN
sscle_02g016070	-3.93401	0.00417493	DOWN
sscle_10g080560	-3.93423	3.65541e-06	DOWN
sscle_03g023890	-3.93702	0.0065381	DOWN
sscle_14g099230	-3.93856	9.07134e-08	DOWN
sscle_07g059780	-3.93901	4.07848e-05	DOWN
sscle_10g076810	-3.93964	0.000256014	DOWN
sscle_12g090480	-3.94042	0.00105401	DOWN
sscle_09g073680	-3.94779	1.29575e-10	DOWN
sscle_15g106800	-3.94831	0.000404809	DOWN
sscle_11g080930	-3.94914	1.97459e-07	DOWN
sscle_07g056600	-3.95295	0.00417773	DOWN
sscle_03g024580	-3.9532	0.0130009	DOWN
sscle_16g107710	-3.95718	1.12277e-08	DOWN
sscle_10g080180	-3.95735	0.0267412	DOWN
sscle_11g082330	-3.95903	0.00264364	DOWN
sscle_10g078440	-3.96259	0.042773	DOWN
sscle_14g099210	-3.96647	2.95869e-05	DOWN
sscle_10g075850	-3.9674	3.37418e-11	DOWN
sscle_01g010300	-3.96828	0.0317133	DOWN
sscle_04g039860	-3.97004	2.14933e-09	DOWN
sscle_12g091490	-3.97395	0.00494288	DOWN
sscle_02g015280	-3.97431	4.74574e-11	DOWN
sscle_14g101010	-3.97614	0.00462475	DOWN
sscle_05g047430	-3.97639	0.0406393	DOWN
sscle_03g023820	-3.97668	1.41258e-07	DOWN
sscle_02g015230	-3.97713	0.00188305	DOWN
sscle_06g055230	-3.9778	0.00523996	DOWN
sscle_10g077210	-3.98003	0.0019425	DOWN
sscle_02g019180	-3.98341	0.000100725	DOWN
sscle_05g040430	-3.98665	2.6455e-05	DOWN
sscle_05g043860	-3.98705	1.43608e-10	DOWN
sscle_02g022040	-3.98762	1.69976e-12	DOWN
sscle_06g054670	-3.98771	0.00519006	DOWN
sscle_09g072460	-3.99089	0.00462475	DOWN
sscle_09g069780	-3.99392	2.02144e-08	DOWN
sscle_11g082690	-3.99548	0.000652636	DOWN
sscle_07g055490	-3.9964	0.000584793	DOWN
sscle_07g056110	-4.00111	0.0132299	DOWN
sscle_16g107820	-4.0041	0.000592958	DOWN
sscle_04g037330	-4.01006	0.00280554	DOWN
sscle_03g028650	-4.01473	0.0117891	DOWN
sscle_05g046860	-4.02813	0.000117631	DOWN
sscle_12g087170	-4.03159	0.00129484	DOWN
sscle_03g022880	-4.03219	0.00115432	DOWN
sscle_09g074120	-4.03435	0.00688893	DOWN
sscle_10g077280	-4.03902	0.00110788	DOWN
sscle_06g055140	-4.03906	0.000909539	DOWN
sscle_05g041880	-4.04438	1.49617e-05	DOWN
sscle_07g061960	-4.04652	0.03417	DOWN
sscle_09g069810	-4.05018	0.00195258	DOWN
sscle_10g077190	-4.05174	8.1883e-08	DOWN
sscle_15g103520	-4.05278	0.00213118	DOWN
sscle_03g027460	-4.05324	2.82922e-11	DOWN
sscle_02g017880	-4.06035	0.000133118	DOWN
sscle_05g041150	-4.06191	0.000209681	DOWN
sscle_12g088400	-4.06265	0.000878632	DOWN
sscle_01g000230	-4.06348	0.00122655	DOWN
sscle_01g004480	-4.06736	3.17095e-06	DOWN
sscle_01g008710	-4.06796	0.00789897	DOWN
sscle_09g072490	-4.07384	2.60253e-08	DOWN
sscle_14g102130	-4.08083	3.91293e-07	DOWN
sscle_15g103040	-4.08263	0.00360888	DOWN
sscle_08g062510	-4.08583	1.45176e-10	DOWN
sscle_03g026190	-4.09327	3.36382e-08	DOWN
sscle_09g071690	-4.09359	2.88879e-08	DOWN
sscle_14g100240	-4.09455	3.26968e-09	DOWN
sscle_01g003740	-4.09467	0.000125223	DOWN
sscle_15g102620	-4.09824	0.00010103	DOWN
sscle_12g087830	-4.1012	9.67394e-06	DOWN
sscle_11g085380	-4.10294	0.00284195	DOWN
sscle_07g060750	-4.10298	1.13874e-05	DOWN
sscle_15g106290	-4.10488	0.00683249	DOWN
sscle_02g016970	-4.10656	4.54953e-10	DOWN
sscle_12g090670	-4.10782	0.037135	DOWN
sscle_16g111280	-4.1155	0.00128901	DOWN
sscle_06g051840	-4.1175	7.30128e-12	DOWN
sscle_08g067060	-4.11852	0.00234894	DOWN
sscle_15g107260	-4.12494	0.039606	DOWN
sscle_01g004880	-4.1302	0.0118564	DOWN
sscle_09g071630	-4.13417	0.0319916	DOWN
sscle_08g064330	-4.13702	0.00685144	DOWN
sscle_01g009850	-4.14133	0.000220089	DOWN
sscle_11g086550	-4.14326	0.00375369	DOWN
sscle_10g077710	-4.15815	9.33943e-07	DOWN
sscle_01g002700	-4.1608	0.00071649	DOWN
sscle_01g001480	-4.16518	0.00549139	DOWN
sscle_03g022210	-4.16614	0.00192432	DOWN
sscle_15g104360	-4.1662	0.000526131	DOWN
sscle_10g077200	-4.16678	0.00526444	DOWN
sscle_15g105750	-4.17132	4.77249e-08	DOWN
sscle_08g065280	-4.17225	0.000684993	DOWN
sscle_10g080760	-4.17233	6.08051e-09	DOWN
sscle_15g104640	-4.17462	0.0497696	DOWN
sscle_13g092720	-4.17584	0.00790622	DOWN
sscle_02g015610	-4.17714	5.69168e-10	DOWN
sscle_12g091420	-4.18171	1.40429e-05	DOWN
sscle_09g071010	-4.18179	1.27698e-07	DOWN
sscle_13g094780	-4.18485	0.00643016	DOWN
sscle_08g062230	-4.18799	3.56894e-10	DOWN
sscle_06g049700	-4.19266	0.00114436	DOWN
sscle_06g050870	-4.19276	0.00682448	DOWN
sscle_05g041230	-4.19331	0.000917673	DOWN
sscle_01g006380	-4.19457	0.00815965	DOWN
sscle_16g109500	-4.19815	0.0162627	DOWN
sscle_05g043220	-4.20114	0.00964859	DOWN
sscle_09g074530	-4.20351	0.00022645	DOWN
sscle_02g017580	-4.20728	2.74675e-05	DOWN
sscle_03g031990	-4.20833	8.925e-05	DOWN
sscle_14g101520	-4.20912	0.000100311	DOWN
sscle_02g014350	-4.21361	3.39297e-05	DOWN
sscle_09g072750	-4.21813	0.0219908	DOWN
sscle_12g089920	-4.21878	0.00326344	DOWN
sscle_09g070560	-4.21995	0.000126436	DOWN
sscle_13g094470	-4.22025	0.000646343	DOWN
sscle_04g037840	-4.22127	0.00026642	DOWN
sscle_16g111090	-4.22536	0.0012593	DOWN
sscle_01g000900	-4.22769	3.22299e-05	DOWN
sscle_02g012970	-4.23047	0.00142512	DOWN
sscle_15g106760	-4.23418	0.013649	DOWN
sscle_01g010380	-4.23625	0.00248185	DOWN
sscle_05g043600	-4.23689	4.11558e-05	DOWN
sscle_13g094790	-4.2431	2.90768e-09	DOWN
sscle_01g006150	-4.24393	0.00055956	DOWN
sscle_06g051750	-4.24474	4.01008e-07	DOWN
sscle_01g009710	-4.24486	0.000114822	DOWN
sscle_04g034590	-4.24804	7.31746e-14	DOWN
sscle_06g050380	-4.24895	4.19708e-08	DOWN
sscle_13g093920	-4.25147	1.94528e-10	DOWN
sscle_04g032140	-4.25664	5.47077e-08	DOWN
sscle_08g063730	-4.26107	3.31682e-06	DOWN
sscle_02g019320	-4.26199	6.69114e-05	DOWN
sscle_05g044200	-4.2685	0.00786945	DOWN
sscle_06g049810	-4.26903	2.64504e-05	DOWN
sscle_12g090520	-4.27017	0.00153261	DOWN
sscle_02g021210	-4.27179	0.0106765	DOWN
sscle_14g100840	-4.27321	3.62203e-11	DOWN
sscle_09g070190	-4.2737	0.00426942	DOWN
sscle_07g060900	-4.27633	1.25581e-07	DOWN
sscle_12g090700	-4.27642	0.0115544	DOWN
sscle_14g097500	-4.28069	0.00120129	DOWN
sscle_11g083010	-4.28126	0.00784346	DOWN
sscle_14g099020	-4.28195	2.4095e-06	DOWN
sscle_06g053540	-4.28581	2.01591e-09	DOWN
sscle_09g069940	-4.28686	1.23893e-09	DOWN
sscle_16g110240	-4.29178	2.71134e-05	DOWN
sscle_02g021410	-4.29203	5.9145e-07	DOWN
sscle_01g009320	-4.29285	0.0378085	DOWN
sscle_09g074170	-4.29353	1.25674e-13	DOWN
sscle_04g037550	-4.29743	4.48301e-06	DOWN
sscle_02g017270	-4.3019	0.00079488	DOWN
sscle_04g034020	-4.30639	0.00131772	DOWN
sscle_01g005140	-4.30944	0.000229707	DOWN
sscle_04g040120	-4.31403	1.26155e-06	DOWN
sscle_08g067660	-4.31609	0.0135555	DOWN
sscle_14g099240	-4.31877	0.00685144	DOWN
sscle_12g088190	-4.32041	0.00213118	DOWN
sscle_05g041300	-4.32073	1.84218e-06	DOWN
sscle_06g048640	-4.3208	1.21995e-06	DOWN
sscle_12g087440	-4.32139	4.84736e-08	DOWN
sscle_15g104650	-4.33073	0.00215985	DOWN
sscle_02g021190	-4.33269	1.7562e-09	DOWN
sscle_13g095270	-4.33421	0.0113257	DOWN
sscle_08g067760	-4.33737	3.17464e-10	DOWN
sscle_02g018680	-4.34099	0.0221932	DOWN
sscle_09g070280	-4.34319	0.000232081	DOWN
sscle_15g104990	-4.34659	1.43757e-10	DOWN
sscle_01g000100	-4.34858	2.07538e-08	DOWN
sscle_13g092170	-4.34902	0.0246564	DOWN
sscle_05g047210	-4.3508	5.99943e-09	DOWN
sscle_05g041110	-4.35342	2.27504e-10	DOWN
sscle_07g055950	-4.35421	3.89178e-05	DOWN
sscle_15g104330	-4.35738	0.00124116	DOWN
sscle_07g057670	-4.36494	1.37359e-08	DOWN
sscle_05g040990	-4.36655	0.00421831	DOWN
sscle_13g096450	-4.37266	0.00491658	DOWN
sscle_05g043750	-4.37435	0.00755649	DOWN
sscle_05g046810	-4.38274	5.98656e-10	DOWN
sscle_11g084340	-4.3861	8.34828e-05	DOWN
sscle_05g040610	-4.38815	4.04697e-08	DOWN
sscle_09g073080	-4.39095	0.000720458	DOWN
sscle_01g000720	-4.39778	0.00393574	DOWN
sscle_14g098040	-4.39996	0.0432693	DOWN
sscle_09g073030	-4.40218	3.01408e-05	DOWN
sscle_03g025000	-4.40323	0.00628763	DOWN
sscle_14g098240	-4.40592	0.002446	DOWN
sscle_03g027450	-4.41106	0.00121037	DOWN
sscle_09g069120	-4.41142	1.79566e-08	DOWN
sscle_01g010610	-4.41143	1.01823e-05	DOWN
sscle_16g107680	-4.41367	1.16995e-09	DOWN
sscle_13g095450	-4.42378	0.000184551	DOWN
sscle_04g037760	-4.42398	0.00281547	DOWN
sscle_14g102010	-4.42472	9.97978e-05	DOWN
sscle_03g022950	-4.42593	0.0183834	DOWN
sscle_09g069590	-4.42815	6.45485e-09	DOWN
sscle_01g006980	-4.42953	0.000583619	DOWN
sscle_01g004170	-4.42991	0.000212367	DOWN
sscle_13g093450	-4.4308	7.5707e-06	DOWN
sscle_10g078780	-4.43183	1.41587e-15	DOWN
sscle_15g104240	-4.43296	0.00055956	DOWN
sscle_15g102850	-4.43333	0.00427118	DOWN
sscle_16g110580	-4.43743	3.49185e-05	DOWN
sscle_09g069040	-4.45016	0.00872282	DOWN
sscle_06g051370	-4.45166	1.48622e-10	DOWN
sscle_05g046590	-4.45518	0.000121734	DOWN
sscle_11g082430	-4.459	0.00228	DOWN
sscle_04g038080	-4.46422	0.00624981	DOWN
sscle_13g093370	-4.46465	0.000612283	DOWN
sscle_12g087740	-4.46725	3.50057e-10	DOWN
sscle_03g025900	-4.4689	0.00179295	DOWN
sscle_01g009920	-4.46938	0.00153261	DOWN
sscle_14g099540	-4.47571	0.00212506	DOWN
sscle_07g060600	-4.47582	1.20227e-05	DOWN
sscle_01g004640	-4.48322	0.00040259	DOWN
sscle_04g036580	-4.48327	0.00487028	DOWN
sscle_01g002150	-4.48716	0.00131449	DOWN
sscle_11g081770	-4.49484	0.00125483	DOWN
sscle_05g048570	-4.49887	0.000379365	DOWN
sscle_09g069330	-4.49986	0.00232431	DOWN
sscle_03g029020	-4.49989	7.18555e-06	DOWN
sscle_10g077720	-4.50129	0.00102723	DOWN
sscle_06g050440	-4.50866	3.57421e-05	DOWN
sscle_05g045420	-4.5154	5.08918e-05	DOWN
sscle_04g036520	-4.52039	0.00249416	DOWN
sscle_10g077110	-4.52403	4.59722e-10	DOWN
sscle_04g034550	-4.52771	4.14013e-05	DOWN
sscle_12g088330	-4.52806	0.00161174	DOWN
sscle_15g102920	-4.5292	7.40572e-05	DOWN
sscle_15g105830	-4.53061	0.000513221	DOWN
sscle_02g013530	-4.5446	0.0035061	DOWN
sscle_15g107290	-4.54526	0.00115959	DOWN
sscle_04g035420	-4.54828	0.00104565	DOWN
sscle_07g057560	-4.54906	7.57564e-12	DOWN
sscle_16g110210	-4.55196	1.66396e-08	DOWN
sscle_06g051500	-4.55601	0.0214798	DOWN
sscle_11g085690	-4.55752	6.31256e-05	DOWN
sscle_09g071640	-4.55955	0.000650566	DOWN
sscle_01g007660	-4.56361	0.000451185	DOWN
sscle_01g010180	-4.56644	0.00534589	DOWN
sscle_09g073700	-4.57056	0.00417773	DOWN
sscle_09g069490	-4.57377	0.00132577	DOWN
sscle_08g063710	-4.57965	3.87909e-05	DOWN
sscle_13g093250	-4.58198	0.00104542	DOWN
sscle_15g104310	-4.58198	0.00132677	DOWN
sscle_01g011340	-4.58253	0.00703425	DOWN
sscle_02g015080	-4.58367	9.98666e-05	DOWN
sscle_06g054180	-4.58539	0.00839277	DOWN
sscle_12g087320	-4.58637	3.70689e-06	DOWN
sscle_03g029460	-4.58707	0.00458866	DOWN
sscle_11g086370	-4.59869	0.0122015	DOWN
sscle_03g031260	-4.60255	6.53298e-07	DOWN
sscle_02g018920	-4.60377	0.000278333	DOWN
sscle_11g083600	-4.60399	5.19213e-09	DOWN
sscle_01g008230	-4.60422	0.00139448	DOWN
sscle_04g036300	-4.60685	5.15376e-06	DOWN
sscle_13g095770	-4.61765	0.000537063	DOWN
sscle_10g080110	-4.61801	1.94474e-06	DOWN
sscle_03g028390	-4.61951	1.34177e-05	DOWN
sscle_15g103340	-4.62209	3.81063e-06	DOWN
sscle_09g070240	-4.62403	0.00434349	DOWN
sscle_09g072270	-4.62653	1.31637e-05	DOWN
sscle_02g018830	-4.62713	7.34447e-11	DOWN
sscle_10g076080	-4.62964	1.07263e-08	DOWN
sscle_02g017900	-4.63076	0.000100117	DOWN
sscle_03g024010	-4.63243	8.0556e-08	DOWN
sscle_16g109950	-4.63253	0.0270996	DOWN
sscle_04g036750	-4.63356	0.000324465	DOWN
sscle_06g050070	-4.63546	0.00246802	DOWN
sscle_09g073670	-4.63576	9.84704e-05	DOWN
sscle_04g032580	-4.63682	0.000102331	DOWN
sscle_11g081060	-4.64071	3.92531e-08	DOWN
sscle_02g021950	-4.64243	1.85896e-11	DOWN
sscle_03g023710	-4.64409	8.65661e-06	DOWN
sscle_15g104320	-4.64458	0.000202095	DOWN
sscle_11g086490	-4.64652	0.00284195	DOWN
sscle_15g102460	-4.64817	1.65356e-05	DOWN
sscle_07g059650	-4.64838	4.77721e-07	DOWN
sscle_04g036740	-4.65131	0.00131583	DOWN
sscle_09g069000	-4.65581	2.46785e-06	DOWN
sscle_09g069450	-4.65708	0.00174002	DOWN
sscle_16g109730	-4.65765	8.45471e-05	DOWN
sscle_16g110490	-4.65834	1.14712e-09	DOWN
sscle_08g062690	-4.65854	0.00181985	DOWN
sscle_12g090020	-4.65934	0.00030909	DOWN
sscle_10g080600	-4.66102	0.000614707	DOWN
sscle_02g017130	-4.6652	5.08239e-05	DOWN
sscle_01g009590	-4.66721	3.34228e-07	DOWN
sscle_15g106640	-4.66813	0.000632351	DOWN
sscle_10g075690	-4.66973	0.00014648	DOWN
sscle_07g058300	-4.67043	1.47654e-05	DOWN
sscle_05g047480	-4.67239	3.5027e-06	DOWN
sscle_16g108590	-4.67482	0.000482046	DOWN
sscle_05g042440	-4.67508	1.90976e-05	DOWN
sscle_11g084380	-4.68118	2.91795e-08	DOWN
sscle_02g016890	-4.68475	2.49799e-09	DOWN
sscle_07g061750	-4.68476	0.000298884	DOWN
sscle_07g056410	-4.68486	1.14068e-05	DOWN
sscle_02g016110	-4.6932	0.000174274	DOWN
sscle_14g098710	-4.69848	7.65963e-05	DOWN
sscle_01g011350	-4.69914	7.59547e-05	DOWN
sscle_01g010600	-4.70094	1.19086e-08	DOWN
sscle_08g067460	-4.70094	6.84298e-05	DOWN
sscle_08g062980	-4.71379	0.00174002	DOWN
sscle_01g000110	-4.71401	5.29686e-05	DOWN
sscle_07g057290	-4.71581	2.16759e-05	DOWN
sscle_06g050630	-4.72549	9.99633e-05	DOWN
sscle_01g001920	-4.73142	1.23521e-06	DOWN
sscle_08g063090	-4.74018	4.08168e-05	DOWN
sscle_05g040840	-4.74161	6.12068e-05	DOWN
sscle_05g041220	-4.74268	5.16845e-08	DOWN
sscle_02g015310	-4.74473	5.23024e-05	DOWN
sscle_03g023140	-4.75304	7.73554e-06	DOWN
sscle_07g056610	-4.75313	0.000101508	DOWN
sscle_02g013350	-4.75375	0.000583234	DOWN
sscle_10g076940	-4.75951	0.000530397	DOWN
sscle_01g007640	-4.76017	2.88101e-05	DOWN
sscle_13g096010	-4.76197	2.45526e-11	DOWN
sscle_05g046240	-4.76364	0.0279545	DOWN
sscle_15g102660	-4.76603	1.95198e-15	DOWN
sscle_16g110330	-4.76651	5.57564e-05	DOWN
sscle_01g011400	-4.76839	1.68955e-05	DOWN
sscle_01g006260	-4.77073	4.52861e-05	DOWN
sscle_07g062020	-4.77576	0.00306343	DOWN
sscle_04g034830	-4.77612	1.14458e-05	DOWN
sscle_04g039620	-4.77998	0.00023257	DOWN
sscle_04g036460	-4.78062	0.00218904	DOWN
sscle_11g085750	-4.78513	7.72629e-06	DOWN
sscle_02g019860	-4.78553	0.0383786	DOWN
sscle_01g001730	-4.78647	0.000237996	DOWN
sscle_01g010280	-4.78855	0.000441609	DOWN
sscle_07g061050	-4.79246	0.000107584	DOWN
sscle_04g037160	-4.79384	0.0132846	DOWN
sscle_10g080610	-4.79553	7.33431e-07	DOWN
sscle_10g079870	-4.79659	9.3525e-05	DOWN
sscle_06g051470	-4.80028	0.00126563	DOWN
sscle_16g107380	-4.80315	0.000129383	DOWN
sscle_04g036050	-4.80451	0.000408763	DOWN
sscle_08g067740	-4.80473	3.49346e-05	DOWN
sscle_06g050490	-4.80486	0.000199151	DOWN
sscle_01g000930	-4.80724	0.000135554	DOWN
sscle_14g097270	-4.80872	0.00020007	DOWN
sscle_03g031480	-4.80904	0.000651084	DOWN
sscle_04g037020	-4.80932	0.00264057	DOWN
sscle_06g053140	-4.80945	0.00252104	DOWN
sscle_01g010440	-4.81038	1.95316e-06	DOWN
sscle_04g038130	-4.81404	0.000492321	DOWN
sscle_06g054700	-4.81443	0.000189693	DOWN
sscle_05g048100	-4.81446	9.58507e-07	DOWN
sscle_03g025010	-4.81945	0.00826787	DOWN
sscle_13g092070	-4.82735	2.66259e-06	DOWN
sscle_01g002250	-4.83648	3.1618e-05	DOWN
sscle_13g092380	-4.84878	8.67717e-07	DOWN
sscle_01g006580	-4.85159	2.85026e-06	DOWN
sscle_05g048530	-4.852	5.16671e-06	DOWN
sscle_01g008950	-4.85509	0.00097696	DOWN
sscle_06g055080	-4.86145	0.000440055	DOWN
sscle_01g000210	-4.86352	0.00301183	DOWN
sscle_14g100320	-4.86639	1.17924e-07	DOWN
sscle_08g063870	-4.86838	0.00176989	DOWN
sscle_02g014700	-4.86985	5.47801e-05	DOWN
sscle_15g107090	-4.87684	1.50801e-08	DOWN
sscle_01g007140	-4.88028	0.00687527	DOWN
sscle_07g055790	-4.88188	0.00112416	DOWN
sscle_04g036640	-4.8857	0.000409828	DOWN
sscle_01g007300	-4.88637	0.000350692	DOWN
sscle_07g055590	-4.88938	1.50541e-05	DOWN
sscle_16g110110	-4.89533	2.98952e-07	DOWN
sscle_01g008130	-4.89721	1.50141e-06	DOWN
sscle_07g056330	-4.90619	1.26548e-12	DOWN
sscle_06g052150	-4.90629	0.000829706	DOWN
sscle_05g046060	-4.90892	0.00277218	DOWN
sscle_03g024510	-4.91124	0.00268049	DOWN
sscle_10g074970	-4.91155	2.99819e-05	DOWN
sscle_14g101380	-4.91242	5.01223e-06	DOWN
sscle_14g100930	-4.91297	5.43299e-13	DOWN
sscle_03g024220	-4.91829	2.36962e-05	DOWN
sscle_03g023900	-4.93476	6.00002e-05	DOWN
sscle_01g004030	-4.93878	2.64156e-07	DOWN
sscle_11g081710	-4.94057	3.72131e-05	DOWN
sscle_12g087540	-4.95183	3.24142e-05	DOWN
sscle_07g056570	-4.95471	2.61822e-05	DOWN
sscle_06g055020	-4.9564	1.95752e-05	DOWN
sscle_03g027320	-4.9586	3.31501e-07	DOWN
sscle_02g014880	-4.96256	0.000356714	DOWN
sscle_06g050430	-4.96258	0.000150041	DOWN
sscle_05g041590	-4.96272	3.39821e-05	DOWN
sscle_05g044740	-4.96418	4.6972e-05	DOWN
sscle_16g110310	-4.96626	1.94959e-08	DOWN
sscle_05g043830	-4.96636	0.00325795	DOWN
sscle_05g046030	-4.96849	0.000293103	DOWN
sscle_07g057980	-4.97026	0.0116972	DOWN
sscle_06g051050	-4.97181	0.000316467	DOWN
sscle_14g097170	-4.981	1.48085e-06	DOWN
sscle_02g017230	-4.98256	1.18916e-09	DOWN
sscle_07g058070	-4.98374	2.60316e-06	DOWN
sscle_08g067170	-4.98644	6.77192e-05	DOWN
sscle_06g053030	-4.99103	8.58395e-06	DOWN
sscle_07g061070	-4.99525	0.000579957	DOWN
sscle_09g068700	-5.0013	0.000634391	DOWN
sscle_05g048080	-5.00197	4.11472e-08	DOWN
sscle_10g078170	-5.00245	0.000559808	DOWN
sscle_15g105980	-5.00706	2.71652e-06	DOWN
sscle_10g079710	-5.00865	0.00427925	DOWN
sscle_01g008110	-5.0204	1.05111e-05	DOWN
sscle_03g026790	-5.02613	3.15107e-05	DOWN
sscle_01g006830	-5.02964	7.12286e-07	DOWN
sscle_07g058200	-5.03288	0.000148033	DOWN
sscle_01g010540	-5.03314	1.86203e-05	DOWN
sscle_16g108430	-5.03631	5.91465e-09	DOWN
sscle_05g047440	-5.04578	1.23116e-06	DOWN
sscle_15g106310	-5.05143	2.31153e-05	DOWN
sscle_11g081470	-5.05355	2.08769e-05	DOWN
sscle_07g058770	-5.0538	9.29155e-13	DOWN
sscle_09g073550	-5.05671	0.000346977	DOWN
sscle_11g081600	-5.05719	0.00038625	DOWN
sscle_11g085490	-5.0611	2.21173e-05	DOWN
sscle_03g028630	-5.06146	0.000242325	DOWN
sscle_02g018250	-5.06158	2.74812e-06	DOWN
sscle_05g044240	-5.06608	2.06202e-09	DOWN
sscle_02g016620	-5.06783	8.43968e-06	DOWN
sscle_14g101000	-5.06972	3.23152e-05	DOWN
sscle_08g063640	-5.07102	1.2936e-10	DOWN
sscle_14g102200	-5.07161	0.000868684	DOWN
sscle_13g093800	-5.07688	0.00189307	DOWN
sscle_13g093200	-5.07862	1.50391e-07	DOWN
sscle_05g044620	-5.07971	6.65016e-05	DOWN
sscle_02g015440	-5.07991	8.0864e-09	DOWN
sscle_01g009270	-5.08312	0.000138218	DOWN
sscle_13g092570	-5.09204	0.000152966	DOWN
sscle_10g075320	-5.09212	2.9845e-05	DOWN
sscle_02g012990	-5.0932	0.000259079	DOWN
sscle_05g041640	-5.09646	0.000594853	DOWN
sscle_04g039050	-5.0984	8.02799e-07	DOWN
sscle_05g046990	-5.09902	0.000121998	DOWN
sscle_11g082740	-5.10242	3.24566e-07	DOWN
sscle_02g012930	-5.11075	6.59525e-07	DOWN
sscle_02g019100	-5.11341	1.38749e-05	DOWN
sscle_05g043720	-5.11387	0.000409828	DOWN
sscle_07g060770	-5.12121	0.000298884	DOWN
sscle_03g028840	-5.12558	0.000165116	DOWN
sscle_02g015120	-5.13727	3.17095e-06	DOWN
sscle_11g086400	-5.13792	4.12086e-07	DOWN
sscle_16g110500	-5.14331	1.32605e-07	DOWN
sscle_16g110320	-5.14479	0.000417195	DOWN
sscle_14g102120	-5.1477	5.14137e-07	DOWN
sscle_10g076490	-5.14918	5.22606e-05	DOWN
sscle_14g101640	-5.1499	0.000113389	DOWN
sscle_06g051450	-5.15389	1.58824e-06	DOWN
sscle_12g088540	-5.1548	4.66867e-05	DOWN
sscle_03g029660	-5.15834	0.000292471	DOWN
sscle_07g058520	-5.15952	1.47542e-14	DOWN
sscle_06g048830	-5.16008	1.33977e-06	DOWN
sscle_02g011630	-5.1613	8.98215e-06	DOWN
sscle_07g056560	-5.16463	1.15014e-14	DOWN
sscle_05g047220	-5.16469	2.31655e-09	DOWN
sscle_03g024910	-5.16542	1.39525e-05	DOWN
sscle_06g049840	-5.16744	0.000210469	DOWN
sscle_05g043970	-5.17025	6.94528e-05	DOWN
sscle_02g016710	-5.17099	1.45066e-13	DOWN
sscle_10g080190	-5.17173	7.73493e-09	DOWN
sscle_01g010260	-5.1731	0.00136889	DOWN
sscle_09g074430	-5.18122	2.74391e-05	DOWN
sscle_05g044450	-5.18621	9.28051e-05	DOWN
sscle_06g049120	-5.18931	7.67452e-12	DOWN
sscle_11g081830	-5.18948	0.00019371	DOWN
sscle_06g054530	-5.19408	1.02486e-05	DOWN
sscle_14g097850	-5.20111	5.54104e-10	DOWN
sscle_14g099170	-5.20391	8.75324e-06	DOWN
sscle_05g047640	-5.20534	1.30607e-13	DOWN
sscle_14g099900	-5.20666	0.000650634	DOWN
sscle_06g053410	-5.21414	4.58983e-08	DOWN
sscle_15g104280	-5.2158	4.96772e-07	DOWN
sscle_12g090160	-5.21753	1.184e-06	DOWN
sscle_07g057400	-5.21925	1.62772e-07	DOWN
sscle_06g054890	-5.2194	2.33224e-05	DOWN
sscle_02g021750	-5.22339	5.90648e-06	DOWN
sscle_01g010170	-5.22502	1.98135e-10	DOWN
sscle_05g044600	-5.22637	4.92012e-08	DOWN
sscle_16g108650	-5.22651	7.39179e-06	DOWN
sscle_11g085950	-5.23414	0.000432606	DOWN
sscle_10g078260	-5.2344	7.93768e-05	DOWN
sscle_02g017970	-5.235	3.56383e-06	DOWN
sscle_01g007780	-5.23884	0.0122392	DOWN
sscle_10g080350	-5.24364	4.06802e-05	DOWN
sscle_03g025980	-5.2465	2.62829e-06	DOWN
sscle_05g047540	-5.2526	4.35641e-06	DOWN
sscle_01g011410	-5.25516	0.000787509	DOWN
sscle_03g023020	-5.25546	6.12968e-14	DOWN
sscle_02g014600	-5.25568	4.67389e-07	DOWN
sscle_01g001590	-5.26314	0.00121053	DOWN
sscle_03g023110	-5.26723	4.07254e-08	DOWN
sscle_02g019360	-5.26949	2.47063e-05	DOWN
sscle_01g001500	-5.27058	1.99102e-06	DOWN
sscle_16g109080	-5.27155	2.31907e-06	DOWN
sscle_09g073060	-5.27378	9.90455e-05	DOWN
sscle_13g093350	-5.27637	0.000158594	DOWN
sscle_02g012870	-5.2768	5.02332e-08	DOWN
sscle_01g004200	-5.2778	2.07538e-08	DOWN
sscle_08g064590	-5.28222	7.26567e-06	DOWN
sscle_14g100090	-5.286	1.61463e-07	DOWN
sscle_05g043340	-5.28806	2.41373e-11	DOWN
sscle_11g086470	-5.2939	1.06039e-05	DOWN
sscle_01g002550	-5.29703	5.10466e-05	DOWN
sscle_01g001180	-5.29887	1.3867e-06	DOWN
sscle_10g075640	-5.31073	5.99176e-11	DOWN
sscle_01g003040	-5.31154	0.000117953	DOWN
sscle_07g058780	-5.31398	9.94554e-13	DOWN
sscle_11g085480	-5.31523	1.63524e-06	DOWN
sscle_01g000960	-5.31634	0.000612135	DOWN
sscle_01g006160	-5.32196	1.35714e-14	DOWN
sscle_01g002190	-5.32606	4.97783e-05	DOWN
sscle_02g017280	-5.3317	2.37916e-06	DOWN
sscle_03g027310	-5.33312	1.74257e-08	DOWN
sscle_02g017140	-5.33491	1.33982e-06	DOWN
sscle_03g023550	-5.33745	4.53309e-09	DOWN
sscle_02g011890	-5.34075	0.000112603	DOWN
sscle_15g103190	-5.34236	0.00594375	DOWN
sscle_03g023880	-5.35101	3.5643e-05	DOWN
sscle_08g064060	-5.35177	6.99037e-06	DOWN
sscle_01g004150	-5.35392	1.28612e-05	DOWN
sscle_01g011200	-5.35418	8.02497e-10	DOWN
sscle_06g051870	-5.3548	0.00127339	DOWN
sscle_08g064340	-5.35609	2.52228e-08	DOWN
sscle_15g104370	-5.35684	3.3975e-07	DOWN
sscle_01g001310	-5.36213	2.18207e-05	DOWN
sscle_02g019660	-5.36637	1.28752e-08	DOWN
sscle_16g108230	-2.36651	2.43265e-10	DOWN
sscle_06g054920	-5.36811	1.1284e-07	DOWN
sscle_02g012410	-5.37469	0.000113177	DOWN
sscle_02g016510	-5.37723	3.57964e-09	DOWN
sscle_02g019630	-5.38558	7.36682e-06	DOWN
sscle_02g016420	-5.39078	8.10778e-05	DOWN
sscle_12g090530	-5.39079	0.000236216	DOWN
sscle_12g087250	-5.3991	8.89095e-08	DOWN
sscle_05g043940	-5.39913	2.66236e-07	DOWN
sscle_03g031610	-5.39947	3.27311e-06	DOWN
sscle_13g094860	-5.39963	5.19859e-09	DOWN
sscle_13g096000	-5.4007	1.5722e-09	DOWN
sscle_16g107830	-5.40107	3.68533e-07	DOWN
sscle_14g097040	-5.40511	9.23502e-08	DOWN
sscle_07g061420	-5.40925	2.37976e-05	DOWN
sscle_07g060180	-5.41021	5.00851e-08	DOWN
sscle_02g019190	-5.41354	4.12663e-06	DOWN
sscle_04g035010	-5.41446	3.80607e-08	DOWN
sscle_01g004700	-5.41568	4.97783e-05	DOWN
sscle_03g024790	-5.42445	0.000119268	DOWN
sscle_05g040780	-5.42542	7.31746e-14	DOWN
sscle_16g108090	-5.42569	1.89044e-06	DOWN
sscle_02g019570	-5.42893	0.0014469	DOWN
sscle_07g055980	-5.43686	9.47926e-15	DOWN
sscle_05g047490	-5.43777	2.14182e-06	DOWN
sscle_16g107630	-5.43916	2.92378e-07	DOWN
sscle_03g028620	-5.43932	9.0372e-05	DOWN
sscle_06g049850	-5.43987	2.86817e-07	DOWN
sscle_06g051380	-5.44114	3.12968e-10	DOWN
sscle_04g033500	-5.444	8.13699e-08	DOWN
sscle_03g023530	-5.45254	1.01012e-06	DOWN
sscle_13g092300	-5.46225	0.000115512	DOWN
sscle_06g050030	-5.46369	1.68773e-08	DOWN
sscle_06g050040	-5.46375	9.85856e-07	DOWN
sscle_11g084530	-5.46833	2.43269e-09	DOWN
sscle_10g080580	-5.46887	1.22041e-08	DOWN
sscle_03g025250	-5.47783	4.51205e-07	DOWN
sscle_01g001650	-5.48377	2.31021e-06	DOWN
sscle_15g104150	-5.48519	4.53814e-05	DOWN
sscle_15g106550	-5.48733	2.82736e-05	DOWN
sscle_01g001270	-5.50031	2.28551e-11	DOWN
sscle_10g076650	-5.50323	4.01884e-10	DOWN
sscle_08g062810	-5.50398	1.35993e-07	DOWN
sscle_05g042800	-5.50718	1.70861e-07	DOWN
sscle_13g092180	-5.50806	5.30844e-12	DOWN
sscle_01g008300	-5.52304	4.83529e-06	DOWN
sscle_08g063900	-5.52502	5.16671e-06	DOWN
sscle_14g099290	-5.52641	1.50182e-06	DOWN
sscle_03g025120	-5.53807	6.11509e-05	DOWN
sscle_02g017340	-5.53852	3.86135e-09	DOWN
sscle_07g058760	-5.55028	4.59317e-09	DOWN
sscle_03g026460	-5.55044	9.27483e-08	DOWN
sscle_03g031540	-5.55307	0.00219293	DOWN
sscle_12g090730	-5.55562	2.89006e-07	DOWN
sscle_06g049710	-5.5563	3.14735e-05	DOWN
sscle_12g090930	-5.55777	1.52519e-07	DOWN
sscle_05g043730	-5.55923	1.3435e-05	DOWN
sscle_14g101770	-5.56752	1.1156e-12	DOWN
sscle_04g038830	-5.56825	2.25008e-07	DOWN
sscle_05g046560	-5.57674	0.00032821	DOWN
sscle_03g028980	-5.57968	4.59317e-09	DOWN
sscle_13g095890	-5.59593	9.91622e-06	DOWN
sscle_03g023340	-5.60097	0.000188329	DOWN
sscle_03g029420	-5.60174	2.21692e-11	DOWN
sscle_14g101790	-5.60877	3.91268e-07	DOWN
sscle_11g082150	-5.61344	1.13575e-08	DOWN
sscle_15g104680	-5.61358	1.99076e-06	DOWN
sscle_13g093990	-5.6167	2.17924e-06	DOWN
sscle_05g046010	-5.62109	6.58182e-09	DOWN
sscle_05g043810	-5.62351	0.00019552	DOWN
sscle_05g046720	-5.62911	9.92504e-11	DOWN
sscle_01g004620	-5.63092	1.01922e-05	DOWN
sscle_02g019560	-5.63111	4.04317e-06	DOWN
sscle_03g024640	-5.63677	1.55338e-08	DOWN
sscle_01g006100	-5.64012	3.99788e-06	DOWN
sscle_07g058130	-5.64564	3.17503e-09	DOWN
sscle_01g005990	-5.64812	1.63658e-05	DOWN
sscle_10g078280	-5.65073	3.851e-05	DOWN
sscle_07g058170	-5.65119	5.35015e-06	DOWN
sscle_01g006270	-5.65382	0.0109099	DOWN
sscle_06g054900	-5.65596	4.96001e-06	DOWN
sscle_01g002640	-5.66653	0.000113389	DOWN
sscle_08g066990	-5.67044	1.25581e-07	DOWN
sscle_03g022550	-5.67488	3.30587e-06	DOWN
sscle_08g065350	-5.68322	0.000151491	DOWN
sscle_13g095430	-5.68344	2.05003e-13	DOWN
sscle_11g083440	-5.68385	1.17075e-05	DOWN
sscle_01g010750	-5.68614	2.10981e-07	DOWN
sscle_11g085860	-5.6914	1.12918e-11	DOWN
sscle_02g021660	-5.69428	0.00203754	DOWN
sscle_06g051460	-5.70416	2.86338e-06	DOWN
sscle_04g040110	-5.70543	8.70113e-07	DOWN
sscle_15g102680	-5.71261	1.058e-05	DOWN
sscle_16g109240	-5.71725	1.96245e-07	DOWN
sscle_04g035150	-5.71861	3.52989e-11	DOWN
sscle_02g021300	-5.71936	6.99551e-07	DOWN
sscle_02g021930	-5.72764	0.000373871	DOWN
sscle_10g077350	-5.73664	2.335e-07	DOWN
sscle_04g037900	-5.74177	8.83948e-06	DOWN
sscle_13g095230	-5.74504	8.20089e-06	DOWN
sscle_07g061040	-5.75652	9.59129e-07	DOWN
sscle_02g012440	-5.75824	8.89838e-16	DOWN
sscle_08g067120	-5.76348	2.11309e-06	DOWN
sscle_08g063990	-5.76447	1.46123e-07	DOWN
sscle_08g067040	-5.77383	2.55304e-07	DOWN
sscle_01g001300	-5.77689	5.70341e-12	DOWN
sscle_10g076270	-5.78312	6.10427e-07	DOWN
sscle_01g001930	-5.7883	2.17035e-08	DOWN
sscle_02g015450	-5.7891	3.71895e-10	DOWN
sscle_15g104480	-5.79596	3.98485e-09	DOWN
sscle_01g004370	-5.79982	9.32225e-10	DOWN
sscle_09g072450	-5.80184	2.00399e-07	DOWN
sscle_06g049650	-5.81314	6.70582e-06	DOWN
sscle_05g042500	-5.8132	6.44062e-08	DOWN
sscle_14g098090	-5.82425	1.06122e-11	DOWN
sscle_11g086300	-5.82458	1.18135e-09	DOWN
sscle_11g082970	-5.82949	3.57911e-07	DOWN
sscle_07g056590	-5.82982	1.5104e-06	DOWN
[truncated: 441 more rows]

## Sheet: MR_48 hpi
S1. List of differentially expressed S. sclerotiorum genes during the interaction with moderately resistant (MR) and susceptible (S) chickpea lines at 6, 12, 24, 48, and 72 hours post inoculation ( P. Adj. ˂0.05; LogFC > 2 indicated upregulated or ˂ 2 indicate downregulated).
Gene	logFC	adj.P.Val	Regulation
sscle_03g024060	11.7468	2.66377e-11	UP
sscle_02g015810	10.7805	4.3904e-09	UP
sscle_11g083680	10.4456	1.59196e-05	UP
sscle_05g045810	10.1957	1.97033e-12	UP
sscle_16g111070	9.8272	3.33666e-11	UP
sscle_15g102320	9.72946	3.64715e-09	UP
sscle_01g002670	9.19162	9.14312e-06	UP
sscle_03g024530	9.07801	9.55104e-07	UP
sscle_16g107420	9.03992	1.67146e-05	UP
sscle_15g104440	8.82488	6.60879e-06	UP
sscle_05g041050	8.74842	7.03524e-09	UP
sscle_03g026590	8.4658	0.00018978	UP
sscle_14g101110	8.32814	1.3027e-06	UP
sscle_01g005630	8.27516	0.00537544	UP
sscle_03g023650	8.23832	5.09303e-07	UP
sscle_11g082440	8.20214	3.09994e-06	UP
sscle_09g074790	8.09309	0.00081237	UP
sscle_16g107660	7.94729	1.84407e-08	UP
sscle_08g065970	7.83731	4.89485e-05	UP
sscle_14g097180	7.8317	4.94847e-07	UP
sscle_03g024550	7.77427	2.52073e-05	UP
sscle_01g001830	7.62865	0.000106209	UP
sscle_01g011460	7.59912	6.65422e-14	UP
sscle_03g026530	7.3725	0.000192706	UP
sscle_01g007450	7.35895	2.56119e-08	UP
sscle_13g093180	7.29966	2.13176e-13	UP
sscle_07g055350	7.28957	2.37605e-09	UP
sscle_15g103180	7.28695	3.83505e-05	UP
sscle_15g106040	7.23002	1.32452e-10	UP
sscle_01g007700	7.2288	1.00111e-09	UP
sscle_04g039100	7.22049	0.00869274	UP
sscle_10g076830	7.11428	5.42059e-08	UP
sscle_03g023590	7.09323	0.000211229	UP
sscle_16g107500	7.02892	0.000996634	UP
sscle_08g068420	6.99866	3.31184e-05	UP
sscle_12g088370	6.99127	4.39861e-11	UP
sscle_02g015930	6.9777	2.58646e-06	UP
sscle_16g107450	6.97137	3.70833e-06	UP
sscle_01g002680	6.96796	1.74262e-06	UP
sscle_15g106500	6.81186	5.59991e-05	UP
sscle_02g018640	6.80476	7.83757e-09	UP
sscle_03g030710	6.76657	2.69342e-07	UP
sscle_13g093170	6.75693	5.76363e-15	UP
sscle_11g084570	6.74682	1.48079e-06	UP
sscle_14g101100	6.70709	2.89814e-06	UP
sscle_02g015920	6.63608	2.82631e-06	UP
sscle_02g016530	6.6307	2.76873e-10	UP
sscle_10g074850	6.61834	5.75006e-10	UP
sscle_04g035550	6.60617	1.98504e-09	UP
sscle_02g018610	6.59687	7.67749e-06	UP
sscle_02g021040	6.59477	3.19049e-12	UP
sscle_15g105440	6.57464	1.00859e-09	UP
sscle_08g066710	6.56989	0.000148096	UP
sscle_08g064580	6.5695	0.000114373	UP
sscle_02g017490	6.53125	1.36605e-08	UP
sscle_01g009340	6.45028	0.00979443	UP
sscle_04g035440	6.35078	7.72775e-07	UP
sscle_06g048880	6.31655	8.33416e-08	UP
sscle_05g047530	6.31429	5.12677e-05	UP
sscle_09g070580	6.27649	1.11365e-07	UP
sscle_12g090430	6.27215	0.00194754	UP
sscle_11g085410	6.26392	2.50301e-08	UP
sscle_03g023320	6.2255	7.23952e-07	UP
sscle_04g036610	6.21949	6.54378e-08	UP
sscle_01g008460	6.16341	8.13059e-09	UP
sscle_03g028440	6.16279	0.000256313	UP
sscle_09g074520	6.14411	1.16237e-07	UP
sscle_11g081910	6.08974	4.71429e-05	UP
sscle_09g074610	6.07548	2.78622e-06	UP
sscle_08g064200	6.05127	1.81857e-08	UP
sscle_11g080920	6.04478	5.29734e-07	UP
sscle_15g106590	6.01122	1.32353e-08	UP
sscle_04g033820	5.97202	3.64778e-05	UP
sscle_12g089930	5.96876	5.43582e-06	UP
sscle_10g075330	5.94549	4.29734e-05	UP
sscle_14g099920	5.9292	3.72023e-06	UP
sscle_03g028450	5.91894	4.23361e-09	UP
sscle_02g019040	5.90833	1.52961e-10	UP
sscle_02g015990	5.80839	1.29508e-07	UP
sscle_01g004220	5.77506	6.71721e-09	UP
sscle_12g090050	5.76958	5.58158e-06	UP
sscle_15g106490	5.76366	0.00105986	UP
sscle_14g101360	5.72678	2.2598e-05	UP
sscle_01g003440	5.71609	3.36625e-08	UP
sscle_03g024760	5.71022	2.98733e-09	UP
sscle_04g036280	5.70373	2.28604e-06	UP
sscle_15g106390	5.69491	0.0473785	UP
sscle_02g011950	5.64502	5.80619e-09	UP
sscle_02g017530	5.62025	0.00150652	UP
sscle_04g037170	5.59884	2.53697e-05	UP
sscle_05g045850	5.59676	1.08008e-06	UP
sscle_13g095010	5.59002	1.19284e-08	UP
sscle_03g022820	5.58154	0.000771205	UP
sscle_11g084420	5.53843	0.0139419	UP
sscle_11g082980	5.53498	1.29508e-07	UP
sscle_09g073980	5.52727	7.36174e-05	UP
sscle_02g014060	5.52395	3.38284e-15	UP
sscle_05g040420	5.49562	1.46331e-06	UP
sscle_06g050280	5.47862	6.19651e-06	UP
sscle_09g069100	5.4669	1.4546e-08	UP
sscle_05g040550	5.46673	7.38463e-12	UP
sscle_16g110740	5.46599	0.00155305	UP
sscle_11g084560	5.4625	6.86053e-05	UP
sscle_09g069600	5.40656	1.05464e-07	UP
sscle_15g105820	5.39966	3.91697e-10	UP
sscle_15g103150	5.37745	2.65831e-09	UP
sscle_05g046840	5.37006	2.48555e-06	UP
sscle_01g002880	5.36362	1.63911e-09	UP
sscle_16g109340	5.35018	1.38902e-06	UP
sscle_08g063910	5.3416	1.33377e-05	UP
sscle_11g085050	5.32332	0.00110732	UP
sscle_01g007400	5.30025	0.000400926	UP
sscle_14g100290	5.29954	7.61539e-05	UP
sscle_02g016470	5.28735	4.54475e-05	UP
sscle_12g091680	5.27912	0.00128836	UP
sscle_11g085090	5.25672	0.00914638	UP
sscle_08g063010	5.22636	0.00127043	UP
sscle_12g086800	5.21695	0.000862299	UP
sscle_01g000360	5.21549	0.00387126	UP
sscle_15g103460	5.21439	0.000358109	UP
sscle_16g107430	5.20053	5.72437e-07	UP
sscle_16g111050	5.20035	0.000389131	UP
sscle_15g104740	5.19096	0.00367255	UP
sscle_14g099910	5.18865	0.000429602	UP
sscle_09g074650	5.1725	7.42232e-11	UP
sscle_04g034330	5.12083	0.00125297	UP
sscle_01g007230	5.09497	3.83184e-11	UP
sscle_01g003850	5.0932	0.0294723	UP
sscle_15g104430	5.07871	0.00507894	UP
sscle_16g107460	5.07757	9.8935e-08	UP
sscle_04g038210	5.06224	0.000619519	UP
sscle_08g062920	5.0294	1.38937e-08	UP
sscle_03g022770	5.01245	1.22595e-06	UP
sscle_03g028310	4.9929	1.30702e-05	UP
sscle_11g085350	4.97796	2.19836e-07	UP
sscle_13g096230	4.95793	8.49368e-09	UP
sscle_11g085960	4.95467	1.71545e-09	UP
sscle_06g055310	4.9272	3.89194e-10	UP
sscle_02g015580	4.91549	2.80943e-06	UP
sscle_03g024780	4.90706	2.73004e-09	UP
sscle_05g043090	4.90185	8.99959e-09	UP
sscle_04g035040	4.89247	7.21444e-07	UP
sscle_13g095860	4.87881	0.00179682	UP
sscle_14g098930	4.87638	1.52867e-06	UP
sscle_01g000350	4.86745	0.00259896	UP
sscle_04g033930	4.85878	0.0166666	UP
sscle_07g060100	4.85241	7.67042e-07	UP
sscle_02g017500	4.85088	2.84107e-06	UP
sscle_07g061130	4.81822	1.01459e-06	UP
sscle_02g018560	4.81446	2.59091e-10	UP
sscle_08g068360	4.79094	7.00381e-10	UP
sscle_05g045940	4.78987	7.46372e-09	UP
sscle_03g022640	4.78931	0.000431399	UP
sscle_13g095250	4.76414	8.39478e-07	UP
sscle_03g024710	4.74002	0.0120134	UP
sscle_11g085420	4.72816	0.000107784	UP
sscle_03g023600	4.71408	0.00152456	UP
sscle_03g024520	4.71097	0.004049	UP
sscle_07g055360	4.71034	6.05549e-06	UP
sscle_11g083090	4.70295	0.000388519	UP
sscle_11g084430	4.69572	2.91509e-15	UP
sscle_03g025170	4.68447	0.000597115	UP
sscle_12g086920	4.66442	0.00767022	UP
sscle_10g079780	4.64753	1.86521e-07	UP
sscle_11g084130	4.63451	0.000176526	UP
sscle_08g062420	4.63341	0.0435955	UP
sscle_06g050750	4.61931	0.00483246	UP
sscle_06g054400	4.6148	0.00213569	UP
sscle_06g048730	4.60636	0.00347962	UP
sscle_03g024290	4.58542	6.99937e-08	UP
sscle_02g019080	4.54541	5.48661e-11	UP
sscle_01g008940	4.53742	0.0107582	UP
sscle_10g080400	4.53704	0.000160831	UP
sscle_07g055410	4.51836	1.49778e-05	UP
sscle_05g040910	4.51658	0.00639094	UP
sscle_11g082920	4.50789	0.0228485	UP
sscle_16g108020	4.4789	0.00401305	UP
sscle_15g102310	4.45059	0.00202314	UP
sscle_14g101670	4.43663	1.84327e-05	UP
sscle_03g030440	4.42945	3.10664e-11	UP
sscle_10g078360	4.41486	0.000440032	UP
sscle_07g061740	4.41116	0.0346202	UP
sscle_04g033270	4.41081	3.67394e-11	UP
sscle_01g000050	4.40805	0.000106209	UP
sscle_12g091670	4.40529	0.000280979	UP
sscle_14g100550	4.40395	6.28286e-09	UP
sscle_03g030530	4.38662	0.000826378	UP
sscle_15g105920	4.38464	2.88052e-05	UP
sscle_03g025750	4.3792	2.19166e-07	UP
sscle_01g003550	4.36937	0.0130213	UP
sscle_04g036620	4.35286	2.44148e-09	UP
sscle_04g035020	4.34997	3.23648e-05	UP
sscle_03g027480	4.3354	5.73058e-06	UP
sscle_13g095100	4.33169	1.25966e-05	UP
sscle_03g027430	4.32318	0.00323658	UP
sscle_05g041810	4.32025	4.63028e-05	UP
sscle_09g071310	4.30259	0.0323465	UP
sscle_04g035890	4.30208	1.27862e-06	UP
sscle_01g005870	4.30039	8.49278e-09	UP
sscle_04g033880	4.29929	2.53756e-11	UP
sscle_01g006090	4.28183	0.00112373	UP
sscle_08g063410	4.28177	0.0073744	UP
sscle_03g024050	4.27509	4.35852e-05	UP
sscle_07g061430	4.26735	0.00786919	UP
sscle_03g022430	4.26535	0.000119865	UP
sscle_14g098740	4.25242	4.0378e-05	UP
sscle_07g056460	4.24848	3.11522e-08	UP
sscle_07g061110	4.24695	0.0031912	UP
sscle_12g086930	4.23892	0.0244319	UP
sscle_05g043820	4.23794	0.0112197	UP
sscle_11g081820	4.22441	2.1063e-08	UP
sscle_06g052770	4.22087	5.05632e-12	UP
sscle_13g092530	4.21691	0.000687659	UP
sscle_09g074490	4.21514	1.12666e-05	UP
sscle_03g023780	4.19848	8.04977e-05	UP
sscle_04g033890	4.18831	7.12332e-06	UP
sscle_12g089290	4.1771	3.89194e-10	UP
sscle_14g101650	4.15596	3.44391e-05	UP
sscle_05g045560	4.14684	0.000447265	UP
sscle_02g016020	4.13802	0.0264946	UP
sscle_09g069180	4.13331	0.00239111	UP
sscle_12g088410	4.12756	7.31854e-08	UP
sscle_10g077130	4.1212	1.03593e-05	UP
sscle_01g008520	4.11708	0.000692788	UP
sscle_13g092710	4.11015	4.45711e-06	UP
sscle_09g069850	4.10957	0.00422382	UP
sscle_05g042830	4.10786	5.01277e-09	UP
sscle_04g038530	4.0765	1.89981e-10	UP
sscle_02g018600	4.05673	0.000160432	UP
sscle_12g091620	4.05664	0.00143748	UP
sscle_11g086100	4.05637	0.00206307	UP
sscle_07g058000	4.04715	3.69992e-06	UP
sscle_05g041720	4.04585	0.000489162	UP
sscle_07g060710	4.0435	0.000475575	UP
sscle_01g002020	4.03494	0.00326148	UP
sscle_03g026560	4.03006	2.67142e-05	UP
sscle_03g029290	4.02471	1.37251e-09	UP
sscle_02g020610	4.00902	2.30649e-06	UP
sscle_09g068890	4.00261	5.43049e-05	UP
sscle_05g046630	3.99157	0.0311288	UP
sscle_11g084830	3.98797	2.40927e-08	UP
sscle_07g061120	3.96678	0.0420004	UP
sscle_03g030480	3.96589	0.0359453	UP
sscle_04g037100	3.96363	4.60802e-06	UP
sscle_14g102180	3.95375	3.12159e-10	UP
sscle_09g068780	3.94961	0.000447932	UP
sscle_12g090650	3.9482	4.9214e-06	UP
sscle_01g007940	3.9421	1.05162e-10	UP
sscle_14g099190	3.93453	0.000654962	UP
sscle_14g101890	3.93145	7.556e-09	UP
sscle_01g010350	3.93044	0.00271189	UP
sscle_04g035240	3.92031	6.07318e-07	UP
sscle_12g091660	3.91391	7.68604e-05	UP
sscle_05g043660	3.91346	6.8721e-05	UP
sscle_10g075470	3.91266	0.000908802	UP
sscle_01g009840	3.9083	3.5434e-05	UP
sscle_13g093230	3.90298	0.00941988	UP
sscle_12g087000	3.8864	2.12323e-07	UP
sscle_14g097510	3.87727	2.88149e-10	UP
sscle_06g049230	3.86669	0.000149077	UP
sscle_04g032810	3.86515	0.016568	UP
sscle_01g006930	3.85214	2.88149e-10	UP
sscle_10g076550	3.84356	0.000473911	UP
sscle_07g058540	3.83756	0.000325472	UP
sscle_07g058750	3.83083	0.000304756	UP
sscle_09g071730	3.83039	1.14152e-09	UP
sscle_07g059570	3.82997	0.000110339	UP
sscle_09g070440	3.82498	7.41093e-10	UP
sscle_03g026550	3.82475	0.0365766	UP
sscle_02g015110	3.80817	0.00222021	UP
sscle_10g075790	3.80662	0.000103036	UP
sscle_06g054930	3.80353	3.14921e-07	UP
sscle_07g059700	3.79685	0.000223217	UP
sscle_05g045730	3.78949	0.00315455	UP
sscle_04g040080	3.78659	0.000361408	UP
sscle_01g005680	3.78234	0.00140299	UP
sscle_09g069220	3.78072	0.00134307	UP
sscle_06g053220	3.78038	0.00388706	UP
sscle_14g101940	3.77975	0.000612326	UP
sscle_16g110420	3.77829	0.00344731	UP
sscle_03g025210	3.77626	2.66223e-05	UP
sscle_16g107620	3.76586	2.15567e-11	UP
sscle_06g051670	3.76471	9.29244e-10	UP
sscle_12g088450	3.76052	0.00615915	UP
sscle_07g055670	3.75837	3.37056e-07	UP
sscle_02g017960	3.75437	0.0386533	UP
sscle_03g025800	3.7532	3.83505e-05	UP
sscle_09g071210	3.75163	0.0115644	UP
sscle_03g029720	3.75015	6.83857e-07	UP
sscle_03g030040	3.74089	6.73422e-11	UP
sscle_06g051350	3.73657	8.3603e-05	UP
sscle_02g017510	3.73295	1.88942e-05	UP
sscle_15g106400	3.73022	0.0179574	UP
sscle_03g023910	3.71704	5.45127e-07	UP
sscle_01g003110	3.69988	2.88314e-05	UP
sscle_04g037710	3.69663	0.0405114	UP
sscle_07g061340	3.68862	3.86698e-09	UP
sscle_03g030470	3.68376	0.0010315	UP
sscle_04g039600	3.66778	6.9265e-06	UP
sscle_10g074860	3.66703	0.00356845	UP
sscle_02g014120	3.65935	6.04429e-07	UP
sscle_04g034940	3.65269	9.13109e-07	UP
sscle_06g054940	3.64007	2.15091e-10	UP
sscle_04g032620	3.63597	1.9152e-06	UP
sscle_13g094060	3.63559	1.61012e-08	UP
sscle_04g034810	3.62778	0.00121548	UP
sscle_04g038140	3.61643	0.000704511	UP
sscle_02g013550	3.61518	2.91094e-06	UP
sscle_02g012460	3.61474	3.83184e-11	UP
sscle_01g010460	3.61369	0.0435955	UP
sscle_12g088590	3.61215	0.0136478	UP
sscle_08g064050	3.58796	3.80489e-06	UP
sscle_13g095240	3.58276	0.00742952	UP
sscle_03g028940	3.57151	2.19042e-07	UP
sscle_02g012750	3.56463	4.41245e-07	UP
sscle_03g024500	3.55845	0.0338395	UP
sscle_06g055010	3.55252	1.56284e-10	UP
sscle_06g053040	3.53457	2.21909e-06	UP
sscle_04g035850	3.53433	1.45719e-07	UP
sscle_01g006820	3.53412	3.25612e-07	UP
sscle_01g007810	3.53363	0.00036325	UP
sscle_03g024200	3.5284	1.30902e-08	UP
sscle_15g103950	3.51485	0.0368656	UP
sscle_06g049430	3.50913	0.0234107	UP
sscle_08g067350	3.50651	3.70833e-06	UP
sscle_16g110430	3.50336	0.0050195	UP
sscle_07g057800	3.49847	0.0313087	UP
sscle_09g070700	3.49557	2.16817e-10	UP
sscle_06g051990	3.49478	0.0107633	UP
sscle_15g105540	3.49468	1.49737e-06	UP
sscle_08g066400	3.48406	2.88479e-07	UP
sscle_09g069020	3.47352	0.00653474	UP
sscle_04g035880	3.47304	3.50319e-05	UP
sscle_03g026680	3.47237	1.75151e-07	UP
sscle_02g017160	3.47096	1.23602e-10	UP
sscle_02g019070	3.47056	5.47843e-06	UP
sscle_10g080000	3.45965	0.000925711	UP
sscle_04g032950	3.44226	0.0044136	UP
sscle_01g010580	3.43919	0.0131977	UP
sscle_08g064510	3.4363	4.27105e-05	UP
sscle_08g066210	3.43597	0.0187647	UP
sscle_15g103410	3.43588	0.0422419	UP
sscle_03g024560	3.42459	0.00379672	UP
sscle_10g080390	3.41623	0.0351252	UP
sscle_05g044550	3.4159	1.07075e-06	UP
sscle_10g078830	3.41562	0.00388229	UP
sscle_10g076500	3.41069	0.0172739	UP
sscle_13g093870	3.40944	4.83175e-05	UP
sscle_01g008480	3.40815	0.0133988	UP
sscle_02g012810	3.40199	2.80827e-07	UP
sscle_05g044980	3.40074	0.000245008	UP
sscle_04g032050	3.40051	0.00917591	UP
sscle_11g083630	3.39633	0.0260155	UP
sscle_06g048900	3.39183	0.000334583	UP
sscle_05g046880	3.38936	0.0128223	UP
sscle_02g015760	3.3848	3.05473e-07	UP
sscle_08g063240	3.37804	7.04451e-07	UP
sscle_05g044920	3.37744	0.00404294	UP
sscle_01g003870	3.3725	8.72696e-05	UP
sscle_02g011660	3.37165	3.66757e-09	UP
sscle_15g103490	3.36729	5.26193e-07	UP
sscle_03g025480	3.3651	1.77012e-05	UP
sscle_05g045790	3.3625	2.82567e-07	UP
sscle_09g071510	3.36243	1.52963e-07	UP
sscle_11g086070	3.35366	0.00033728	UP
sscle_07g057950	3.35353	0.000386199	UP
sscle_06g049630	3.35057	0.000208202	UP
sscle_11g083260	3.34756	4.12015e-06	UP
sscle_04g036240	3.34393	0.0101995	UP
sscle_13g093030	3.34116	0.00143743	UP
sscle_01g005590	3.33638	0.000115091	UP
sscle_14g100910	3.33619	3.82711e-05	UP
sscle_05g040510	3.33034	0.00343309	UP
sscle_04g035530	3.32905	5.75866e-07	UP
sscle_03g023770	3.32552	4.42462e-07	UP
sscle_04g035560	3.32336	0.00639094	UP
sscle_02g016000	3.32246	0.0196082	UP
sscle_03g030720	3.3217	0.0338062	UP
sscle_13g093960	3.31616	2.83332e-05	UP
sscle_01g003320	3.3078	0.00387649	UP
sscle_15g105400	3.30449	2.88567e-08	UP
sscle_01g008510	3.30371	0.000275702	UP
sscle_07g060800	3.29858	0.000473114	UP
sscle_02g015020	3.2948	2.3169e-05	UP
sscle_06g051030	3.29387	9.05275e-07	UP
sscle_03g022840	3.29156	1.30714e-07	UP
sscle_14g100190	3.28934	1.30455e-08	UP
sscle_09g073720	3.28869	8.65062e-06	UP
sscle_01g008160	3.28826	1.2647e-08	UP
sscle_01g009660	3.28269	4.8463e-05	UP
sscle_06g052650	3.28058	0.000270801	UP
sscle_04g038630	3.27646	2.61241e-06	UP
sscle_02g022000	3.27333	0.000317137	UP
sscle_16g108580	3.27153	0.000885309	UP
sscle_02g011740	3.26992	0.0439582	UP
sscle_09g070870	3.26541	0.00158154	UP
sscle_08g065530	3.26053	2.56938e-06	UP
sscle_13g092430	3.26035	5.50443e-05	UP
sscle_01g006540	3.25882	8.14438e-05	UP
sscle_03g029210	3.25873	0.00283759	UP
sscle_04g034060	3.25867	1.32696e-05	UP
sscle_14g100570	3.25555	0.016216	UP
sscle_11g085210	3.25167	0.00118984	UP
sscle_05g043610	3.2449	0.000215732	UP
sscle_16g108280	3.24379	0.000512229	UP
sscle_11g083160	3.24286	0.0178397	UP
sscle_13g094810	3.24207	6.57661e-05	UP
sscle_07g057470	3.23273	1.78656e-05	UP
sscle_03g023660	3.23272	0.00529888	UP
sscle_04g034900	3.23027	8.16147e-05	UP
sscle_03g025510	3.22908	2.87355e-07	UP
sscle_11g083080	3.22816	0.000139905	UP
sscle_01g005670	3.22813	8.69282e-05	UP
sscle_04g034880	3.22445	1.12362e-06	UP
sscle_08g062190	3.22373	6.5735e-05	UP
sscle_07g059880	3.22153	2.63508e-09	UP
sscle_03g030330	3.21666	0.0217278	UP
sscle_03g031190	3.21596	0.0150385	UP
sscle_01g005910	3.21201	0.00817023	UP
sscle_03g025300	3.20785	0.0499681	UP
sscle_16g108100	3.20467	0.000456453	UP
sscle_02g016320	3.19374	0.000133952	UP
sscle_02g018350	3.19133	1.03646e-07	UP
sscle_10g079190	3.18563	3.10919e-05	UP
sscle_16g108730	3.18455	7.47248e-08	UP
sscle_08g067880	3.18453	8.69282e-05	UP
sscle_07g058740	3.18346	0.0244319	UP
sscle_09g068670	3.17888	0.00022745	UP
sscle_07g060570	3.17731	0.000358109	UP
sscle_03g025110	3.17079	0.0175434	UP
sscle_04g036270	3.17075	0.00022755	UP
sscle_01g005220	3.16994	4.71847e-06	UP
sscle_09g074710	3.16732	0.0117532	UP
sscle_12g087190	3.16673	1.42295e-07	UP
sscle_07g059860	3.16636	3.13672e-06	UP
sscle_08g066440	3.15921	0.000489699	UP
sscle_04g034980	3.15462	0.00112373	UP
sscle_07g059850	3.14541	2.84107e-06	UP
sscle_01g007630	3.14305	4.86042e-07	UP
sscle_01g010650	3.13407	0.000297313	UP
sscle_15g105550	3.13296	0.000236047	UP
sscle_01g006880	3.12986	0.0111641	UP
sscle_01g004610	3.12339	0.00527349	UP
sscle_01g000340	3.12028	0.0129089	UP
sscle_08g063210	3.11934	0.00432359	UP
sscle_14g100170	3.11801	2.47852e-05	UP
sscle_11g084650	3.11714	0.000192373	UP
sscle_04g033390	3.11107	0.00197401	UP
sscle_11g085570	3.11006	2.27936e-07	UP
sscle_16g107650	3.10977	7.77142e-07	UP
sscle_10g075080	3.10525	3.4808e-06	UP
sscle_08g065300	3.10198	3.48358e-05	UP
sscle_14g099490	3.09971	0.00797766	UP
sscle_07g058210	3.09731	4.41025e-05	UP
sscle_05g040820	3.09497	6.08662e-06	UP
sscle_13g096630	3.09446	1.31156e-06	UP
sscle_16g108120	3.09089	1.32696e-05	UP
sscle_16g108170	3.08815	0.0331458	UP
sscle_14g097690	3.08606	0.00127843	UP
sscle_03g025710	3.08543	0.000118408	UP
sscle_03g027970	3.078	0.0320641	UP
sscle_03g031900	3.07537	0.0190731	UP
sscle_13g095530	3.07477	0.00894903	UP
sscle_01g005560	3.07323	0.00136918	UP
sscle_06g049940	3.07183	7.98544e-05	UP
sscle_09g071400	3.07133	0.000920649	UP
sscle_05g042170	3.06997	0.0197755	UP
sscle_15g106340	3.06775	4.16273e-06	UP
sscle_02g017310	3.06735	0.024404	UP
sscle_10g078210	3.06131	0.00716602	UP
sscle_02g016360	3.06025	0.00566125	UP
sscle_02g016850	3.05725	0.00929262	UP
sscle_03g026960	3.05197	0.00423819	UP
sscle_09g069890	3.05017	1.9178e-06	UP
sscle_01g005000	3.05001	0.00101758	UP
sscle_05g047660	3.04769	7.23952e-07	UP
sscle_09g069200	3.04759	0.0136314	UP
sscle_16g110470	3.04684	3.96271e-06	UP
sscle_07g056250	3.0451	0.00180522	UP
sscle_07g060160	3.04401	3.66811e-05	UP
sscle_01g005490	3.04224	2.32329e-06	UP
sscle_11g084320	3.04128	6.28034e-05	UP
sscle_04g034730	3.04051	6.99049e-08	UP
sscle_09g073940	3.03569	1.0375e-05	UP
sscle_04g033340	3.03455	0.00397772	UP
sscle_02g011750	3.03377	0.000156763	UP
sscle_09g071280	3.03215	0.000107784	UP
sscle_03g027250	3.02641	0.0088802	UP
sscle_08g063590	3.02534	0.000173561	UP
sscle_13g092730	3.02388	0.003177	UP
sscle_01g003290	3.02197	2.53697e-05	UP
sscle_02g014490	3.01657	0.00397006	UP
sscle_01g009730	3.01468	0.0127333	UP
sscle_01g009570	3.00849	0.000334184	UP
sscle_01g003390	2.99999	2.41943e-09	UP
sscle_09g073910	2.99689	9.4053e-05	UP
sscle_13g093240	2.99632	0.000784266	UP
sscle_10g077600	2.98969	0.000135226	UP
sscle_05g046670	2.98716	0.0425972	UP
sscle_14g097900	2.9862	0.0439415	UP
sscle_05g046280	2.98514	0.00781398	UP
sscle_02g015890	2.98369	8.72993e-07	UP
sscle_12g090280	2.98097	7.51674e-05	UP
sscle_08g067620	2.97714	0.000270398	UP
sscle_03g023480	2.97379	0.00162432	UP
sscle_09g073760	2.96864	6.715e-05	UP
sscle_03g025370	2.96796	0.0106888	UP
sscle_12g088560	2.96771	0.0239656	UP
sscle_09g072210	2.96706	2.09838e-05	UP
sscle_10g080040	2.96451	0.0063069	UP
sscle_10g076130	2.95936	9.45687e-06	UP
sscle_01g011140	2.95669	3.16342e-07	UP
sscle_08g065800	2.95515	0.0240642	UP
sscle_11g085130	2.95338	0.018273	UP
sscle_02g011690	2.95336	0.000757083	UP
sscle_03g031300	2.95299	0.000468172	UP
sscle_11g085300	2.95259	0.000908802	UP
sscle_10g078540	2.94906	0.00187178	UP
sscle_11g084510	2.94507	0.00212524	UP
sscle_03g030730	2.94309	2.77285e-05	UP
sscle_15g103470	2.9425	7.26846e-06	UP
sscle_08g067130	2.94124	1.18489e-08	UP
sscle_14g100770	2.94111	7.04449e-06	UP
sscle_01g008820	2.93941	6.6848e-05	UP
sscle_12g090940	2.93939	0.000132565	UP
sscle_08g065840	2.93915	0.0366436	UP
sscle_09g069980	2.93819	3.95318e-06	UP
sscle_04g034310	2.93183	0.00260284	UP
sscle_06g052440	2.93069	6.10325e-05	UP
sscle_12g087350	2.92702	0.0471825	UP
sscle_16g108510	2.92472	0.00338386	UP
sscle_03g025100	2.92433	0.0092035	UP
sscle_08g063130	2.92099	0.000755585	UP
sscle_01g008580	2.91919	0.0403585	UP
sscle_11g081030	2.91868	0.000187253	UP
sscle_02g014250	2.91154	0.0491196	UP
sscle_01g001140	2.91015	0.00394952	UP
sscle_01g005270	2.9081	0.0238968	UP
sscle_02g018590	2.90775	0.004628	UP
sscle_01g005760	2.90386	0.00351276	UP
sscle_08g066050	2.90339	0.00664228	UP
sscle_13g094270	2.90027	8.77732e-05	UP
sscle_07g059430	2.89845	0.00202871	UP
sscle_09g072990	2.89828	1.81486e-05	UP
sscle_05g043380	2.8954	0.000303997	UP
sscle_01g005730	2.89011	1.75031e-07	UP
sscle_11g083780	2.88825	0.000451186	UP
sscle_06g050170	2.8876	4.00939e-05	UP
sscle_11g086460	2.88158	0.00459935	UP
sscle_16g111030	2.87905	0.000940528	UP
sscle_08g064830	2.87061	0.001617	UP
sscle_12g088900	2.87055	0.0144663	UP
sscle_05g044020	2.8679	0.00838892	UP
sscle_10g076430	2.86758	0.000109083	UP
sscle_13g095940	2.86611	0.000170377	UP
sscle_02g020930	2.86558	0.0114354	UP
sscle_02g018430	2.86523	0.00145377	UP
sscle_12g088820	2.86493	0.0014167	UP
sscle_01g004510	2.86336	9.29735e-05	UP
sscle_07g057810	2.8628	4.168e-06	UP
sscle_01g002610	2.86069	8.14472e-06	UP
sscle_15g105180	2.85637	0.00188439	UP
sscle_15g103220	2.85358	0.0136314	UP
sscle_02g019820	2.85143	0.046967	UP
sscle_09g068820	2.85142	0.000275325	UP
sscle_06g048650	2.8454	0.0126155	UP
sscle_12g086880	2.84392	0.000195753	UP
sscle_01g005290	2.84349	0.000337558	UP
sscle_01g011310	2.83336	0.00113425	UP
sscle_06g052170	2.83171	0.000472543	UP
sscle_11g085110	2.82997	1.50984e-05	UP
sscle_12g090740	2.82795	0.0149806	UP
sscle_02g017690	2.82742	0.000460181	UP
sscle_08g067590	2.82658	4.17297e-05	UP
sscle_02g014440	2.82577	0.000164562	UP
sscle_10g078720	2.82301	0.023967	UP
sscle_04g035600	2.82058	0.00164433	UP
sscle_13g096840	2.81392	0.000475575	UP
sscle_01g005280	2.80755	4.22771e-05	UP
sscle_07g055520	2.80629	0.00127684	UP
sscle_02g017390	2.80194	0.0295732	UP
sscle_05g044680	2.79852	0.0387685	UP
sscle_04g038170	2.79821	6.17111e-05	UP
sscle_13g096580	2.79484	0.000222511	UP
sscle_12g090490	2.79201	0.0191646	UP
sscle_01g003470	2.79023	0.000211857	UP
sscle_10g075040	2.78904	2.29134e-06	UP
sscle_07g058350	2.78867	1.78955e-05	UP
sscle_03g027090	2.78629	0.0178804	UP
sscle_08g067990	2.7859	0.00566365	UP
sscle_02g017980	2.78544	0.000461025	UP
sscle_10g075960	2.78136	0.00297569	UP
sscle_03g028350	2.78121	0.0240751	UP
sscle_12g088160	2.77903	1.82933e-05	UP
sscle_05g040460	2.7746	6.23963e-05	UP
sscle_10g076840	2.77297	0.00129353	UP
sscle_02g012080	2.77249	0.00737949	UP
sscle_05g047560	2.77222	0.000116276	UP
sscle_08g062350	2.7676	0.00117599	UP
sscle_13g092680	2.76619	0.000330829	UP
sscle_11g082780	2.76329	2.1199e-05	UP
sscle_02g020240	2.76291	0.000454371	UP
sscle_03g031670	2.76118	0.000454371	UP
sscle_10g079590	2.76072	6.10758e-05	UP
sscle_03g028730	2.75992	0.00889979	UP
sscle_08g066700	2.75906	0.0133805	UP
sscle_13g096780	2.75759	0.000323181	UP
sscle_08g063150	2.75664	0.000561682	UP
sscle_13g095820	2.75382	3.219e-05	UP
sscle_09g074570	2.75305	0.00474506	UP
sscle_12g087290	2.74889	0.00733293	UP
sscle_16g110270	2.74682	0.00163206	UP
sscle_13g094040	2.74135	0.00100262	UP
sscle_11g082310	2.73686	0.000810511	UP
sscle_01g006180	2.73529	0.000260278	UP
sscle_08g066460	2.73429	0.00368772	UP
sscle_03g029890	2.73274	0.00407799	UP
sscle_04g035460	2.73182	4.10409e-06	UP
sscle_03g026020	2.73166	0.00110639	UP
sscle_05g046910	2.72972	0.00230164	UP
sscle_06g052220	2.72892	0.00879168	UP
sscle_07g060150	2.72885	0.0453893	UP
sscle_09g074100	2.72848	0.00202695	UP
sscle_14g098780	2.72758	0.000730887	UP
sscle_06g049670	2.7272	2.59791e-05	UP
sscle_08g062250	2.72687	0.000260344	UP
sscle_07g059130	2.72352	0.00167256	UP
sscle_09g070450	2.71871	0.00126914	UP
sscle_11g082720	2.71858	0.00689388	UP
sscle_02g019970	2.71507	0.00256189	UP
sscle_02g014410	2.70803	0.000228939	UP
sscle_10g078950	2.69902	0.000167741	UP
sscle_11g086680	2.69668	0.00141709	UP
sscle_08g064970	2.69365	0.0145384	UP
sscle_07g060080	2.68946	0.000144387	UP
sscle_07g061640	2.68865	6.74815e-05	UP
sscle_09g069130	2.68825	0.00137448	UP
sscle_09g070590	2.68767	0.00747535	UP
sscle_01g010730	2.68733	6.6655e-05	UP
sscle_11g081990	2.6868	0.00173779	UP
sscle_05g045300	2.68602	0.000461725	UP
sscle_11g082850	2.68471	0.0088802	UP
sscle_02g012470	2.68275	0.00133307	UP
sscle_02g012310	2.68147	0.0026669	UP
sscle_09g074370	2.67539	0.000868109	UP
sscle_07g056010	2.67355	0.000299629	UP
sscle_15g105520	2.67054	0.00470131	UP
sscle_12g088170	2.66822	0.000134357	UP
sscle_01g009680	2.66391	0.00756034	UP
sscle_11g083040	2.65858	0.00497624	UP
sscle_02g014310	2.65836	0.0107535	UP
sscle_05g043180	2.65794	0.0111272	UP
sscle_03g028770	2.65716	0.0103947	UP
sscle_10g076380	2.64815	0.00312604	UP
sscle_10g077460	2.64577	0.00067271	UP
sscle_07g056450	2.64547	0.0249363	UP
sscle_11g084110	2.64021	0.00622456	UP
sscle_13g093900	2.63502	0.0387444	UP
sscle_01g001240	2.63486	0.0407478	UP
sscle_10g078740	2.62976	0.00448479	UP
sscle_03g022480	2.62864	0.0022813	UP
sscle_03g030460	2.62771	0.0051384	UP
sscle_04g035250	2.62744	0.0020276	UP
sscle_10g076620	2.62625	0.00611627	UP
sscle_03g031220	2.62565	0.0315244	UP
sscle_02g019010	2.62524	0.000571556	UP
sscle_14g100620	2.62058	0.00498908	UP
sscle_08g067920	2.61813	0.0223088	UP
sscle_11g081870	2.61336	0.0025096	UP
sscle_05g040370	2.61332	0.00145004	UP
sscle_15g103790	2.61078	0.0465656	UP
sscle_01g007490	2.61053	0.000127993	UP
sscle_09g070140	2.6099	0.0336826	UP
sscle_08g062640	2.60973	0.00615915	UP
sscle_03g025580	2.60702	0.000485777	UP
sscle_07g058110	2.607	0.0311688	UP
sscle_05g047880	2.603	0.0209093	UP
sscle_03g030310	2.60076	0.00664228	UP
sscle_03g024180	2.59827	0.0164669	UP
sscle_15g105090	2.59772	0.0152805	UP
sscle_05g041930	2.59521	0.0306528	UP
sscle_02g020120	2.59234	0.00468635	UP
sscle_06g053700	2.59189	0.00130548	UP
sscle_06g052790	2.59162	0.0117456	UP
sscle_04g034870	2.58787	0.0464502	UP
sscle_11g083950	2.58777	0.00596266	UP
sscle_12g089840	2.5825	0.0150637	UP
sscle_10g080770	2.58223	0.00542035	UP
sscle_13g094330	2.57139	0.0354432	UP
sscle_03g023720	2.56977	0.000512229	UP
sscle_14g101820	2.55575	0.0062263	UP
sscle_06g051610	2.55003	0.0105137	UP
sscle_12g087130	2.54869	0.0129865	UP
sscle_06g050320	2.54458	0.00793047	UP
sscle_16g108200	2.53978	0.0222806	UP
sscle_04g035270	2.53603	0.0187172	UP
sscle_06g050160	2.52891	0.000144491	UP
sscle_01g005820	2.52888	0.0127026	UP
sscle_08g064630	2.52756	0.0178542	UP
sscle_02g015160	2.52593	0.0170303	UP
sscle_03g025690	2.52366	0.0426521	UP
sscle_05g047300	2.52119	0.00367905	UP
sscle_01g005580	2.51582	0.00369751	UP
sscle_02g014620	2.5134	0.0431503	UP
sscle_06g053900	2.51166	0.00339027	UP
sscle_11g084300	2.51149	0.00859928	UP
sscle_04g037800	2.50501	0.0347954	UP
sscle_13g096590	2.50036	0.0258327	UP
sscle_07g059320	2.49826	0.0331221	UP
sscle_04g039340	2.49716	0.0254054	UP
sscle_12g087980	2.49481	0.0127689	UP
sscle_03g025190	2.49361	0.0255977	UP
sscle_05g044290	2.48952	0.0265441	UP
sscle_07g058560	2.48798	0.0288966	UP
sscle_02g022060	2.48737	0.0381071	UP
sscle_02g013250	2.48731	0.0495377	UP
sscle_15g104920	2.48447	0.00773233	UP
sscle_12g091230	2.48357	0.0305353	UP
sscle_10g080830	2.48286	0.0305687	UP
sscle_05g045760	2.48098	0.0140682	UP
sscle_02g018800	2.47615	0.0244319	UP
sscle_05g041940	2.46732	0.0403247	UP
sscle_02g016410	2.45968	0.0132897	UP
sscle_12g091470	2.45528	0.0100359	UP
sscle_08g063420	2.45457	0.0160465	UP
sscle_11g083180	2.45317	0.0336846	UP
sscle_03g023800	2.45313	0.0379049	UP
sscle_06g048760	2.45234	0.0156531	UP
sscle_12g089060	2.44206	0.0258426	UP
sscle_01g006030	2.4371	0.000231282	UP
sscle_12g089010	2.42882	0.0300247	UP
sscle_09g071250	2.42871	0.011924	UP
sscle_07g056020	2.42527	0.00807303	UP
sscle_02g011860	2.39633	0.00784513	UP
sscle_12g089720	2.39533	0.0335833	UP
sscle_14g098060	2.39427	0.00686535	UP
sscle_09g070500	2.3907	0.0418841	UP
sscle_06g051930	2.38713	0.0321342	UP
sscle_06g053470	2.38512	0.00698444	UP
sscle_01g007310	2.37541	0.0336849	UP
sscle_04g039560	2.35601	0.0256717	UP
sscle_16g107700	2.34982	0.0349425	UP
sscle_15g102940	2.34797	0.0426684	UP
sscle_01g003240	2.34471	0.0431503	UP
sscle_12g092010	2.32815	0.0424866	UP
sscle_06g053090	-2.31823	0.0384357	DOWN
sscle_16g108230	-2.33785	2.96724e-10	DOWN
sscle_02g014200	-2.34007	0.0267806	DOWN
sscle_10g078850	-2.37138	0.0346502	DOWN
sscle_02g011790	-2.3741	0.0307208	DOWN
sscle_04g039360	-2.38315	0.0246031	DOWN
sscle_02g020330	-2.3932	0.0367641	DOWN
sscle_07g057990	-2.39509	0.026615	DOWN
sscle_05g048060	-2.40041	0.0489587	DOWN
sscle_15g103290	-2.4011	0.0339533	DOWN
sscle_10g075590	-2.40311	0.0426521	DOWN
sscle_04g034270	-2.40483	0.0465204	DOWN
sscle_08g064230	-2.41387	0.0290662	DOWN
sscle_02g018080	-2.4157	0.00381908	DOWN
sscle_06g048740	-2.41763	0.0435955	DOWN
sscle_16g108680	-2.42245	0.00875402	DOWN
sscle_13g094550	-2.42457	0.0363725	DOWN
sscle_09g074180	-2.43159	0.0114501	DOWN
sscle_03g028370	-2.432	0.0241775	DOWN
sscle_07g057930	-2.43312	0.0317626	DOWN
sscle_05g043050	-2.43433	0.00858765	DOWN
sscle_12g090820	-2.4461	0.00750098	DOWN
sscle_03g027200	-2.44638	0.00470131	DOWN
sscle_05g048470	-2.44951	0.0255281	DOWN
sscle_14g101590	-2.45287	0.0240079	DOWN
sscle_02g020640	-2.45323	0.0360023	DOWN
sscle_13g096430	-2.45634	0.0481681	DOWN
sscle_10g075820	-2.45821	0.0335141	DOWN
sscle_02g015900	-2.45913	0.0163964	DOWN
sscle_06g049450	-2.46121	0.0491196	DOWN
sscle_06g049680	-2.46623	0.0123255	DOWN
sscle_05g042750	-2.47947	0.0208086	DOWN
sscle_09g069710	-2.48475	0.0216059	DOWN
sscle_09g071700	-2.48731	0.0165894	DOWN
sscle_01g003220	-2.4895	0.0210123	DOWN
sscle_01g005120	-2.49631	0.00324081	DOWN
sscle_09g072960	-2.49783	0.0358079	DOWN
sscle_03g025130	-2.49924	0.00664354	DOWN
sscle_03g026740	-2.50411	0.028167	DOWN
sscle_04g035060	-2.50959	0.000339322	DOWN
sscle_12g090320	-2.51006	0.0309016	DOWN
sscle_03g029700	-2.51073	0.00184481	DOWN
sscle_14g098600	-2.51087	0.00333814	DOWN
sscle_12g090710	-2.52083	0.0025096	DOWN
sscle_10g077550	-2.52356	0.0454226	DOWN
sscle_16g109460	-2.52786	0.0221616	DOWN
sscle_03g027260	-2.53036	0.00689298	DOWN
sscle_04g033010	-2.5308	0.0105157	DOWN
sscle_02g015360	-2.53317	0.00592111	DOWN
sscle_02g014430	-2.54072	0.0100359	DOWN
sscle_02g014360	-2.54139	0.0265441	DOWN
sscle_01g000870	-2.5424	0.00197342	DOWN
sscle_10g077740	-2.54573	0.00212707	DOWN
sscle_14g101780	-2.54684	0.00514925	DOWN
sscle_02g020940	-2.552	0.00709125	DOWN
sscle_12g087490	-2.55414	0.0072217	DOWN
sscle_05g046890	-2.55612	0.00268187	DOWN
sscle_09g072140	-2.55745	0.00767022	DOWN
sscle_12g088090	-2.55884	0.00183454	DOWN
sscle_05g041090	-2.56118	0.000583615	DOWN
sscle_12g087890	-2.56406	0.00446346	DOWN
sscle_11g086140	-2.57077	0.00371545	DOWN
sscle_14g100470	-2.57218	0.0031514	DOWN
sscle_14g100430	-2.57365	0.00564677	DOWN
sscle_12g090140	-2.57604	0.00128652	DOWN
sscle_03g029230	-2.57657	0.00128652	DOWN
sscle_11g081960	-2.57688	0.0185479	DOWN
sscle_07g057760	-2.58164	0.0120413	DOWN
sscle_02g014780	-2.58603	0.00708884	DOWN
sscle_08g063630	-2.58863	0.000914032	DOWN
sscle_02g013100	-2.59137	0.00615713	DOWN
sscle_13g096110	-2.59274	0.0117776	DOWN
sscle_07g059040	-2.59637	0.00703865	DOWN
sscle_03g029920	-2.59693	0.00827574	DOWN
sscle_11g085580	-2.60439	0.00515541	DOWN
sscle_11g083840	-2.60571	0.00176429	DOWN
sscle_11g086340	-2.60749	0.00141256	DOWN
sscle_05g041890	-2.61087	0.000304524	DOWN
sscle_11g082410	-2.61338	0.0351252	DOWN
sscle_07g057540	-2.61534	0.0107611	DOWN
sscle_03g027350	-2.61626	0.0257751	DOWN
sscle_05g042300	-2.61962	0.0401188	DOWN
sscle_12g088880	-2.62128	0.000749188	DOWN
sscle_08g067820	-2.62252	0.0106888	DOWN
sscle_16g108490	-2.62576	0.00119457	DOWN
sscle_06g050380	-2.62734	0.0149806	DOWN
sscle_04g034230	-2.62785	0.0101246	DOWN
sscle_12g088940	-2.62795	0.0265306	DOWN
sscle_12g089600	-2.63161	0.00138974	DOWN
sscle_01g011320	-2.6323	0.00131392	DOWN
sscle_04g035570	-2.63265	0.000910811	DOWN
sscle_15g103590	-2.63325	0.000231189	DOWN
sscle_04g039840	-2.63926	0.00019707	DOWN
sscle_02g017990	-2.64542	0.000269797	DOWN
sscle_01g009010	-2.6487	0.00907111	DOWN
sscle_03g027850	-2.64967	0.00664228	DOWN
sscle_15g103840	-2.65193	0.00182634	DOWN
sscle_16g110960	-2.6532	0.00275386	DOWN
sscle_01g007760	-2.65375	0.0327076	DOWN
sscle_05g046860	-2.65586	0.0382168	DOWN
sscle_08g062230	-2.65781	0.00328374	DOWN
sscle_05g048560	-2.65954	0.000186611	DOWN
sscle_02g016700	-2.66093	0.00137452	DOWN
sscle_09g071240	-2.66337	0.000356835	DOWN
sscle_01g004080	-2.66587	0.00198813	DOWN
sscle_06g050100	-2.66766	0.000247938	DOWN
sscle_09g069990	-2.66861	0.000460181	DOWN
sscle_05g045480	-2.66885	0.00792783	DOWN
sscle_16g110260	-2.6792	0.0201463	DOWN
sscle_10g078340	-2.67973	0.00220458	DOWN
sscle_01g001280	-2.68198	0.00250386	DOWN
sscle_05g048170	-2.68296	0.00126932	DOWN
sscle_08g063170	-2.68315	0.0088871	DOWN
sscle_03g029910	-2.68323	0.0101981	DOWN
sscle_12g091280	-2.68456	0.0439415	DOWN
sscle_05g042970	-2.68553	0.00161999	DOWN
sscle_09g073820	-2.68554	9.25618e-05	DOWN
sscle_06g053050	-2.68562	0.00328458	DOWN
sscle_01g010370	-2.68659	0.0011161	DOWN
sscle_10g077960	-2.68664	0.0228269	DOWN
sscle_01g003080	-2.68729	0.0267917	DOWN
sscle_12g089610	-2.69218	0.00769845	DOWN
sscle_05g048180	-2.69458	0.0385794	DOWN
sscle_14g098700	-2.69484	0.000789062	DOWN
sscle_08g063440	-2.6951	0.00102239	DOWN
sscle_12g090980	-2.69539	0.0441287	DOWN
sscle_15g104660	-2.69666	0.000561682	DOWN
sscle_13g095900	-2.70084	6.17111e-05	DOWN
sscle_16g108050	-2.70429	0.0185265	DOWN
sscle_02g012220	-2.70814	0.000591818	DOWN
sscle_09g072150	-2.70851	0.0367249	DOWN
sscle_07g057160	-2.70904	0.0236009	DOWN
sscle_08g068180	-2.7124	0.000919825	DOWN
sscle_08g066600	-2.71472	0.00575957	DOWN
sscle_09g072490	-2.71502	0.00397793	DOWN
sscle_01g008910	-2.71624	0.000700402	DOWN
sscle_13g094260	-2.71696	0.000527944	DOWN
sscle_03g025460	-2.71933	0.000108605	DOWN
sscle_10g077780	-2.72071	9.54528e-05	DOWN
sscle_02g022050	-2.7227	0.0313802	DOWN
sscle_07g056750	-2.72418	0.00931945	DOWN
sscle_03g028110	-2.73159	0.000460308	DOWN
sscle_04g038290	-2.73386	8.94039e-05	DOWN
sscle_02g020140	-2.7346	0.000321976	DOWN
sscle_14g100670	-2.73642	0.000103671	DOWN
sscle_06g053180	-2.73745	0.000431522	DOWN
sscle_12g089180	-2.73771	0.000211178	DOWN
sscle_06g049440	-2.74048	0.000840053	DOWN
sscle_13g094950	-2.74071	0.00105986	DOWN
sscle_12g090300	-2.74088	0.000275931	DOWN
sscle_02g021430	-2.74162	0.000907743	DOWN
sscle_16g108700	-2.74551	0.0183852	DOWN
sscle_14g099810	-2.74835	0.000122121	DOWN
sscle_03g028390	-2.74947	0.0172672	DOWN
sscle_10g079640	-2.75398	0.0189888	DOWN
sscle_11g082620	-2.75457	0.0222986	DOWN
sscle_03g031390	-2.75577	0.000107295	DOWN
sscle_01g009850	-2.75732	0.0306528	DOWN
sscle_13g094740	-2.76023	3.04654e-05	DOWN
sscle_04g035070	-2.76139	0.0475494	DOWN
sscle_05g045100	-2.7625	0.000236608	DOWN
sscle_10g077400	-2.76518	8.18938e-05	DOWN
sscle_02g016480	-2.76638	0.0249363	DOWN
sscle_05g040360	-2.76723	0.00218277	DOWN
sscle_09g071060	-2.76774	2.87988e-05	DOWN
sscle_14g101140	-2.76928	0.0473304	DOWN
sscle_01g005960	-2.77052	5.81633e-05	DOWN
sscle_09g073170	-2.77343	0.0150604	DOWN
sscle_16g110610	-2.77444	0.0294137	DOWN
sscle_02g016080	-2.77802	0.000583398	DOWN
sscle_08g063600	-2.77839	0.0178397	DOWN
sscle_16g107670	-2.77873	0.0143913	DOWN
sscle_14g098960	-2.78064	0.000199199	DOWN
sscle_02g014080	-2.78083	0.000137846	DOWN
sscle_01g005380	-2.7861	7.82198e-05	DOWN
sscle_07g056180	-2.78955	0.000457173	DOWN
sscle_09g072190	-2.79404	0.00317312	DOWN
sscle_06g051330	-2.7953	8.15818e-05	DOWN
sscle_08g066740	-2.79628	0.00207319	DOWN
sscle_05g041100	-2.79641	0.000433827	DOWN
sscle_06g054110	-2.79903	0.000173561	DOWN
sscle_07g057330	-2.80004	0.0011974	DOWN
sscle_11g084720	-2.80221	1.78462e-05	DOWN
sscle_13g096010	-2.80583	0.00168205	DOWN
sscle_03g027470	-2.80638	0.0348672	DOWN
sscle_02g014350	-2.81407	0.00947552	DOWN
sscle_15g106800	-2.81566	0.0182841	DOWN
sscle_04g035010	-2.81867	0.0103583	DOWN
sscle_13g096560	-2.81935	2.48053e-05	DOWN
sscle_09g071370	-2.82347	2.41838e-05	DOWN
sscle_03g030260	-2.82428	0.00214497	DOWN
sscle_09g073110	-2.82555	0.000247686	DOWN
sscle_01g006400	-2.82683	0.000130752	DOWN
sscle_01g010570	-2.82716	0.0259649	DOWN
sscle_12g090340	-2.8325	0.0339533	DOWN
sscle_04g037000	-2.83456	0.000274716	DOWN
sscle_08g067120	-2.83694	0.0481681	DOWN
sscle_10g075680	-2.83789	0.00828041	DOWN
sscle_10g080840	-2.83933	8.02528e-06	DOWN
sscle_05g044800	-2.83971	0.000255404	DOWN
sscle_01g011560	-2.8411	2.93219e-05	DOWN
sscle_01g000580	-2.8419	0.00558315	DOWN
sscle_16g108360	-2.84219	0.00224135	DOWN
sscle_08g065620	-2.84287	0.0435955	DOWN
sscle_10g077040	-2.84512	8.8851e-05	DOWN
sscle_04g033450	-2.84589	0.000110339	DOWN
sscle_13g093210	-2.84694	0.0228476	DOWN
sscle_09g073950	-2.84981	5.40133e-06	DOWN
sscle_07g058730	-2.85105	2.25138e-05	DOWN
sscle_04g034690	-2.85417	0.018294	DOWN
sscle_03g027660	-2.85429	0.00924715	DOWN
sscle_02g020870	-2.85445	0.000106303	DOWN
sscle_12g087100	-2.85557	0.00031399	DOWN
sscle_06g054120	-2.8592	2.82567e-07	DOWN
sscle_15g105130	-2.8593	0.00129107	DOWN
sscle_15g106900	-2.86141	0.000386199	DOWN
sscle_06g049810	-2.86572	0.00550956	DOWN
sscle_02g021520	-2.86722	4.85793e-05	DOWN
sscle_13g094150	-2.86746	0.000103036	DOWN
sscle_13g094760	-2.86774	0.00773233	DOWN
sscle_09g074060	-2.86816	0.00758099	DOWN
sscle_05g044240	-2.87843	0.000730887	DOWN
sscle_04g035940	-2.88182	3.98002e-05	DOWN
sscle_08g066360	-2.88334	0.000388519	DOWN
sscle_03g023230	-2.88385	3.35143e-06	DOWN
sscle_02g013660	-2.88503	0.000224157	DOWN
sscle_06g052250	-2.88533	0.00312511	DOWN
sscle_07g059900	-2.88546	2.90976e-05	DOWN
sscle_05g044870	-2.88594	0.00527802	DOWN
sscle_08g065810	-2.88649	0.00126029	DOWN
sscle_09g070760	-2.88765	0.000480008	DOWN
sscle_06g049870	-2.89351	8.53108e-05	DOWN
sscle_05g046710	-2.89639	0.000195493	DOWN
sscle_02g015350	-2.89769	0.000109155	DOWN
sscle_16g110570	-2.9007	7.8408e-06	DOWN
sscle_05g044010	-2.90283	0.00148873	DOWN
sscle_04g034830	-2.90579	0.00814917	DOWN
sscle_08g067760	-2.90603	0.000484579	DOWN
sscle_09g073590	-2.90789	6.66487e-05	DOWN
sscle_01g005300	-2.90874	1.39768e-06	DOWN
sscle_12g089940	-2.91019	0.000788896	DOWN
sscle_09g071540	-2.91053	0.00079826	DOWN
sscle_11g082870	-2.91064	6.12411e-05	DOWN
sscle_01g005650	-2.91836	3.01714e-06	DOWN
sscle_14g102210	-2.92012	6.86053e-05	DOWN
sscle_05g046970	-2.92095	0.00820635	DOWN
sscle_01g000540	-2.9266	9.4387e-05	DOWN
sscle_12g090760	-2.92678	5.13455e-05	DOWN
sscle_04g034240	-2.92776	0.000965525	DOWN
sscle_11g086360	-2.92798	0.000621078	DOWN
sscle_02g015490	-2.92855	0.000162723	DOWN
sscle_04g034550	-2.93006	0.0125211	DOWN
sscle_10g080420	-2.93138	0.00129353	DOWN
sscle_14g100710	-2.93199	0.0108596	DOWN
sscle_05g044750	-2.93467	0.00321734	DOWN
sscle_08g062110	-2.93499	2.70116e-06	DOWN
sscle_02g020990	-2.93519	0.000249405	DOWN
sscle_01g004660	-2.93784	1.46173e-06	DOWN
sscle_07g060400	-2.93788	0.0108795	DOWN
sscle_03g031630	-2.93855	0.000141279	DOWN
sscle_07g057630	-2.94023	4.7125e-06	DOWN
sscle_03g025940	-2.94288	1.19096e-06	DOWN
sscle_10g076860	-2.94316	1.829e-05	DOWN
sscle_09g070050	-2.94433	2.2787e-05	DOWN
sscle_03g023060	-2.95033	4.59598e-05	DOWN
sscle_05g046770	-2.95284	0.00677299	DOWN
sscle_16g108130	-2.95497	0.0439102	DOWN
sscle_15g105940	-2.95873	0.0271969	DOWN
sscle_15g104020	-2.9601	9.59872e-05	DOWN
sscle_03g030700	-2.9624	3.79399e-06	DOWN
sscle_08g066480	-2.9631	0.000906085	DOWN
sscle_07g058120	-2.9642	0.00214367	DOWN
sscle_12g087400	-2.9649	9.78434e-05	DOWN
sscle_14g101060	-2.96927	0.00100514	DOWN
sscle_03g030350	-2.97012	0.000175963	DOWN
sscle_07g057850	-2.97081	4.72623e-07	DOWN
sscle_16g110480	-2.97091	6.5735e-05	DOWN
sscle_05g047540	-2.97095	0.0053051	DOWN
sscle_01g010150	-2.9712	9.25796e-07	DOWN
sscle_11g086130	-2.97301	2.175e-05	DOWN
sscle_08g065910	-2.97327	0.00838892	DOWN
sscle_04g037840	-2.98016	0.0306905	DOWN
sscle_02g021480	-2.98098	0.0462046	DOWN
sscle_01g011210	-2.98874	1.35563e-06	DOWN
sscle_06g050140	-2.98884	0.000515499	DOWN
sscle_10g076040	-2.9896	3.61503e-05	DOWN
sscle_15g103250	-2.98994	0.00725448	DOWN
sscle_10g079310	-2.99213	0.0331734	DOWN
sscle_08g066930	-2.99391	8.29158e-05	DOWN
sscle_01g003740	-2.9941	0.0338541	DOWN
sscle_07g056620	-2.99558	0.0147109	DOWN
sscle_15g102620	-2.99566	0.0400088	DOWN
sscle_09g074400	-2.99568	7.56391e-06	DOWN
sscle_03g027050	-2.99921	5.02838e-08	DOWN
sscle_05g046270	-2.99952	0.0126158	DOWN
sscle_15g102920	-3.00301	0.00597127	DOWN
sscle_01g004160	-3.00373	7.67253e-05	DOWN
sscle_06g053230	-3.00831	0.029433	DOWN
sscle_07g060640	-3.00877	0.000544669	DOWN
sscle_13g095800	-3.01144	0.00721022	DOWN
sscle_04g033630	-3.01296	0.000323181	DOWN
sscle_12g088840	-3.01459	1.90652e-06	DOWN
sscle_03g029930	-3.01816	0.000387183	DOWN
sscle_04g037950	-3.01879	2.36861e-06	DOWN
sscle_01g010600	-3.02006	0.0001984	DOWN
sscle_06g054390	-3.02015	0.00111503	DOWN
sscle_13g094410	-3.02089	0.000204436	DOWN
sscle_16g110240	-3.02624	0.0086606	DOWN
sscle_01g004990	-3.02887	0.00689388	DOWN
sscle_03g025340	-3.03158	0.000138939	DOWN
sscle_15g103330	-3.03207	0.00558065	DOWN
sscle_01g005350	-3.03435	7.08397e-08	DOWN
sscle_08g064340	-3.03512	0.000598122	DOWN
sscle_08g068080	-3.03593	2.60467e-07	DOWN
sscle_07g059890	-3.03842	2.03112e-05	DOWN
sscle_13g093070	-3.04227	0.000177906	DOWN
sscle_02g013010	-3.04517	0.000969226	DOWN
sscle_11g085440	-3.04925	2.621e-06	DOWN
sscle_16g107750	-3.05136	2.40593e-06	DOWN
sscle_11g082790	-3.05338	0.0307853	DOWN
sscle_07g060900	-3.05649	0.000166012	DOWN
sscle_09g070210	-3.06045	0.00163371	DOWN
sscle_10g080610	-3.06169	0.0106741	DOWN
sscle_10g077670	-3.06355	5.66364e-05	DOWN
sscle_13g094990	-3.06471	3.23893e-05	DOWN
sscle_10g080650	-3.06786	0.00113796	DOWN
sscle_01g000900	-3.06904	0.00294154	DOWN
sscle_02g020040	-3.07015	0.0194584	DOWN
sscle_06g053480	-3.07268	1.13637e-06	DOWN
sscle_04g038300	-3.07478	0.0227659	DOWN
sscle_03g027140	-3.08073	0.000120865	DOWN
sscle_03g028760	-3.08391	1.92864e-09	DOWN
sscle_03g022940	-3.08676	1.33333e-07	DOWN
sscle_05g046360	-3.08794	2.74719e-06	DOWN
sscle_03g028790	-3.08874	2.4477e-05	DOWN
sscle_09g069810	-3.09306	0.0178843	DOWN
sscle_02g013490	-3.09519	0.0380961	DOWN
sscle_01g009710	-3.09607	0.032599	DOWN
sscle_13g094560	-3.10277	0.00117891	DOWN
sscle_09g069720	-3.10283	2.18759e-06	DOWN
sscle_08g067020	-3.10294	2.14965e-05	DOWN
sscle_09g069940	-3.10296	6.64214e-06	DOWN
sscle_10g077770	-3.10537	0.00321573	DOWN
sscle_03g023880	-3.10665	0.00750098	DOWN
sscle_10g079680	-3.11539	0.0124296	DOWN
sscle_09g073780	-3.11781	8.97228e-07	DOWN
sscle_13g093890	-3.12146	0.000515075	DOWN
sscle_01g010420	-3.12213	0.0439102	DOWN
sscle_07g061950	-3.12405	0.0441394	DOWN
sscle_07g061190	-3.12841	0.0167799	DOWN
sscle_03g027960	-3.13399	2.48053e-05	DOWN
sscle_08g062130	-3.13428	1.01331e-05	DOWN
sscle_05g047370	-3.14012	0.00145377	DOWN
sscle_13g092100	-3.14035	9.78751e-05	DOWN
sscle_10g077710	-3.14311	3.54172e-05	DOWN
sscle_02g012320	-3.14822	0.0016488	DOWN
sscle_04g037580	-3.15091	0.00117599	DOWN
sscle_02g014420	-3.15231	2.80943e-06	DOWN
sscle_04g034090	-3.15295	3.23648e-05	DOWN
sscle_10g076900	-3.15474	8.20618e-09	DOWN
sscle_05g044610	-3.1561	0.0223259	DOWN
sscle_10g080070	-3.15686	0.0009375	DOWN
sscle_04g038100	-3.16029	4.1663e-05	DOWN
sscle_16g108480	-3.16418	4.82812e-07	DOWN
sscle_04g039210	-3.16611	0.0054115	DOWN
sscle_16g109880	-3.16641	8.66659e-05	DOWN
sscle_10g074890	-3.16641	0.000187253	DOWN
sscle_14g097170	-3.16894	0.00577668	DOWN
sscle_13g094790	-3.16919	2.71815e-06	DOWN
sscle_15g104990	-3.17186	1.02802e-05	DOWN
sscle_08g062950	-3.17258	0.0467547	DOWN
sscle_06g054470	-3.17732	0.00793047	DOWN
sscle_14g097890	-3.17802	2.42808e-05	DOWN
sscle_16g110110	-3.18147	8.7499e-05	DOWN
sscle_02g021830	-3.18423	0.0324751	DOWN
sscle_02g021620	-3.19024	2.59035e-06	DOWN
sscle_06g054260	-3.19248	5.23474e-09	DOWN
sscle_07g061210	-3.19412	6.93177e-07	DOWN
sscle_10g078860	-3.20075	3.09994e-06	DOWN
sscle_05g047120	-3.20076	0.0497477	DOWN
sscle_16g109980	-3.20103	3.37056e-07	DOWN
sscle_01g010640	-3.20134	2.11018e-07	DOWN
sscle_14g100180	-3.20383	1.32574e-07	DOWN
sscle_03g028780	-3.20493	0.000500797	DOWN
sscle_14g101400	-3.21098	0.000303607	DOWN
sscle_11g084710	-3.21348	2.34002e-05	DOWN
sscle_10g077510	-3.21366	0.000312825	DOWN
sscle_03g028010	-3.2137	1.16728e-07	DOWN
sscle_03g026810	-3.21452	3.39835e-08	DOWN
sscle_16g109130	-3.21552	1.49333e-05	DOWN
sscle_02g019890	-3.21778	8.42581e-05	DOWN
sscle_16g110210	-3.21873	0.000204436	DOWN
sscle_05g040700	-3.22204	0.0140871	DOWN
sscle_13g096770	-3.22537	1.46061e-06	DOWN
sscle_13g096720	-3.2284	4.77812e-05	DOWN
sscle_14g099840	-3.23191	0.0315514	DOWN
sscle_05g045260	-3.23453	0.0100006	DOWN
sscle_05g041880	-3.23972	0.000115091	DOWN
sscle_03g027120	-3.2415	1.78462e-05	DOWN
sscle_06g052560	-3.24175	4.39855e-06	DOWN
sscle_01g007540	-3.24236	1.09361e-05	DOWN
sscle_05g043600	-3.24361	0.00812477	DOWN
sscle_02g020300	-3.24461	4.58439e-08	DOWN
sscle_03g023820	-3.2528	2.04325e-05	DOWN
sscle_06g049580	-3.25301	8.4896e-06	DOWN
sscle_09g072110	-3.25334	2.85024e-07	DOWN
sscle_07g057480	-3.25367	0.00944427	DOWN
sscle_05g045930	-3.25682	7.21627e-08	DOWN
sscle_09g071560	-3.25844	1.85349e-08	DOWN
sscle_02g018930	-3.26233	1.71928e-07	DOWN
sscle_03g026190	-3.26313	1.35552e-05	DOWN
sscle_07g057940	-3.2682	0.00244284	DOWN
sscle_04g033730	-3.26958	0.00542399	DOWN
sscle_02g016170	-3.26989	4.67912e-07	DOWN
sscle_04g033150	-3.27072	9.94685e-08	DOWN
sscle_07g056590	-3.27267	0.00538213	DOWN
sscle_11g085480	-3.27727	0.0156496	DOWN
sscle_02g015280	-3.27921	6.07236e-08	DOWN
sscle_01g005340	-3.28027	7.94148e-07	DOWN
sscle_03g025980	-3.28047	0.00445234	DOWN
sscle_01g001050	-3.28354	1.82558e-06	DOWN
sscle_07g060630	-3.28726	0.009193	DOWN
sscle_06g048980	-3.28774	0.00838892	DOWN
sscle_03g025860	-3.2907	0.000181432	DOWN
sscle_11g084360	-3.29094	2.2272e-06	DOWN
sscle_14g101910	-3.29233	0.00521022	DOWN
sscle_09g073680	-3.29328	1.37409e-07	DOWN
sscle_05g046900	-3.29413	5.09303e-07	DOWN
sscle_07g059650	-3.29449	2.59791e-05	DOWN
sscle_06g054850	-3.29595	0.00821883	DOWN
sscle_07g058670	-3.29769	0.0200913	DOWN
sscle_06g053110	-3.29801	0.0011828	DOWN
sscle_12g091010	-3.29862	5.05799e-05	DOWN
sscle_01g003960	-3.29928	8.16061e-08	DOWN
sscle_06g054900	-3.30044	0.022914	DOWN
sscle_01g007420	-3.30415	1.35231e-07	DOWN
sscle_02g016820	-3.30785	2.82831e-05	DOWN
sscle_05g047490	-3.31111	0.00131721	DOWN
sscle_07g061560	-3.31151	0.0360023	DOWN
sscle_11g081810	-3.31211	1.46678e-07	DOWN
sscle_13g095610	-3.3163	4.39265e-08	DOWN
sscle_01g001980	-3.31681	0.0217478	DOWN
sscle_07g061750	-3.31737	0.0231499	DOWN
sscle_10g076300	-3.32325	2.49571e-08	DOWN
sscle_12g088860	-3.32403	0.000560451	DOWN
sscle_01g009470	-3.32461	0.000938147	DOWN
sscle_15g104760	-3.32474	0.0145356	DOWN
sscle_05g047280	-3.32722	0.0118488	DOWN
sscle_05g046200	-3.32852	0.00144279	DOWN
sscle_05g047930	-3.32903	0.0105157	DOWN
sscle_02g013580	-3.3296	0.0169093	DOWN
sscle_08g066800	-3.33504	5.34302e-09	DOWN
sscle_02g018170	-3.3351	1.97359e-06	DOWN
sscle_03g022920	-3.336	5.20317e-05	DOWN
sscle_03g028340	-3.34355	0.00124976	DOWN
sscle_04g038830	-3.34468	0.000204939	DOWN
sscle_02g016950	-3.34592	9.3887e-07	DOWN
sscle_08g065100	-3.34828	0.0434268	DOWN
sscle_08g067070	-3.35843	0.000735703	DOWN
sscle_07g059410	-3.35844	2.07466e-07	DOWN
sscle_03g029680	-3.35987	6.7337e-06	DOWN
sscle_01g006130	-3.36138	0.00321573	DOWN
sscle_03g029420	-3.36376	2.54335e-07	DOWN
sscle_13g092840	-3.3643	1.90876e-06	DOWN
sscle_07g056580	-3.36461	0.00369042	DOWN
sscle_02g018070	-3.36464	0.0275847	DOWN
sscle_03g024330	-3.365	3.50319e-05	DOWN
sscle_16g108560	-3.36577	0.00014379	DOWN
sscle_05g047960	-3.36649	1.61469e-07	DOWN
sscle_09g071830	-3.36708	6.89282e-09	DOWN
sscle_06g052060	-3.36774	2.43716e-09	DOWN
sscle_05g044490	-3.36992	1.63911e-09	DOWN
sscle_07g058300	-3.37041	0.00560917	DOWN
sscle_05g046790	-3.37356	2.4273e-10	DOWN
sscle_07g057430	-3.37492	0.00191016	DOWN
sscle_11g080940	-3.37632	0.00377804	DOWN
sscle_06g053780	-3.37646	0.016567	DOWN
sscle_01g010760	-3.37941	6.04269e-08	DOWN
sscle_01g009500	-3.3811	1.27004e-06	DOWN
sscle_12g090790	-3.38158	1.17374e-08	DOWN
sscle_10g076810	-3.3855	0.000340937	DOWN
sscle_05g048340	-3.38602	1.67333e-06	DOWN
sscle_05g043980	-3.38687	3.01672e-06	DOWN
sscle_07g058010	-3.38712	3.55724e-08	DOWN
sscle_03g026040	-3.38896	3.50448e-08	DOWN
sscle_09g069120	-3.38947	4.05819e-05	DOWN
sscle_07g056510	-3.38965	0.0104868	DOWN
sscle_02g014720	-3.38999	9.81933e-06	DOWN
sscle_02g013600	-3.39009	0.00262646	DOWN
sscle_05g045120	-3.3901	0.00211821	DOWN
sscle_12g087330	-3.39136	8.02419e-07	DOWN
sscle_06g054530	-3.39202	0.0015706	DOWN
sscle_07g060110	-3.39242	1.40418e-06	DOWN
sscle_14g097460	-3.39314	0.0277321	DOWN
sscle_14g101510	-3.39912	1.35221e-07	DOWN
sscle_03g029780	-3.40494	3.8071e-07	DOWN
sscle_12g088110	-3.40504	0.000740545	DOWN
sscle_01g010720	-3.40898	6.16903e-08	DOWN
sscle_03g028170	-3.41022	2.53125e-05	DOWN
sscle_05g046310	-3.41482	0.00115452	DOWN
sscle_04g035970	-3.41833	1.93322e-07	DOWN
sscle_14g099750	-3.4257	4.62961e-05	DOWN
sscle_06g051370	-3.42576	6.36172e-08	DOWN
sscle_01g007830	-3.42662	6.99218e-09	DOWN
sscle_14g099100	-3.43358	5.01277e-09	DOWN
sscle_02g020080	-3.43492	1.81977e-09	DOWN
sscle_03g023900	-3.43563	0.00720228	DOWN
sscle_15g104060	-3.43761	0.00503746	DOWN
sscle_01g004580	-3.44191	0.00138535	DOWN
sscle_02g019180	-3.44576	0.00176433	DOWN
sscle_03g026660	-3.4461	0.00250435	DOWN
sscle_07g055530	-3.44707	5.75866e-07	DOWN
sscle_09g071800	-3.44846	1.88197e-07	DOWN
sscle_16g109190	-3.44997	3.97432e-08	DOWN
sscle_03g024010	-3.45122	1.06794e-06	DOWN
sscle_06g051170	-3.45206	0.00304447	DOWN
sscle_15g104780	-3.45226	1.03404e-08	DOWN
sscle_04g037250	-3.45298	2.18116e-07	DOWN
sscle_06g054200	-3.45339	0.00749783	DOWN
sscle_08g067610	-3.45439	0.0259513	DOWN
sscle_03g022880	-3.45558	0.0136314	DOWN
sscle_02g011700	-3.45758	0.0402838	DOWN
sscle_05g041110	-3.45868	8.9563e-08	DOWN
sscle_16g109800	-3.46683	2.14051e-06	DOWN
sscle_07g061610	-3.47032	0.00889979	DOWN
sscle_01g003580	-3.47423	2.23031e-06	DOWN
sscle_08g062180	-3.47799	1.61651e-07	DOWN
sscle_13g096740	-3.47826	9.99264e-07	DOWN
sscle_08g067240	-3.47874	2.9235e-09	DOWN
sscle_10g079290	-3.47894	0.00773233	DOWN
sscle_16g107960	-3.48203	0.0112341	DOWN
sscle_05g048080	-3.48576	1.09931e-05	DOWN
sscle_03g026630	-3.48879	8.9563e-08	DOWN
sscle_09g072300	-3.48962	7.1204e-05	DOWN
sscle_16g110600	-3.49012	9.19011e-05	DOWN
sscle_01g006260	-3.49344	0.00206382	DOWN
sscle_07g058770	-3.49511	2.60581e-07	DOWN
sscle_02g017140	-3.49545	4.7408e-05	DOWN
sscle_09g070340	-3.49601	0.000168695	DOWN
sscle_05g048000	-3.49736	6.54378e-08	DOWN
sscle_12g091050	-3.50204	0.00427201	DOWN
sscle_09g069590	-3.50409	7.03545e-07	DOWN
sscle_07g057560	-3.50731	2.51422e-08	DOWN
sscle_06g053070	-3.50843	5.79317e-08	DOWN
sscle_11g086000	-3.5133	7.57008e-07	DOWN
sscle_05g045420	-3.51494	0.000821074	DOWN
sscle_16g110700	-3.51822	1.77878e-09	DOWN
sscle_10g076210	-3.51984	0.00165907	DOWN
sscle_06g050290	-3.52024	8.072e-05	DOWN
sscle_01g005140	-3.52868	0.00241762	DOWN
sscle_01g006670	-3.53128	2.53068e-05	DOWN
sscle_04g039390	-3.53143	4.28683e-05	DOWN
sscle_03g029020	-3.53181	2.54388e-05	DOWN
sscle_07g056780	-3.53218	9.93361e-06	DOWN
sscle_05g041150	-3.53383	0.000163506	DOWN
sscle_15g102540	-3.53621	2.32461e-07	DOWN
sscle_04g033640	-3.53791	1.30345e-07	DOWN
sscle_16g107710	-3.54198	1.2433e-08	DOWN
sscle_14g097980	-3.54208	2.03252e-08	DOWN
sscle_10g075230	-3.54545	9.87143e-06	DOWN
sscle_10g078030	-3.54811	1.24836e-08	DOWN
sscle_04g032560	-3.55198	0.00158974	DOWN
sscle_13g094420	-3.5536	1.06085e-08	DOWN
sscle_06g054560	-3.55539	1.58799e-08	DOWN
sscle_08g067740	-3.55857	0.00914979	DOWN
sscle_12g088080	-3.56235	0.00616254	DOWN
sscle_01g002850	-3.56594	8.92946e-07	DOWN
sscle_02g013090	-3.5665	6.85702e-08	DOWN
sscle_03g028090	-3.57151	5.36688e-08	DOWN
sscle_06g053540	-3.59129	2.3379e-07	DOWN
sscle_14g100020	-3.59134	0.00628179	DOWN
sscle_10g080640	-3.59224	0.00313115	DOWN
sscle_05g042440	-3.59283	6.10325e-05	DOWN
sscle_02g013350	-3.59416	0.0330422	DOWN
sscle_15g105730	-3.59478	3.56617e-09	DOWN
sscle_09g073030	-3.59796	0.00194876	DOWN
sscle_13g095600	-3.59957	0.00363533	DOWN
sscle_15g106360	-3.60288	5.16361e-10	DOWN
sscle_14g099070	-3.60927	1.92067e-07	DOWN
sscle_03g029670	-3.61028	1.23194e-09	DOWN
sscle_12g088130	-3.61424	9.69776e-06	DOWN
sscle_05g048050	-3.61538	0.000242897	DOWN
sscle_14g097870	-3.61554	5.59679e-05	DOWN
sscle_09g068950	-3.61655	0.00994764	DOWN
sscle_02g015230	-3.62052	0.0088996	DOWN
sscle_05g042800	-3.622	0.000248915	DOWN
sscle_05g045090	-3.62387	3.07252e-05	DOWN
sscle_07g055580	-3.62518	0.00149116	DOWN
sscle_13g092060	-3.62552	0.00193143	DOWN
sscle_10g077350	-3.6266	0.00193143	DOWN
sscle_02g020660	-3.63062	0.00033512	DOWN
sscle_12g086780	-3.63107	0.0444397	DOWN
sscle_11g081650	-3.63161	0.024231	DOWN
sscle_13g094390	-3.63213	4.12772e-05	DOWN
sscle_02g016970	-3.63312	5.51094e-09	DOWN
sscle_08g068010	-3.63557	0.0217025	DOWN
sscle_15g105160	-3.6362	0.00418933	DOWN
sscle_05g048100	-3.63738	0.000662646	DOWN
sscle_14g101520	-3.63747	0.00166939	DOWN
sscle_05g040430	-3.63847	7.25334e-06	DOWN
sscle_13g094250	-3.64156	1.533e-09	DOWN
sscle_16g107590	-3.64419	0.0335911	DOWN
sscle_15g103820	-3.64582	8.97781e-05	DOWN
sscle_02g021710	-3.65021	0.0214732	DOWN
sscle_15g105830	-3.65615	0.00198483	DOWN
sscle_01g004640	-3.6572	0.0118565	DOWN
sscle_04g036630	-3.65802	0.000191313	DOWN
sscle_01g009080	-3.6583	2.75403e-07	DOWN
sscle_07g058550	-3.65899	3.06471e-11	DOWN
sscle_08g065260	-3.65943	0.0261339	DOWN
sscle_06g053500	-3.66012	7.01934e-09	DOWN
sscle_09g072580	-3.66263	0.0101516	DOWN
sscle_15g103580	-3.67333	1.97994e-08	DOWN
sscle_05g043860	-3.67531	1.42494e-09	DOWN
sscle_04g038520	-3.67592	1.49487e-05	DOWN
sscle_16g109240	-3.67699	9.54528e-05	DOWN
sscle_03g031610	-3.68788	0.0054248	DOWN
sscle_11g083580	-3.68999	0.016567	DOWN
sscle_11g085200	-3.69052	3.24562e-06	DOWN
sscle_11g085980	-3.69275	4.85793e-05	DOWN
sscle_10g075140	-3.69477	0.016507	DOWN
sscle_05g040600	-3.69554	9.08055e-08	DOWN
sscle_16g109510	-3.69746	1.29996e-07	DOWN
sscle_10g079340	-3.69848	0.0152697	DOWN
sscle_01g005390	-3.70107	5.09303e-08	DOWN
sscle_06g051620	-3.71154	7.72145e-12	DOWN
sscle_09g068910	-3.71352	0.0290442	DOWN
sscle_04g038350	-3.71801	6.54378e-08	DOWN
sscle_02g022100	-3.71844	0.00867976	DOWN
sscle_12g086750	-3.72116	1.53476e-08	DOWN
sscle_06g055270	-3.72161	0.00112165	DOWN
sscle_14g099020	-3.72169	1.2276e-06	DOWN
sscle_05g044850	-3.72297	0.000282719	DOWN
sscle_02g019630	-3.7255	0.000243385	DOWN
sscle_12g088830	-3.72678	1.04272e-05	DOWN
sscle_04g034480	-3.72729	5.99057e-05	DOWN
sscle_13g096990	-3.73482	3.88702e-06	DOWN
sscle_05g042940	-3.73591	1.49725e-08	DOWN
sscle_05g043200	-3.73982	1.54468e-07	DOWN
sscle_08g067170	-3.74161	0.0100359	DOWN
sscle_01g010540	-3.74422	0.00557904	DOWN
sscle_02g012970	-3.74442	0.0101516	DOWN
sscle_16g108750	-3.74794	2.04011e-05	DOWN
sscle_09g073450	-3.75017	0.000721883	DOWN
sscle_10g078730	-3.75126	3.26027e-05	DOWN
sscle_13g094710	-3.75151	9.07124e-05	DOWN
sscle_05g044100	-3.75299	4.4801e-06	DOWN
sscle_13g092380	-3.7549	0.000178921	DOWN
sscle_01g002150	-3.76288	0.0167269	DOWN
sscle_10g078940	-3.76988	1.77245e-10	DOWN
sscle_14g102010	-3.77383	0.00154535	DOWN
sscle_02g022040	-3.77427	9.08292e-12	DOWN
sscle_01g001650	-3.77687	0.00432359	DOWN
sscle_07g059310	-3.77839	7.27901e-09	DOWN
sscle_02g019990	-3.77998	9.60294e-06	DOWN
sscle_05g041580	-3.78784	3.16806e-07	DOWN
sscle_04g037330	-3.78826	0.00619786	DOWN
sscle_04g039040	-3.79848	2.3349e-11	DOWN
sscle_10g076080	-3.79873	5.97792e-08	DOWN
sscle_02g013400	-3.80219	0.0115881	DOWN
sscle_03g026480	-3.80438	0.0244119	DOWN
sscle_13g096870	-3.80524	8.68553e-07	DOWN
sscle_15g104360	-3.8071	0.0022011	DOWN
sscle_01g009920	-3.8072	0.0139949	DOWN
sscle_04g035430	-3.81218	1.07849e-10	DOWN
sscle_02g016620	-3.8128	0.000810511	DOWN
sscle_14g098010	-3.81739	7.61186e-10	DOWN
sscle_02g018920	-3.81913	0.00600303	DOWN
sscle_04g033080	-3.82425	0.0324875	DOWN
sscle_15g103920	-3.82551	4.45711e-06	DOWN
sscle_09g071480	-3.82676	3.13021e-10	DOWN
sscle_10g075980	-3.83059	3.44347e-11	DOWN
sscle_09g069540	-3.83371	0.00909176	DOWN
sscle_03g031820	-3.83479	0.000400823	DOWN
sscle_01g008110	-3.83961	0.000142793	DOWN
sscle_14g100320	-3.84176	4.30781e-07	DOWN
sscle_09g070830	-3.84269	0.032782	DOWN
sscle_11g086150	-3.84588	5.02572e-05	DOWN
sscle_01g004010	-3.84735	2.14028e-05	DOWN
sscle_14g098000	-3.84803	0.0283734	DOWN
sscle_02g016960	-3.85364	0.00692673	DOWN
sscle_14g101990	-3.8563	0.0106056	DOWN
sscle_11g086400	-3.86694	0.000145742	DOWN
sscle_07g058780	-3.86695	2.79613e-08	DOWN
sscle_11g082000	-3.87023	3.20524e-05	DOWN
sscle_11g084380	-3.87304	3.4885e-06	DOWN
sscle_08g066610	-3.8741	1.35541e-07	DOWN
sscle_11g086330	-3.87895	1.2944e-10	DOWN
sscle_16g107680	-3.88225	2.96422e-09	DOWN
sscle_09g069490	-3.88909	0.0143913	DOWN
sscle_08g062440	-3.89271	0.0173215	DOWN
sscle_05g040640	-3.89282	1.23627e-06	DOWN
sscle_12g090020	-3.89637	0.00114303	DOWN
sscle_16g111250	-3.90345	0.000215016	DOWN
sscle_10g079900	-3.90485	3.40382e-05	DOWN
sscle_02g021950	-3.90689	1.30731e-10	DOWN
sscle_07g060540	-3.90907	0.00738989	DOWN
sscle_08g062960	-3.91006	1.78462e-05	DOWN
sscle_06g050120	-3.91731	2.08675e-07	DOWN
sscle_15g103830	-3.92445	1.89259e-07	DOWN
sscle_07g059460	-3.9257	1.44159e-11	DOWN
sscle_05g043020	-3.93763	2.58835e-08	DOWN
sscle_02g018040	-3.94169	0.032782	DOWN
sscle_10g075120	-3.94242	0.0339533	DOWN
sscle_11g084680	-3.94439	0.00750098	DOWN
sscle_10g077200	-3.94662	0.0101158	DOWN
sscle_02g011990	-3.95255	0.000116272	DOWN
sscle_04g034390	-3.95948	2.11452e-11	DOWN
sscle_01g005480	-3.96034	3.34202e-08	DOWN
sscle_16g109870	-3.96127	5.25397e-06	DOWN
sscle_02g018940	-3.96408	3.56617e-09	DOWN
sscle_01g003060	-3.96985	0.00680001	DOWN
sscle_15g104890	-3.97326	1.76977e-09	DOWN
sscle_03g030670	-3.97672	9.09662e-12	DOWN
sscle_02g019100	-3.97704	0.00140447	DOWN
sscle_11g081150	-3.98424	0.0333396	DOWN
sscle_10g078260	-3.9863	0.00020016
sscle_15g102460	-3.98655	0.000197661
sscle_02g020810	-3.99653	4.57887e-10
sscle_03g030590	-4.00235	0.000388519
sscle_07g060180	-4.00517	7.46282e-05
sscle_06g051840	-4.00619	1.09296e-11
sscle_11g085380	-4.00842	0.00378608
sscle_08g064060	-4.01495	0.0016076
sscle_11g083910	-4.01586	2.59639e-11
sscle_07g060750	-4.01769	1.06833e-06
sscle_07g057420	-4.03126	0.0284544
sscle_10g080110	-4.03217	6.07074e-07
sscle_15g104480	-4.03589	2.23246e-08
sscle_11g086380	-4.03672	0.015089
sscle_05g047720	-4.04138	5.12014e-05
sscle_08g063710	-4.04292	0.00047597
sscle_01g009260	-4.04592	0.000184232
sscle_10g076600	-4.04602	2.80873e-05
sscle_11g085690	-4.04607	0.000510774
sscle_02g017270	-4.04717	0.00200391
sscle_14g101220	-4.04933	0.0192298
sscle_01g009880	-4.05136	8.7186e-10
sscle_03g027460	-4.05201	8.75231e-12
sscle_15g102870	-4.05237	0.0189553
sscle_08g064860	-4.05411	1.48353e-09
sscle_10g077190	-4.06034	3.22067e-08
sscle_05g040840	-4.06238	0.000933354
sscle_03g024850	-4.06608	4.48689e-05
sscle_07g058070	-4.06622	2.33742e-06
sscle_14g098240	-4.07057	0.00805462
sscle_16g107860	-4.07285	1.34028e-06
sscle_11g086490	-4.07495	0.0166099
sscle_05g042190	-4.07752	0.042164
sscle_08g062510	-4.0797	4.45484e-11
sscle_09g074170	-4.08025	2.89415e-13
sscle_03g026800	-4.08291	0.0382652
sscle_10g077080	-4.08712	1.09355e-07
sscle_09g072450	-4.08865	5.99411e-06
sscle_01g007640	-4.09269	2.03112e-05
sscle_03g031830	-4.09423	7.24061e-05
sscle_03g022550	-4.09528	0.000784535
sscle_08g067110	-4.09631	4.82812e-07
sscle_16g109080	-4.09837	0.000558038
sscle_07g059790	-4.09912	1.01065e-07
sscle_06g053410	-4.10072	1.09931e-05
sscle_13g093250	-4.10724	0.00540872
sscle_02g015070	-4.10725	4.00939e-05
sscle_03g031990	-4.10942	0.000110027
sscle_03g025900	-4.11341	0.0061696
sscle_02g012930	-4.11483	9.95239e-07
sscle_11g081580	-4.12805	0.00305908
sscle_11g083930	-4.13016	0.0211169
sscle_15g102770	-4.13697	3.07154e-05
sscle_08g062490	-4.14316	2.68392e-05
sscle_05g041590	-4.1434	0.000717441
sscle_12g087320	-4.14497	1.01611e-05
sscle_09g072630	-4.14519	0.000640251
sscle_04g033650	-4.14802	2.03434e-07
sscle_01g010440	-4.14953	3.2576e-05
sscle_14g100840	-4.15434	1.59895e-11
sscle_14g097850	-4.15438	2.72594e-10
sscle_04g032580	-4.15541	0.00063383
sscle_10g077280	-4.15769	0.000530351
sscle_01g011400	-4.15849	7.21808e-05
sscle_12g089920	-4.16053	0.00388706
sscle_04g035320	-4.16107	0.000192747
sscle_02g014600	-4.16204	5.52659e-07
sscle_07g060580	-4.16841	0.000929656
sscle_12g087280	-4.17588	2.16663e-06
sscle_07g061960	-4.18136	0.0239656
sscle_14g099230	-4.19169	1.10979e-09
sscle_11g081390	-4.19302	1.05664e-06
sscle_07g058600	-4.19336	0.00392671
sscle_01g002200	-4.19587	6.00136e-05
sscle_14g099290	-4.19639	0.000439015
sscle_07g056990	-4.19734	2.32028e-09
sscle_08g062700	-4.20019	0.00520169
sscle_14g101770	-4.20443	1.08947e-11
sscle_01g010260	-4.20676	0.0202622
sscle_13g092300	-4.20696	0.00762254
sscle_13g096800	-4.20863	1.58309e-05
sscle_03g026690	-4.20868	0.0129089
sscle_11g084530	-4.21191	2.65831e-09
sscle_01g001480	-4.21269	0.00468912
sscle_01g011050	-4.21486	0.0102162
sscle_05g046810	-4.21592	1.14881e-09
sscle_10g077660	-4.21639	3.36891e-11
sscle_02g015440	-4.22309	9.10409e-07
sscle_16g108260	-4.22637	5.22663e-05
sscle_07g057740	-4.2264	2.28821e-08
sscle_08g063090	-4.22698	1.00753e-05
sscle_05g040990	-4.2321	0.00631758
sscle_05g048590	-4.23318	1.18618e-05
sscle_05g047480	-4.23381	1.20645e-05
sscle_01g009980	-4.24763	4.00939e-05
sscle_14g100870	-4.25158	2.84123e-05
sscle_15g104010	-4.25202	2.04292e-08
sscle_09g071010	-4.25219	6.01785e-09
sscle_01g007110	-4.25439	2.14958e-06
sscle_12g088540	-4.26331	0.00157559
sscle_11g082480	-4.27471	5.61151e-07
sscle_05g043940	-4.27693	2.27078e-07
sscle_08g068540	-4.27944	0.00603103
sscle_10g080190	-4.28285	1.26392e-07
sscle_14g101010	-4.28492	0.00126031
sscle_13g095430	-4.28513	1.59953e-11
sscle_10g077110	-4.28975	1.7025e-09
sscle_10g078780	-4.2898	1.2473e-15
sscle_02g021190	-4.29123	1.59497e-09
sscle_05g045860	-4.29433	8.25869e-07
sscle_10g079440	-4.2954	6.73336e-10
sscle_02g017900	-4.29672	0.000281466
sscle_02g015610	-4.29819	5.73263e-11
sscle_02g011630	-4.29937	8.75607e-05
sscle_08g063160	-4.30044	5.13685e-14
sscle_06g049850	-4.30249	2.14212e-07
sscle_15g106850	-4.30312	0.00265741
sscle_02g018690	-4.30726	1.04302e-08
sscle_01g003430	-4.30861	4.24006e-09
sscle_01g001930	-4.31032	6.96226e-08
sscle_04g032940	-4.31291	0.000657746
sscle_03g023020	-4.31317	9.05017e-12
sscle_03g024220	-4.31469	0.000138561
sscle_16g107830	-4.31707	6.00254e-05
sscle_14g101380	-4.32018	9.54137e-07
sscle_15g107090	-4.32097	1.42957e-08
sscle_06g054320	-4.33152	1.72561e-12
sscle_04g034590	-4.3474	1.40045e-14
sscle_02g013620	-4.34801	9.2083e-11
sscle_04g034020	-4.35332	0.000730887
sscle_04g033620	-4.35382	3.80055e-07
sscle_02g015450	-4.35481	1.14417e-09
sscle_02g020520	-4.36109	7.67042e-07
sscle_04g034010	-4.37422	4.22943e-05
sscle_02g017230	-4.37674	5.31987e-10
sscle_02g019190	-4.37774	0.000313676
sscle_02g019110	-4.37819	4.56503e-06
sscle_10g077330	-4.3878	1.17131e-09
sscle_09g074320	-4.39365	4.84607e-05
sscle_10g075850	-4.40142	4.55353e-13
sscle_01g001740	-4.41022	9.68351e-06
sscle_15g103730	-4.41551	2.87988e-05
sscle_09g073960	-4.4156	4.02788e-05
sscle_03g026820	-4.42345	3.19895e-07
sscle_15g102680	-4.4283	0.000782763
sscle_03g027600	-4.4294	0.000112082
sscle_09g074050	-4.43666	1.32679e-10
sscle_04g035770	-4.43881	4.0639e-08
sscle_07g056560	-4.44458	2.31999e-13
sscle_15g106790	-4.4484	0.000750006
sscle_04g039640	-4.45129	0.000561682
sscle_14g102130	-4.45496	7.58581e-09
sscle_12g087740	-4.45543	1.10831e-11
sscle_01g004480	-4.46229	3.42535e-08
sscle_04g037550	-4.463	1.85321e-07
sscle_08g064900	-4.46352	8.2174e-07
sscle_04g032140	-4.47915	1.00859e-09
sscle_16g110020	-4.48101	1.05162e-10
sscle_09g073520	-4.48121	0.0160534
sscle_06g052110	-4.48371	2.16995e-14
sscle_06g051050	-4.49104	0.00172172
sscle_07g056410	-4.49171	2.67454e-05
sscle_10g078280	-4.49177	4.44952e-05
sscle_13g095730	-4.49422	4.74939e-07
sscle_05g047210	-4.49971	1.00859e-09
sscle_08g067460	-4.50234	0.000141575
sscle_15g105480	-4.50496	2.44185e-06
sscle_06g051750	-4.50498	5.59778e-09
sscle_07g055980	-4.50702	4.40311e-13
sscle_10g078910	-4.51577	1.95592e-06
sscle_01g006150	-4.52049	7.26244e-05
sscle_10g074920	-4.52788	0.00114126
sscle_02g018830	-4.5292	1.09401e-11
sscle_10g075270	-4.53141	4.42659e-09
sscle_01g009590	-4.53549	1.58423e-08
sscle_15g104300	-4.53998	0.00015226
sscle_01g010610	-4.53998	3.36121e-06
sscle_05g041310	-4.54145	1.99891e-13
sscle_01g004550	-4.54498	1.08947e-11
sscle_05g040780	-4.54915	1.87601e-13
sscle_03g031910	-4.5517	0.00821691
sscle_11g080930	-4.55389	1.14152e-09
sscle_06g051450	-4.55517	1.77005e-05
sscle_01g007300	-4.56087	0.000500797
sscle_08g064960	-4.56456	6.81725e-07
sscle_04g040120	-4.56634	2.12007e-08
sscle_02g015080	-4.56712	6.13352e-05
sscle_01g004460	-4.56797	5.16496e-06
sscle_02g015200	-4.5766	8.85578e-13
sscle_01g010910	-4.58839	2.15022e-05
sscle_01g003040	-4.59201	0.00133082
sscle_02g013880	-4.59204	8.58057e-07
sscle_01g004150	-4.59495	0.00024472
sscle_01g010170	-4.5997	2.7516e-11
sscle_03g031890	-4.60355	1.24183e-08
sscle_07g058760	-4.61817	1.34923e-09
sscle_07g057520	-4.62761	4.06293e-09
sscle_10g075640	-4.63059	2.25498e-09
sscle_07g060600	-4.63092	3.42436e-06
sscle_12g090730	-4.63242	1.27357e-05
sscle_01g007610	-4.65934	3.78224e-10
sscle_13g096450	-4.66055	0.00182569
sscle_04g033090	-4.66543	9.571e-10
sscle_13g095520	-4.67036	0.00220458
sscle_14g100240	-4.67202	1.10831e-11
sscle_05g043340	-4.67478	1.62525e-10
sscle_04g035150	-4.67642	2.20238e-10
sscle_13g093450	-4.67992	3.49528e-07
sscle_05g045430	-4.68395	1.02376e-07
sscle_02g021410	-4.68574	6.4911e-09
sscle_07g059100	-4.68849	6.67621e-05
sscle_15g105750	-4.69298	2.484e-10
sscle_14g098850	-4.69533	0.00036325
sscle_15g102660	-4.69705	1.29867e-15
sscle_07g056330	-4.70264	2.90001e-13
sscle_02g019320	-4.70309	4.9067e-06
sscle_01g002640	-4.70951	0.0019581
sscle_10g074970	-4.70975	7.69949e-06
sscle_13g092600	-4.71425	2.22892e-06
sscle_04g036300	-4.71848	1.86345e-06
sscle_02g013450	-4.73481	0.000404628
sscle_11g086720	-4.7388	0.00012489
sscle_02g015680	-4.74086	0.00209101
sscle_05g047440	-4.74258	2.24625e-07
sscle_01g004620	-4.75038	0.000235588
sscle_05g047250	-4.75042	1.04716e-07
sscle_05g047640	-4.75173	8.02644e-13
sscle_07g057670	-4.75209	3.66568e-10
sscle_09g073690	-4.75314	1.19926e-07
sscle_11g081620	-4.75428	1.32353e-08
sscle_14g102200	-4.75631	0.00211745
sscle_12g090160	-4.767	1.05464e-07
sscle_02g021600	-4.76742	1.75965e-12
sscle_11g082740	-4.76944	1.91662e-07
sscle_04g039050	-4.78853	1.10414e-07
sscle_10g080580	-4.78868	1.58416e-09
sscle_12g087250	-4.79857	9.12656e-07
sscle_05g041380	-4.80582	5.96616e-05
sscle_08g065350	-4.81178	0.00201368
sscle_06g052400	-4.81566	8.2886e-08
sscle_15g107290	-4.82426	0.000375551
sscle_10g080760	-4.82675	2.53756e-11
sscle_11g082020	-4.82995	6.23763e-07
sscle_01g007960	-4.83005	2.88149e-10
sscle_06g048640	-4.83482	1.1724e-08
sscle_08g066990	-4.84313	4.18314e-06
sscle_06g055230	-4.85447	0.000148096
sscle_04g039860	-4.85707	2.24153e-12
sscle_05g047390	-4.8603	5.72437e-07
sscle_16g110580	-4.86221	2.86377e-06
sscle_02g012910	-4.86262	0.000345354
sscle_06g051380	-4.86777	3.9959e-11
sscle_09g070280	-4.8816	1.47167e-05
sscle_14g099210	-4.88976	9.12912e-08
sscle_02g018250	-4.90983	5.09303e-07
sscle_04g039030	-4.91041	0.000120865
sscle_01g006950	-4.91239	5.92666e-05
sscle_02g016710	-4.92039	5.02299e-14
sscle_12g087170	-4.93389	2.02353e-05
sscle_14g100930	-4.93399	2.6329e-13
sscle_16g108430	-4.94045	2.59347e-10
sscle_04g034350	-4.96115	1.44599e-07
sscle_07g057400	-4.96539	2.24463e-08
sscle_15g104680	-4.96853	2.70451e-05
sscle_07g058520	-4.97375	4.57374e-15
sscle_13g092180	-4.97416	6.78013e-13
sscle_15g106640	-4.98422	0.000173326
sscle_02g020850	-4.9927	6.62356e-08
sscle_03g022540	-4.99824	0.000945868
sscle_02g017190	-5.00365	8.72696e-05
sscle_07g058170	-5.0131	5.63057e-05
sscle_11g081470	-5.01611	1.66957e-05
sscle_05g043220	-5.01884	0.000646752
sscle_05g040610	-5.02484	2.4273e-10
sscle_01g006160	-5.03059	4.13603e-15
sscle_02g016890	-5.03141	2.71706e-11
sscle_05g047920	-5.03529	0.000821074
sscle_06g054920	-5.03789	3.25612e-07
sscle_09g072750	-5.03813	0.00228109
sscle_06g050880	-5.04086	0.000144271
sscle_01g006580	-5.04592	7.185e-07
sscle_01g004200	-5.04935	2.90213e-09
sscle_05g047220	-5.05685	2.67876e-09
sscle_01g001180	-5.06224	3.62399e-06
sscle_03g026100	-5.06584	1.33297e-14
sscle_16g107840	-5.07733	2.24625e-07
sscle_11g085750	-5.07782	1.59811e-06
sscle_05g041300	-5.0846	1.77624e-08
sscle_07g060120	-5.08959	6.03284e-06
sscle_02g021930	-5.09126	0.00200558
sscle_04g033990	-5.09767	3.15409e-07
sscle_05g045270	-5.10309	3.83184e-11
sscle_01g002700	-5.10731	8.41891e-06
sscle_14g098030	-5.10755	2.45995e-07
sscle_07g058200	-5.1143	9.19799e-05
sscle_01g011200	-5.11685	1.46516e-09
sscle_04g034000	-5.12279	6.97781e-07
sscle_05g041220	-5.12469	1.8155e-09
sscle_03g023710	-5.12559	5.40074e-07
sscle_12g090930	-5.12626	1.00947e-08
sscle_06g049120	-5.12691	2.22541e-13
sscle_05g044740	-5.12926	1.82305e-05
sscle_06g055140	-5.13026	5.06209e-06
sscle_16g108090	-5.13629	1.30345e-07
sscle_02g017790	-5.13708	6.14996e-10
sscle_02g012250	-5.14379	9.2083e-11
sscle_07g060260	-5.14429	7.64427e-08
sscle_01g008710	-5.14443	0.000153993
sscle_14g099540	-5.14475	0.000179936
sscle_13g095270	-5.15213	0.000957273
sscle_04g033500	-5.15659	5.73567e-09
sscle_15g104280	-5.15938	2.97277e-07
sscle_11g082690	-5.16685	1.94979e-06
sscle_05g041640	-5.17143	0.000413586
sscle_04g036910	-5.17659	3.87096e-06
sscle_07g056320	-5.18327	1.74247e-05
sscle_01g001940	-5.1916	0.000115954
sscle_01g007350	-5.19778	1.12732e-10
sscle_16g110200	-5.20286	3.50058e-08
sscle_14g099180	-5.20447	0.000127426
sscle_06g048630	-5.21247	5.9053e-09
sscle_13g093820	-5.22943	1.04302e-08
sscle_07g056120	-5.23822	8.66172e-06
sscle_08g063990	-5.24634	3.34577e-07
sscle_01g004700	-5.25386	5.96616e-05
sscle_06g052580	-5.25684	1.21972e-10
sscle_14g098920	-5.25731	1.56262e-05
sscle_11g081710	-5.26355	7.5064e-06
sscle_04g039000	-5.26946	6.59925e-07
sscle_15g106310	-5.27108	6.77323e-06
sscle_02g014840	-5.27219	8.47929e-07
sscle_01g001270	-5.27668	3.24309e-12
sscle_02g017280	-5.28022	1.84048e-06
sscle_07g059710	-5.28349	7.00263e-12
sscle_05g048440	-5.29618	7.61539e-05
sscle_13g093920	-5.29818	3.6327e-13
sscle_14g100090	-5.30288	4.90955e-09
sscle_08g066620	-5.31193	3.14132e-05
sscle_09g070890	-5.31333	4.5666e-07
sscle_15g106290	-5.31865	8.16147e-05
sscle_12g090670	-5.33005	0.00149191
sscle_07g057750	-5.3309	1.8148e-12
sscle_10g080360	-5.33818	2.6335e-05
sscle_05g041230	-5.34391	1.02129e-05
sscle_03g025280	-5.34723	5.13295e-05
sscle_11g083900	-5.35665	5.32294e-13
sscle_02g021750	-5.35793	2.58925e-06
sscle_16g107630	-5.35931	1.13445e-07
sscle_01g004030	-5.35951	6.61546e-09
sscle_01g010900	-5.36833	8.19044e-08
sscle_11g085780	-5.36915	1.00729e-05
sscle_06g049650	-5.36965	2.1199e-05
sscle_10g078300	-5.37133	2.41838e-05
sscle_16g110490	-5.37879	8.75444e-12
sscle_09g068920	-5.38271	2.23344e-07
sscle_03g028050	-5.38996	2.24939e-12
sscle_06g048830	-5.39092	1.61469e-07
sscle_13g096790	-5.39184	1.71577e-05
sscle_15g107050	-5.39288	9.54528e-05
sscle_10g077180	-5.39336	3.11732e-05
sscle_11g085030	-5.40288	2.13986e-11
sscle_11g081060	-5.41019	3.00821e-10
sscle_01g008230	-5.42421	7.17824e-05
sscle_03g022690	-5.43871	1.39971e-07
sscle_14g102120	-5.44039	1.09884e-07
sscle_08g067430	-5.44682	8.94386e-06
sscle_08g065280	-5.45107	2.07992e-06
sscle_10g076270	-5.45277	8.39478e-07
sscle_03g031810	-5.45343	2.82983e-05
sscle_02g011620	-5.46658	2.06462e-06
sscle_12g087440	-5.47304	1.42557e-10
sscle_03g030170	-5.47607	7.513e-11
sscle_10g080600	-5.47856	2.58881e-05
sscle_01g004340	-5.48202	3.85497e-07
sscle_05g046990	-5.49802	2.47038e-05
sscle_04g034290	-5.4983	1.12758e-08
sscle_11g081930	-5.50076	2.007e-12
sscle_07g057880	-5.50091	3.2576e-05
sscle_07g056050	-5.50927	3.40367e-10
sscle_07g057290	-5.51156	4.74939e-07
sscle_08g062980	-5.51488	0.000111753
sscle_04g036890	-5.52025	6.10104e-05
sscle_13g094070	-5.53291	2.60467e-07
sscle_12g090260	-5.53455	4.71847e-06
sscle_01g002360	-5.53562	1.8095e-06
sscle_02g012040	-5.54457	1.05095e-11
sscle_03g026220	-5.54618	1.07167e-05
sscle_14g098980	-5.5502	9.78358e-09
sscle_12g086770	-5.55191	5.92286e-07
sscle_01g008130	-5.55794	4.69067e-08
sscle_06g055020	-5.56361	1.12557e-06
sscle_11g083440	-5.56381	1.56591e-05
sscle_08g062790	-5.57184	8.59715e-09
sscle_05g047430	-5.57688	0.000471282
sscle_04g035400	-5.57767	1.71752e-16
sscle_11g082970	-5.5846	7.67721e-07
sscle_04g033460	-5.58959	9.571e-10
sscle_14g101920	-5.59099	2.28092e-06
sscle_01g001310	-5.59843	7.1975e-06
sscle_07g058080	-5.6084	2.80873e-05
sscle_03g023530	-5.61162	3.28239e-07
sscle_01g002190	-5.6178	1.56195e-05
sscle_03g024790	-5.61815	1.54365e-05
sscle_06g053850	-5.62824	0.00011971
sscle_02g017970	-5.63165	2.64965e-07
sscle_12g087010	-5.64391	1.48309e-12
sscle_10g076650	-5.65748	1.08947e-11
sscle_14g099240	-5.66159	8.15818e-05
sscle_11g081590	-5.6645	6.87404e-05
sscle_05g048160	-5.66942	9.19852e-11
sscle_01g007910	-5.66993	8.80956e-15
sscle_15g102850	-5.68985	6.95433e-05
sscle_16g110170	-5.68998	5.20552e-10
sscle_03g026510	-5.69167	0.0240642
sscle_04g036050	-5.69622	1.38007e-05
sscle_06g053030	-5.70884	2.85024e-07
sscle_15g105150	-5.70936	5.29734e-07
sscle_07g060270	-5.72092	1.4826e-07
sscle_05g044730	-5.72126	0.000415896
sscle_02g012440	-5.72159	3.20949e-16
sscle_04g038970	-5.72696	2.821e-07
sscle_16g110320	-5.72858	5.50151e-05
sscle_01g001300	-5.72862	2.0742e-13
sscle_01g011420	-5.73611	1.61351e-05
sscle_01g003490	-5.73694	3.39105e-07
sscle_08g062810	-5.74324	8.58884e-09
sscle_04g040030	-5.74397	6.59925e-07
sscle_15g102980	-5.7455	4.68106e-09
sscle_11g082150	-5.75538	1.00111e-09
sscle_10g079910	-5.77784	5.7067e-13
sscle_03g027320	-5.77859	4.52492e-09
sscle_16g107740	-5.77867	1.92864e-09
sscle_13g092370	-5.78463	1.02865e-06
sscle_07g058130	-5.78561	9.60894e-10
sscle_03g024840	-5.79358	2.61997e-09
sscle_12g090720	-5.80514	2.08675e-07
sscle_01g006830	-5.83198	1.25544e-08
sscle_03g026790	-5.84612	9.45126e-07
sscle_01g002550	-5.84716	5.73843e-06
sscle_16g107950	-5.85355	4.0206e-06
sscle_02g012960	-5.85935	3.71538e-07
sscle_16g110500	-5.88248	2.72587e-09
sscle_07g060770	-5.88792	1.99718e-05
sscle_13g093510	-5.89045	6.91442e-06
sscle_13g093200	-5.89862	2.21831e-09
sscle_14g101000	-5.89869	9.62412e-07
sscle_04g040110	-5.90387	3.01704e-07
sscle_14g098220	-5.9097	2.73077e-12
sscle_11g083880	-5.9404	3.47822e-09
sscle_02g018380	-5.94047	8.25182e-08
sscle_11g086470	-5.94388	6.12261e-07
sscle_02g016420	-5.95003	9.93375e-06
sscle_08g063640	-5.95646	1.18368e-12
sscle_03g023550	-5.95703	1.05162e-10
sscle_09g074430	-5.95839	1.07662e-06
sscle_08g064610	-5.97267	1.21129e-10
sscle_08g067040	-5.97523	7.33042e-08
sscle_03g028980	-5.97851	4.54599e-10
sscle_03g024210	-5.98151	1.13053e-09
sscle_01g001910	-5.99064	1.75438e-06
sscle_02g021210	-6.00882	4.674e-05
sscle_01g007340	-6.01693	1.49023e-09
sscle_02g021300	-6.0172	1.43012e-07
sscle_03g022960	-6.01815	4.14153e-05
sscle_08g063550	-6.02496	2.53466e-06
sscle_03g022660	-6.03756	1.69869e-08
sscle_08g065630	-6.04168	1.4088e-15
sscle_05g042470	-6.04329	3.01536e-09
sscle_05g044600	-6.04637	8.06465e-10
sscle_06g051470	-6.05602	1.90911e-05
sscle_10g079560	-6.05716	1.21171e-11
sscle_13g092870	-6.06348	1.313e-06
sscle_07g056900	-6.08505	7.19346e-10
sscle_05g043140	-6.08914	1.63911e-09
sscle_02g012870	-6.09679	8.78105e-10
sscle_07g055590	-6.09753	1.81294e-07
sscle_03g022650	-6.10857	4.02757e-10
sscle_06g049710	-6.11709	3.69487e-06
sscle_12g089900	-6.12059	2.20553e-06
sscle_13g094860	-6.12274	1.13182e-10
sscle_09g071100	-6.12528	2.05359e-12
sscle_06g051480	-6.13197	6.69505e-08
sscle_05g040690	-6.13431	7.11595e-12
sscle_13g092570	-6.13799	3.22866e-06
sscle_03g025010	-6.14717	0.000260278
sscle_01g000980	-6.1515	1.22502e-08
sscle_03g027310	-6.15311	2.88376e-10
sscle_04g037970	-6.15367	1.0426e-11
sscle_03g023110	-6.15713	5.16819e-10
sscle_12g088550	-6.15873	1.97954e-06
sscle_06g050490	-6.16114	9.25206e-07
sscle_01g000920	-6.16891	2.47177e-09
sscle_11g085010	-6.17189	1.08804e-06
sscle_13g092070	-6.17235	3.76672e-09
sscle_05g045190	-6.17252	3.2588e-07
sscle_03g031260	-6.17689	8.26407e-10
sscle_10g078230	-6.17934	1.25835e-07
sscle_01g011410	-6.1839	4.60902e-05
sscle_07g057770	-6.18576	1.92769e-08
sscle_02g019660	-6.18636	2.18816e-10
sscle_04g032160	-6.20448	9.20584e-08
sscle_12g090390	-6.22105	5.11407e-08
sscle_14g097040	-6.2251	1.88423e-09
sscle_12g088740	-6.22793	2.61247e-12
sscle_06g049740	-6.23013	1.37247e-08
sscle_08g067580	-6.2459	3.45487e-09
sscle_05g041120	-6.27364	2.36886e-11
sscle_04g033130	-6.27818	7.0237e-13
sscle_04g035420	-6.28154	1.73892e-06
sscle_06g050030	-6.28369	3.19535e-10
sscle_06g050040	-6.28375	2.7771e-08
sscle_14g099660	-6.30009	4.34858e-11
sscle_13g093990	-6.31197	1.20354e-07
sscle_04g036330	-6.32159	2.79216e-06
sscle_02g019900	-6.32901	1.42773e-13
sscle_11g085950	-6.33823	1.23348e-05
sscle_03g026460	-6.37044	2.21525e-09
sscle_10g077170	-6.38171	5.43684e-09
sscle_05g044900	-6.3859	1.27507e-14
sscle_04g036440	-6.38993	4.92268e-06
sscle_05g048540	-6.40194	1.46452e-09
sscle_06g051460	-6.40782	1.69883e-07
sscle_05g046560	-6.41503	2.59868e-05
sscle_15g104590	-6.44161	3.14561e-11
sscle_15g106550	-6.45325	7.89394e-07
sscle_03g024640	-6.45676	3.49411e-10
sscle_05g048530	-6.4568	3.30904e-09
sscle_07g060760	-6.46034	1.73522e-07
sscle_16g107720	-6.46635	2.49179e-10
sscle_14g098090	-6.47427	2.62407e-13
sscle_14g101790	-6.52371	8.8153e-09
sscle_12g090000	-6.52496	4.03683e-06
sscle_01g009210	-6.52661	1.08448e-09
sscle_05g042510	-6.53759	1.80621e-12
sscle_07g061040	-6.57651	3.55724e-08
sscle_05g048490	-6.58976	1.05018e-09
sscle_03g028680	-6.5906	9.42327e-10
[truncated: 208 more rows]

## Sheet: MR_72 hpi
S1. List of differentially expressed S. sclerotiorum genes during the interaction with moderately resistant (MR) and susceptible (S) chickpea lines at 6, 12, 24, 48, and 72 hours post inoculation ( P. Adj. ˂0.05; LogFC > 2 indicated upregulated or ˂ 2 indicate downregulated).
Gene	logFC	adj.P.Val	Regulation
sscle_03g024060	11.5256	4.0957e-11	UP
sscle_02g015810	10.382	1.02009e-08	UP
sscle_16g111070	10.3517	8.74158e-12	UP
sscle_05g045810	10.0245	2.844e-12	UP
sscle_01g002670	9.94189	1.88068e-06	UP
sscle_11g083680	9.68712	5.53054e-05	UP
sscle_15g102320	9.67079	4.11391e-09	UP
sscle_03g024530	9.14429	8.01224e-07	UP
sscle_16g107420	8.87434	2.22672e-05	UP
sscle_15g104440	8.71623	8.12208e-06	UP
sscle_01g002680	8.23361	1.04303e-08	UP
sscle_14g101110	7.85199	4.4216e-06	UP
sscle_08g065970	7.84743	4.634e-05	UP
sscle_05g041050	7.82719	1.55692e-07	UP
sscle_03g024550	7.77021	2.41612e-05	UP
sscle_08g064580	7.57858	6.73721e-06	UP
sscle_03g026590	7.55855	0.00120517	UP
sscle_11g082440	7.54864	1.62147e-05	UP
sscle_16g107660	7.46722	8.61029e-08	UP
sscle_01g011460	7.41003	1.32835e-13	UP
sscle_03g023590	7.40115	9.96294e-05	UP
sscle_14g097180	7.26543	3.56486e-06	UP
sscle_09g074790	7.23336	0.00343747	UP
sscle_07g055350	7.19602	3.33053e-09	UP
sscle_03g023650	7.16621	1.04143e-05	UP
sscle_01g007450	7.13982	5.47212e-08	UP
sscle_11g084430	7.07076	5.70936e-16	UP
sscle_05g041810	7.06409	1.36363e-06	UP
sscle_16g107450	7.0579	2.78242e-06	UP
sscle_13g093180	7.03426	5.77638e-13	UP
sscle_15g106040	7.01931	2.99337e-10	UP
sscle_05g047530	6.99681	2.85816e-06	UP
sscle_16g110740	6.90701	2.39731e-05	UP
sscle_02g021040	6.89679	7.79895e-13	UP
sscle_02g015930	6.8796	3.46858e-06	UP
sscle_01g007700	6.79291	5.13661e-09	UP
sscle_15g105440	6.74284	4.49869e-10	UP
sscle_02g017530	6.72999	6.62375e-05	UP
sscle_15g106500	6.64211	9.19332e-05	UP
sscle_11g084570	6.64062	2.23385e-06	UP
sscle_13g093170	6.62819	1.04102e-14	UP
sscle_03g023320	6.61369	1.12992e-07	UP
sscle_02g016530	6.56237	3.64563e-10	UP
sscle_02g017490	6.55908	1.18645e-08	UP
sscle_08g068420	6.55171	0.000109936	UP
sscle_02g015920	6.54114	3.84157e-06	UP
sscle_11g082980	6.51663	1.12951e-09	UP
sscle_12g088370	6.49617	3.64563e-10	UP
sscle_04g035550	6.48452	3.6415e-09	UP
sscle_10g076830	6.47251	5.43344e-07	UP
sscle_03g026530	6.42624	0.00159457	UP
sscle_04g035440	6.36552	7.14561e-07	UP
sscle_04g036610	6.31531	4.18491e-08	UP
sscle_09g070580	6.30827	9.44884e-08	UP
sscle_10g074850	6.26338	2.68679e-09	UP
sscle_03g028440	6.25386	0.000193236	UP
sscle_03g030710	6.24824	2.23949e-06	UP
sscle_06g048880	6.19152	1.37359e-07	UP
sscle_02g018610	6.18818	2.85163e-05	UP
sscle_11g085410	6.13982	4.47584e-08	UP
sscle_12g090430	6.13072	0.00261558	UP
sscle_05g046840	6.10885	8.30185e-08	UP
sscle_08g067130	6.09235	1.2275e-09	UP
sscle_14g101100	6.02611	2.88657e-05	UP
sscle_05g040420	5.99041	1.52187e-07	UP
sscle_04g033880	5.97853	4.59833e-13	UP
sscle_01g001830	5.966	0.00420397	UP
sscle_09g074610	5.95527	4.36379e-06	UP
sscle_03g022820	5.84985	0.000326358	UP
sscle_08g064200	5.82791	5.32274e-08	UP
sscle_02g018640	5.82539	5.22645e-07	UP
sscle_10g075330	5.82519	6.24939e-05	UP
sscle_04g037170	5.80984	1.06141e-05	UP
sscle_15g104740	5.80288	0.000646633	UP
sscle_02g014060	5.78459	7.64496e-16	UP
sscle_03g024760	5.76666	2.23088e-09	UP
sscle_03g028450	5.74215	9.99268e-09	UP
sscle_15g104430	5.7217	0.000779977	UP
sscle_08g066710	5.70551	0.00151891	UP
sscle_15g106490	5.69774	0.00131376	UP
sscle_01g008460	5.68738	8.10601e-08	UP
sscle_15g103180	5.61882	0.0027477	UP
sscle_12g089930	5.6031	2.21672e-05	UP
sscle_15g105820	5.59526	1.27821e-10	UP
sscle_06g050280	5.59069	3.69838e-06	UP
sscle_02g015990	5.57612	4.24142e-07	UP
sscle_13g095010	5.57275	1.27098e-08	UP
sscle_01g007400	5.55658	0.000155582	UP
sscle_09g074520	5.53902	1.64314e-06	UP
sscle_02g011950	5.53248	1.03583e-08	UP
sscle_14g101360	5.5222	4.77489e-05	UP
sscle_01g002880	5.50352	7.21096e-10	UP
sscle_05g043090	5.50111	2.31803e-10	UP
sscle_05g040550	5.48616	6.23528e-12	UP
sscle_04g036280	5.47144	6.43837e-06	UP
sscle_16g107500	5.43593	0.0219404	UP
sscle_08g063910	5.41712	9.14172e-06	UP
sscle_16g107430	5.40093	1.9721e-07	UP
sscle_01g004220	5.39717	4.85893e-08	UP
sscle_15g106590	5.37759	3.11005e-07	UP
sscle_15g103150	5.33583	3.39006e-09	UP
sscle_11g085960	5.32992	1.57452e-10	UP
sscle_06g055310	5.32743	2.73461e-11	UP
sscle_01g003440	5.28566	3.05056e-07	UP
sscle_16g109340	5.24663	2.29839e-06	UP
sscle_12g091680	5.22837	0.00160494	UP
sscle_03g030530	5.22112	1.86245e-05	UP
sscle_16g107460	5.22088	4.15485e-08	UP
sscle_09g069100	5.17518	7.50824e-08	UP
sscle_14g100290	5.17343	0.000121686	UP
sscle_02g019040	5.16383	9.24409e-09	UP
sscle_14g099920	5.16105	8.65689e-05	UP
sscle_05g045850	5.15161	8.58825e-06	UP
sscle_04g035020	5.10153	4.0626e-07	UP
sscle_16g111050	5.03201	0.000707293	UP
sscle_02g018560	5.00511	6.52493e-11	UP
sscle_07g060710	5.00329	2.50558e-06	UP
sscle_01g007230	4.99532	7.58889e-11	UP
sscle_05g045940	4.99471	1.849e-09	UP
sscle_11g081910	4.97829	0.00182977	UP
sscle_07g060100	4.94915	4.32927e-07	UP
sscle_10g079780	4.94655	2.56269e-08	UP
sscle_11g084560	4.89167	0.000590019	UP
sscle_14g099910	4.89134	0.00128585	UP
sscle_09g074650	4.86602	5.55231e-10	UP
sscle_11g080920	4.85816	0.00010027	UP
sscle_03g025750	4.83571	8.57357e-09	UP
sscle_12g086920	4.8174	0.0045781	UP
sscle_03g024780	4.81565	5.12135e-09	UP
sscle_02g016470	4.81098	0.000343962	UP
sscle_09g069600	4.80357	2.73068e-06	UP
sscle_14g101670	4.75948	2.70324e-06	UP
sscle_13g096230	4.75922	3.14268e-08	UP
sscle_15g103460	4.74767	0.00261715	UP
sscle_13g095860	4.74595	0.0028051	UP
sscle_07g055360	4.74201	4.96183e-06	UP
sscle_04g038210	4.70035	0.00247228	UP
sscle_04g033270	4.70035	3.40248e-12	UP
sscle_03g028310	4.70004	5.25996e-05	UP
sscle_01g010350	4.69107	6.54533e-05	UP
sscle_04g033820	4.67024	0.00323529	UP
sscle_03g027430	4.64428	0.000910567	UP
sscle_11g086100	4.6403	0.000128843	UP
sscle_02g015580	4.63967	1.25125e-05	UP
sscle_03g024520	4.62415	0.00534842	UP
sscle_08g063410	4.60243	0.00233365	UP
sscle_13g095250	4.59882	2.28225e-06	UP
sscle_02g017500	4.57618	1.29868e-05	UP
sscle_04g033890	4.57547	4.81906e-07	UP
sscle_08g062920	4.55697	3.13771e-07	UP
sscle_05g041720	4.55403	2.99232e-05	UP
sscle_08g065980	4.53602	0.0287793	UP
sscle_07g058540	4.5272	4.18563e-06	UP
sscle_12g091670	4.4793	0.000191004	UP
sscle_12g088410	4.47456	4.11391e-09	UP
sscle_03g022770	4.4732	2.43859e-05	UP
sscle_07g059700	4.46918	2.5632e-06	UP
sscle_04g033930	4.46861	0.0398815	UP
sscle_08g068360	4.46409	7.47324e-09	UP
sscle_05g040910	4.44788	0.00781003	UP
sscle_03g023600	4.44703	0.00393965	UP
sscle_11g085050	4.43347	0.0201041	UP
sscle_03g026720	4.42408	0.0161191	UP
sscle_12g086800	4.41202	0.0116324	UP
sscle_04g035040	4.39538	1.36356e-05	UP
sscle_11g081820	4.39277	5.17344e-09	UP
sscle_07g061130	4.37066	1.49781e-05	UP
sscle_04g037710	4.35783	0.00404239	UP
sscle_11g085420	4.35777	0.000857617	UP
sscle_02g019080	4.3413	3.0815e-10	UP
sscle_07g055410	4.3355	4.1732e-05	UP
sscle_13g092530	4.32913	0.000389984	UP
sscle_03g023780	4.32573	3.67229e-05	UP
sscle_04g034330	4.32186	0.0155479	UP
sscle_14g098930	4.31137	3.95504e-05	UP
sscle_10g080400	4.30877	0.000484662	UP
sscle_09g074490	4.30023	6.19589e-06	UP
sscle_09g069850	4.29652	0.00191545	UP
sscle_14g100550	4.28897	1.56764e-08	UP
sscle_03g027480	4.28179	8.02252e-06	UP
sscle_02g016020	4.26966	0.0171809	UP
sscle_13g095100	4.2653	1.85213e-05	UP
sscle_04g038530	4.26234	3.21207e-11	UP
sscle_05g045560	4.25652	0.000246078	UP
sscle_12g090050	4.25601	0.00323986	UP
sscle_01g000050	4.2558	0.000235877	UP
sscle_01g005870	4.24519	1.31115e-08	UP
sscle_03g030470	4.23941	3.16858e-05	UP
sscle_05g046630	4.23115	0.014557	UP
sscle_12g089290	4.23018	2.4331e-10	UP
sscle_11g085350	4.23006	2.14245e-05	UP
sscle_10g077130	4.22348	4.96139e-06	UP
sscle_04g036620	4.20814	8.25001e-09	UP
sscle_10g078360	4.20561	0.00115815	UP
sscle_01g006090	4.19768	0.00163846	UP
sscle_16g108020	4.18929	0.0107581	UP
sscle_07g058000	4.18681	1.26059e-06	UP
sscle_06g050750	4.18403	0.019031	UP
sscle_06g052770	4.18403	6.8981e-12	UP
sscle_03g022640	4.17727	0.00479363	UP
sscle_07g057800	4.17134	0.00181788	UP
sscle_01g003110	4.16449	6.72327e-07	UP
sscle_14g099190	4.15743	0.000181998	UP
sscle_05g042830	4.13089	4.06293e-09	UP
sscle_14g101940	4.13045	6.85341e-05	UP
sscle_01g007940	4.12167	1.71283e-11	UP
sscle_15g102310	4.11127	0.00807481	UP
sscle_15g105920	4.11007	0.000166291	UP
sscle_06g051990	4.09705	0.000399564	UP
sscle_12g087000	4.08993	3.35748e-08	UP
sscle_14g099200	4.07738	9.66002e-06	UP
sscle_09g069220	4.06453	0.000255895	UP
sscle_03g030440	4.05393	9.58829e-10	UP
sscle_03g030480	4.04786	0.0271264	UP
sscle_01g000350	4.04381	0.0444028	UP
sscle_09g071730	4.04322	1.27821e-10	UP
sscle_11g083090	4.03855	0.009047	UP
sscle_06g048730	4.02763	0.0227836	UP
sscle_15g106400	4.01972	0.00558153	UP
sscle_03g029290	4.01074	1.55058e-09	UP
sscle_14g102180	3.99882	1.981e-10	UP
sscle_13g093230	3.99484	0.00640022	UP
sscle_08g067140	3.98656	0.0014444	UP
sscle_03g024290	3.96438	6.64542e-06	UP
sscle_01g006930	3.94991	1.00924e-10	UP
sscle_01g002020	3.94898	0.00462014	UP
sscle_14g097510	3.93807	1.51544e-10	UP
sscle_12g088450	3.93742	0.00258792	UP
sscle_04g032810	3.93263	0.0125384	UP
sscle_16g107620	3.93237	3.21277e-12	UP
sscle_07g061430	3.9315	0.023626	UP
sscle_14g098740	3.93063	0.000281488	UP
sscle_05g043660	3.90927	6.86116e-05	UP
sscle_14g101890	3.90639	9.49403e-09	UP
sscle_04g038140	3.90414	9.98301e-05	UP
sscle_09g068780	3.90192	0.00058473	UP
sscle_03g022430	3.89793	0.000918327	UP
sscle_07g058750	3.87518	0.000226379	UP
sscle_03g025170	3.86835	0.0154542	UP
sscle_06g054930	3.86666	1.72187e-07	UP
sscle_04g035890	3.8608	3.18594e-05	UP
sscle_04g032620	3.85279	2.3712e-07	UP
sscle_02g020610	3.85272	8.38045e-06	UP
sscle_01g009840	3.84259	5.506e-05	UP
sscle_04g035240	3.84125	1.24018e-06	UP
sscle_07g055670	3.8391	1.55402e-07	UP
sscle_02g016010	3.83676	0.0339262	UP
sscle_09g069180	3.83052	0.00988075	UP
sscle_03g030040	3.82338	2.58542e-11	UP
sscle_07g061340	3.82268	8.8934e-10	UP
sscle_01g008520	3.81451	0.00323213	UP
sscle_04g037100	3.81413	1.48174e-05	UP
sscle_11g083630	3.81256	0.00372318	UP
sscle_03g025210	3.7933	2.24746e-05	UP
sscle_03g026860	3.78055	0.0179767	UP
sscle_03g025800	3.77867	3.03952e-05	UP
sscle_06g054940	3.75721	5.09393e-11	UP
sscle_03g029720	3.75385	6.52881e-07	UP
sscle_02g015760	3.7506	4.10916e-09	UP
sscle_02g014120	3.74115	2.66402e-07	UP
sscle_04g035880	3.72626	3.28855e-06	UP
sscle_11g084830	3.72501	3.10166e-07	UP
sscle_09g068890	3.72408	0.000365409	UP
sscle_12g091660	3.71589	0.000318761	UP
sscle_07g056460	3.71561	3.23363e-06	UP
sscle_06g054740	3.70419	0.039142	UP
sscle_13g092710	3.69776	9.71537e-05	UP
sscle_09g070440	3.69093	3.20306e-09	UP
sscle_03g028940	3.68288	6.45324e-08	UP
sscle_13g095240	3.6765	0.00446078	UP
sscle_04g034900	3.67648	8.21399e-07	UP
sscle_07g058740	3.6733	0.00158128	UP
sscle_04g034940	3.67247	7.43394e-07	UP
sscle_10g076550	3.66475	0.00139423	UP
sscle_05g046880	3.6604	0.00293666	UP
sscle_11g084130	3.6597	0.0138539	UP
sscle_02g017160	3.65437	1.09571e-11	UP
sscle_04g034810	3.64907	0.00105899	UP
sscle_14g097690	3.64187	6.96791e-06	UP
sscle_02g012460	3.63941	2.80438e-11	UP
sscle_13g094060	3.61038	2.14913e-08	UP
sscle_14g101650	3.61004	0.00114346	UP
sscle_02g018600	3.60802	0.0022983	UP
sscle_03g023910	3.60006	1.72831e-06	UP
sscle_08g066400	3.5991	7.73481e-08	UP
sscle_03g026560	3.59125	0.000552137	UP
sscle_16g110430	3.58991	0.0030118	UP
sscle_06g048920	3.58409	0.00490924	UP
sscle_02g013550	3.58266	4.0035e-06	UP
sscle_03g024050	3.57786	0.00271038	UP
sscle_10g075790	3.56902	0.000549387	UP
sscle_15g103410	3.56587	0.0247364	UP
sscle_09g070700	3.56045	9.05773e-11	UP
sscle_01g008160	3.56004	3.12856e-10	UP
sscle_16g108170	3.55961	0.00240589	UP
sscle_15g103490	3.55419	5.52507e-08	UP
sscle_09g069200	3.55301	0.000373287	UP
sscle_03g027970	3.54673	0.00212202	UP
sscle_08g065530	3.54311	8.38101e-08	UP
sscle_11g085210	3.52859	0.000120853	UP
sscle_08g064510	3.52548	1.79051e-05	UP
sscle_06g051670	3.51519	1.65584e-08	UP
sscle_03g031190	3.50666	0.00228544	UP
sscle_06g049230	3.50249	0.00167074	UP
sscle_03g025480	3.48086	5.08507e-06	UP
sscle_06g048900	3.48061	0.000157609	UP
sscle_15g105400	3.47871	2.68567e-09	UP
sscle_10g080000	3.46532	0.000882785	UP
sscle_02g019070	3.44825	6.79291e-06	UP
sscle_12g090650	3.44375	0.000286101	UP
sscle_14g097900	3.4421	0.00305115	UP
sscle_01g010650	3.43501	1.33147e-05	UP
sscle_08g066440	3.43114	3.45263e-05	UP
sscle_10g074860	3.43073	0.0136253	UP
sscle_04g036270	3.43039	1.60499e-05	UP
sscle_06g051030	3.42655	1.72022e-07	UP
sscle_02g017510	3.42651	0.000234971	UP
sscle_04g034060	3.42503	1.91422e-06	UP
sscle_03g030330	3.41305	0.00737096	UP
sscle_09g071210	3.40896	0.0435846	UP
sscle_10g075470	3.40755	0.0127475	UP
sscle_01g006820	3.40584	1.41154e-06	UP
sscle_08g063240	3.40135	5.30624e-07	UP
sscle_13g093870	3.39526	5.34158e-05	UP
sscle_09g071510	3.39377	1.01498e-07	UP
sscle_14g100910	3.3877	2.21672e-05	UP
sscle_01g010580	3.38696	0.0170794	UP
sscle_03g024200	3.38441	8.30185e-08	UP
sscle_08g062460	3.38128	0.00956879	UP
sscle_04g032950	3.37258	0.00654247	UP
sscle_14g100190	3.36954	4.11391e-09	UP
sscle_03g026680	3.36166	6.62039e-07	UP
sscle_10g078540	3.35613	2.83202e-05	UP
sscle_07g059570	3.35268	0.00291713	UP
sscle_02g022000	3.34872	0.000157609	UP
sscle_13g095220	3.34544	0.0302199	UP
sscle_03g030720	3.34119	0.0308244	UP
sscle_15g105540	3.34057	8.12208e-06	UP
sscle_14g099490	3.33968	0.00140286	UP
sscle_13g094810	3.33933	2.3137e-05	UP
sscle_05g044550	3.32431	3.14907e-06	UP
sscle_07g059880	3.32349	5.51882e-10	UP
sscle_08g063590	3.3188	5.42872e-06	UP
sscle_08g063210	3.31424	0.000935907	UP
sscle_09g073720	3.30867	6.68e-06	UP
sscle_06g053220	3.30765	0.0344313	UP
sscle_02g012750	3.30648	7.81715e-06	UP
sscle_01g006540	3.3052	4.92267e-05	UP
sscle_08g064050	3.30338	6.42514e-05	UP
sscle_02g014490	3.29572	0.00032386	UP
sscle_16g108730	3.29465	1.38425e-08	UP
sscle_01g008510	3.29223	0.000309399	UP
sscle_01g005490	3.29201	6.08713e-08	UP
sscle_03g025370	3.2919	0.000795224	UP
sscle_01g005270	3.29021	0.00140986	UP
sscle_08g062190	3.28009	3.49099e-05	UP
sscle_08g067350	3.27591	4.13474e-05	UP
sscle_06g053040	3.27481	3.41429e-05	UP
sscle_09g068670	3.27374	8.60492e-05	UP
sscle_07g059860	3.26316	8.62764e-07	UP
sscle_14g100570	3.25921	0.0156478	UP
sscle_02g018350	3.25095	4.18491e-08	UP
sscle_02g011660	3.24979	2.14807e-08	UP
sscle_05g040820	3.2475	7.53772e-07	UP
sscle_06g055010	3.24677	1.09414e-08	UP
sscle_04g035850	3.24564	4.53312e-06	UP
sscle_11g085130	3.233	0.00240472	UP
sscle_10g078830	3.23202	0.0113497	UP
sscle_08g063200	3.23055	0.00770952	UP
sscle_03g024860	3.22696	0.0131134	UP
sscle_13g093030	3.22504	0.00336629	UP
sscle_06g049630	3.22424	0.000641049	UP
sscle_01g009660	3.22355	8.89027e-05	UP
sscle_06g051350	3.22347	0.00363195	UP
sscle_16g108120	3.21791	2.42335e-06	UP
sscle_13g093960	3.21223	8.29199e-05	UP
sscle_02g015110	3.21158	0.040086	UP
sscle_05g044980	3.20981	0.00126881	UP
sscle_05g045790	3.20913	2.03446e-06	UP
sscle_07g058210	3.20907	1.08897e-05	UP
sscle_11g086070	3.20701	0.00122565	UP
sscle_06g052650	3.20459	0.00054712	UP
sscle_08g067880	3.20238	7.05219e-05	UP
sscle_16g108100	3.19878	0.000480375	UP
sscle_03g027250	3.19822	0.0023939	UP
sscle_03g025510	3.19312	4.80595e-07	UP
sscle_01g007680	3.18996	0.0310814	UP
sscle_09g073940	3.18913	1.17733e-06	UP
sscle_01g005220	3.18501	3.86021e-06	UP
sscle_01g004510	3.18417	8.92326e-07	UP
sscle_04g035560	3.18387	0.0143147	UP
sscle_13g095530	3.17646	0.00423764	UP
sscle_01g005910	3.17192	0.0104399	UP
sscle_03g025710	3.17012	4.39427e-05	UP
sscle_05g043610	3.16831	0.000457463	UP
sscle_03g025100	3.16628	0.00120434	UP
sscle_14g101500	3.16492	0.0334268	UP
sscle_04g034730	3.1643	8.39062e-09	UP
sscle_02g016320	3.16288	0.000184878	UP
sscle_01g006880	3.16152	0.00898101	UP
sscle_02g016850	3.16012	0.00432649	UP
sscle_04g034310	3.15482	0.000277421	UP
sscle_16g110470	3.15404	8.29402e-07	UP
sscle_04g040080	3.15218	0.0183608	UP
sscle_09g073910	3.14913	1.33e-05	UP
sscle_03g024560	3.14557	0.0190062	UP
sscle_03g022840	3.14532	9.88976e-07	UP
sscle_04g039600	3.14416	0.000862692	UP
sscle_04g033340	3.13907	0.0016384	UP
sscle_16g108580	3.13899	0.00255987	UP
sscle_08g065300	3.13691	2.2204e-05	UP
sscle_10g080040	3.13105	0.00150959	UP
sscle_07g059850	3.13022	3.4917e-06	UP
sscle_05g040510	3.13001	0.0127475	UP
sscle_12g088820	3.11946	7.32852e-05	UP
sscle_13g092730	3.11943	0.0013639	UP
sscle_02g015020	3.11731	0.00015588	UP
sscle_02g017310	3.11467	0.0183158	UP
sscle_07g060570	3.1117	0.000713161	UP
sscle_13g096630	3.1087	1.05711e-06	UP
sscle_08g067810	3.10343	0.000336438	UP
sscle_06g048650	3.10135	0.0013283	UP
sscle_03g023480	3.09783	0.000463704	UP
sscle_05g045300	3.0966	6.65069e-07	UP
sscle_05g042170	3.09552	0.0166527	UP
sscle_11g083260	3.09534	7.76207e-05	UP
sscle_09g069890	3.09483	9.65862e-07	UP
sscle_07g060160	3.0928	1.90579e-05	UP
sscle_02g011690	3.09269	0.000156587	UP
sscle_11g085570	3.08676	3.30266e-07	UP
sscle_03g023770	3.08571	1.03569e-05	UP
sscle_01g007810	3.07929	0.00967421	UP
sscle_12g087190	3.07804	5.44729e-07	UP
sscle_07g057470	3.07591	0.000107588	UP
sscle_15g106340	3.07046	4.0035e-06	UP
sscle_15g103220	3.06993	0.00217251	UP
sscle_01g005670	3.05776	0.00054546	UP
sscle_04g035530	3.0565	2.0179e-05	UP
sscle_04g038630	3.0554	4.21328e-05	UP
sscle_01g003870	3.05446	0.00171214	UP
sscle_09g070450	3.05426	1.11188e-05	UP
sscle_03g029210	3.05087	0.0118922	UP
sscle_03g030870	3.04787	0.0320024	UP
sscle_13g094270	3.04591	1.09927e-05	UP
sscle_01g003290	3.04346	1.83906e-05	UP
sscle_09g073760	3.04094	2.48757e-05	UP
sscle_09g070870	3.03967	0.00888376	UP
sscle_01g011140	3.03822	7.62407e-08	UP
sscle_11g083780	3.03671	6.78437e-05	UP
sscle_03g031300	3.0367	0.000173707	UP
sscle_01g007630	3.03553	2.43514e-06	UP
sscle_02g012810	3.0342	3.14118e-05	UP
sscle_02g012470	3.03232	7.87983e-06	UP
sscle_13g092430	3.03155	0.000611995	UP
sscle_06g052170	3.02897	3.31857e-05	UP
sscle_12g090280	3.02822	3.94983e-05	UP
sscle_16g107650	3.0255	2.77189e-06	UP
sscle_10g076840	3.02197	4.89688e-05	UP
sscle_16g111030	3.01894	0.000176222	UP
sscle_09g069980	3.01844	1.06405e-06	UP
sscle_04g033390	3.01546	0.00432445	UP
sscle_05g047560	3.01404	2.44117e-06	UP
sscle_02g018430	3.00982	0.000274839	UP
sscle_03g025110	3.00754	0.0420877	UP
sscle_10g078210	3.00577	0.0105146	UP
sscle_03g031670	3.00375	1.28695e-05	UP
sscle_16g108510	2.99437	0.001719	UP
sscle_10g078720	2.99379	0.00620525	UP
sscle_02g015890	2.99329	7.38728e-07	UP
sscle_08g063130	2.99097	0.000333522	UP
sscle_01g005000	2.98907	0.00183846	UP
sscle_14g100770	2.98861	3.28149e-06	UP
sscle_10g080020	2.98774	0.00107134	UP
sscle_01g005280	2.98668	2.18264e-06	UP
sscle_01g005730	2.986	2.74418e-08	UP
sscle_12g088160	2.98399	4.69703e-07	UP
sscle_09g068820	2.97963	4.6896e-05	UP
sscle_12g090740	2.97902	0.00404308	UP
sscle_01g003320	2.9781	0.0300521	UP
sscle_08g065800	2.97647	0.0205171	UP
sscle_16g108280	2.97546	0.00559927	UP
sscle_09g071400	2.97504	0.00232837	UP
sscle_15g105550	2.97288	0.0012561	UP
sscle_08g067620	2.97268	0.00028424	UP
sscle_10g079590	2.96969	1.73796e-06	UP
sscle_03g028350	2.96368	0.00526899	UP
sscle_02g019970	2.95745	0.000106102	UP
sscle_08g067590	2.95435	5.16686e-06	UP
sscle_09g071280	2.95354	0.000286329	UP
sscle_03g023660	2.95289	0.0306536	UP
sscle_14g098780	2.95193	2.67514e-05	UP
sscle_01g003390	2.95138	6.24959e-09	UP
sscle_03g026960	2.95115	0.00919719	UP
sscle_01g005590	2.95101	0.00410087	UP
sscle_10g077600	2.94447	0.000236687	UP
sscle_12g088560	2.93236	0.029073	UP
sscle_05g043380	2.92918	0.000193236	UP
sscle_03g029240	2.92457	0.00433434	UP
sscle_06g052440	2.92158	6.75974e-05	UP
sscle_03g027090	2.9205	0.00552676	UP
sscle_03g028730	2.91627	0.00179918	UP
sscle_01g008820	2.91575	9.12025e-05	UP
sscle_13g095820	2.91423	1.77015e-06	UP
sscle_11g086460	2.91026	0.00340513	UP
sscle_08g063150	2.90886	6.12032e-05	UP
sscle_03g030730	2.90729	4.5487e-05	UP
sscle_07g059130	2.90392	0.000144536	UP
sscle_13g093900	2.90241	0.00314193	UP
sscle_01g002610	2.90212	3.95546e-06	UP
sscle_07g060980	2.90183	0.028236	UP
sscle_12g090940	2.90176	0.000216635	UP
sscle_06g049670	2.89954	9.98839e-07	UP
sscle_10g078950	2.89236	5.95489e-06	UP
sscle_04g038170	2.88883	1.36646e-05	UP
sscle_03g028770	2.88798	0.000707293	UP
sscle_02g018590	2.88477	0.00563468	UP
sscle_11g082720	2.87954	0.00111435	UP
sscle_07g058350	2.87829	3.49036e-06	UP
sscle_12g088170	2.86799	3.47419e-06	UP
sscle_04g035460	2.86772	2.60029e-07	UP
sscle_01g005820	2.86535	0.000106404	UP
sscle_01g009570	2.86512	0.00168481	UP
sscle_04g034880	2.86479	0.00017026	UP
sscle_11g083080	2.86414	0.00511531	UP
sscle_01g006460	2.86056	0.00181063	UP
sscle_01g001420	2.86034	0.00565661	UP
sscle_15g103470	2.8586	2.74185e-05	UP
sscle_15g105180	2.85807	0.0018574	UP
sscle_02g019010	2.85419	1.05648e-05	UP
sscle_03g024000	2.85189	0.00363902	UP
sscle_01g011310	2.84997	0.000928561	UP
sscle_10g076130	2.84929	5.08805e-05	UP
sscle_06g049940	2.84689	0.00121884	UP
sscle_01g010730	2.84472	3.46155e-06	UP
sscle_11g085300	2.84303	0.002918	UP
sscle_04g034980	2.8399	0.0156766	UP
sscle_11g084650	2.83928	0.00364963	UP
sscle_09g074570	2.83613	0.00183379	UP
sscle_09g072210	2.83447	0.000142911	UP
sscle_10g075960	2.83096	0.00167434	UP
sscle_01g001140	2.83011	0.00820239	UP
sscle_10g076430	2.82769	0.000192548	UP
sscle_05g045760	2.82705	6.78437e-05	UP
sscle_01g006180	2.82621	6.02527e-05	UP
sscle_10g079190	2.8234	0.00208085	UP
sscle_13g092680	2.81837	0.000150339	UP
sscle_13g095940	2.81781	0.000336438	UP
sscle_10g075040	2.81723	1.28924e-06	UP
sscle_01g005290	2.81707	0.000485986	UP
sscle_02g012080	2.81561	0.00462283	UP
sscle_08g066050	2.81327	0.014002	UP
sscle_11g082850	2.81193	0.00210126	UP
sscle_07g056040	2.80892	0.022987	UP
sscle_05g044020	2.80572	0.0143303	UP
sscle_06g052790	2.80514	0.00078885	UP
sscle_13g096580	2.80437	0.000191139	UP
sscle_11g084320	2.80405	0.00124784	UP
sscle_01g005760	2.80274	0.00898101	UP
sscle_05g047660	2.80191	4.05531e-05	UP
sscle_02g017690	2.79916	0.000672035	UP
sscle_09g069130	2.79172	0.000305552	UP
sscle_11g084510	2.78747	0.0100103	UP
sscle_07g060800	2.78683	0.0297661	UP
sscle_05g046280	2.78663	0.0335471	UP
sscle_08g062250	2.7849	0.000100956	UP
sscle_07g057810	2.7843	1.70647e-05	UP
sscle_10g077460	2.77652	7.47546e-05	UP
sscle_07g057950	2.7762	0.0363135	UP
sscle_02g017390	2.76856	0.036746	UP
sscle_06g052220	2.76712	0.00577697	UP
sscle_09g072990	2.76476	0.000148255	UP
sscle_03g029890	2.76434	0.00278965	UP
sscle_02g014410	2.75878	9.71537e-05	UP
sscle_13g094330	2.75551	0.0051642	UP
sscle_04g035600	2.7541	0.0035623	UP
sscle_02g014440	2.75097	0.000506518	UP
sscle_14g100170	2.75091	0.00240727	UP
sscle_07g056550	2.74963	0.023992	UP
sscle_01g001240	2.74677	0.015	UP
sscle_16g110270	2.74592	0.00166447	UP
sscle_10g078740	2.74235	0.000956767	UP
sscle_02g020240	2.73577	0.000672617	UP
sscle_07g058110	2.73535	0.00862851	UP
sscle_16g108200	2.73346	0.00205958	UP
sscle_07g056010	2.72901	0.000114239	UP
sscle_15g104840	2.72884	0.0192711	UP
sscle_05g046910	2.72086	0.00257212	UP
sscle_08g062640	2.71969	0.00139005	UP
sscle_03g022480	2.71918	0.000593834	UP
sscle_01g007490	2.71736	1.45982e-05	UP
sscle_04g037400	2.71657	0.00293051	UP
sscle_02g015160	2.71656	0.00136123	UP
sscle_03g024180	2.71521	0.00416867	UP
sscle_10g075740	2.71359	0.0201071	UP
sscle_07g059430	2.71314	0.0131	UP
sscle_06g051230	2.7097	0.0452215	UP
sscle_05g040460	2.70549	0.000198101	UP
sscle_01g005240	2.70544	0.0217613	UP
sscle_08g066460	2.70362	0.00514766	UP
sscle_04g035270	2.70214	0.00225712	UP
sscle_12g090210	2.70073	0.0308964	UP
sscle_07g060080	2.69986	0.000119218	UP
sscle_10g078490	2.69873	0.0126267	UP
sscle_07g056250	2.69497	0.0362361	UP
sscle_11g080910	2.69303	0.0105209	UP
sscle_01g009680	2.6922	0.00529846	UP
sscle_08g062350	2.68985	0.00323213	UP
sscle_06g050270	2.68686	0.017364	UP
sscle_05g047880	2.67881	0.0090736	UP
sscle_03g026020	2.67761	0.00229683	UP
sscle_02g016830	2.67632	0.0278593	UP
sscle_04g035300	2.67244	0.00458581	UP
sscle_13g094040	2.67225	0.00258115	UP
sscle_02g014310	2.67143	0.0091952	UP
sscle_10g080770	2.67038	0.00152483	UP
sscle_07g055520	2.6625	0.00716762	UP
sscle_12g088060	2.65813	0.00983514	UP
sscle_01g011550	2.65593	0.0136992	UP
sscle_02g013250	2.64858	0.00818635	UP
sscle_12g087130	2.64842	0.00346926	UP
sscle_06g053900	2.64605	0.000318544	UP
sscle_11g081030	2.64568	0.00619604	UP
sscle_03g025190	2.6449	0.00353575	UP
sscle_11g086680	2.64163	0.00301455	UP
sscle_07g058560	2.63969	0.00412371	UP
sscle_08g066700	2.6391	0.0376921	UP
sscle_01g010690	2.63487	0.00376454	UP
sscle_06g050510	2.63442	0.0187534	UP
sscle_06g051610	2.63428	0.00332832	UP
sscle_10g076620	2.62893	0.00571448	UP
sscle_09g074370	2.62453	0.00189614	UP
sscle_12g087290	2.62424	0.0253057	UP
sscle_02g016410	2.62394	0.00098276	UP
sscle_13g096840	2.61883	0.00642923	UP
sscle_13g096590	2.61649	0.00589611	UP
sscle_13g096780	2.61287	0.00284776	UP
sscle_02g011750	2.60799	0.0203074	UP
sscle_05g041940	2.60543	0.00740788	UP
sscle_07g061640	2.60388	0.000333522	UP
sscle_01g003470	2.60369	0.00337501	UP
sscle_02g011860	2.60364	0.000115289	UP
sscle_12g087980	2.60188	0.0026575	UP
sscle_11g085110	2.59665	0.000875135	UP
sscle_12g087810	2.5939	0.00949885	UP
sscle_15g104790	2.58963	0.0492591	UP
sscle_11g083040	2.58954	0.011556	UP
sscle_11g083180	2.58856	0.00559927	UP
sscle_14g100620	2.5861	0.00764274	UP
sscle_06g053700	2.58456	0.00147103	UP
sscle_03g023720	2.57988	0.000421213	UP
sscle_11g084110	2.57192	0.0139416	UP
sscle_02g012310	2.57169	0.0108814	UP
sscle_08g064630	2.56776	0.0106115	UP
sscle_06g053730	2.56377	0.0467029	UP
sscle_08g067990	2.56351	0.0478711	UP
sscle_12g086880	2.55752	0.0103576	UP
sscle_15g105090	2.55657	0.0235764	UP
sscle_10g078960	2.55212	0.0161428	UP
sscle_01g005580	2.55081	0.00202439	UP
sscle_10g080830	2.55055	0.0130311	UP
sscle_04g039340	2.54691	0.013449	UP
sscle_01g002080	2.54246	0.0187286	UP
sscle_01g010060	2.54242	0.00543825	UP
sscle_02g018800	2.53817	0.0106828	UP
sscle_02g014620	2.53656	0.0332429	UP
sscle_11g084300	2.53563	0.00589626	UP
sscle_03g023800	2.53503	0.0134166	UP
sscle_08g067920	2.53462	0.0495486	UP
sscle_06g050160	2.53083	0.000137396	UP
sscle_11g081990	2.52459	0.0151952	UP
sscle_05g043880	2.52216	0.0201071	UP
sscle_03g030460	2.51563	0.020521	UP
sscle_06g050170	2.51554	0.0104252	UP
sscle_09g069830	2.5133	0.00292771	UP
sscle_09g074100	2.51202	0.0282658	UP
sscle_12g091230	2.5108	0.0213437	UP
sscle_06g053610	2.50357	0.0295963	UP
sscle_01g006030	2.50262	3.93874e-05	UP
sscle_09g071250	2.5024	0.00338821	UP
sscle_15g104900	2.49423	0.00318538	UP
sscle_04g037800	2.48561	0.0420678	UP
sscle_05g040370	2.48161	0.0109334	UP
sscle_10g075080	2.48087	0.0234641	UP
sscle_10g076380	2.48047	0.0282254	UP
sscle_04g039560	2.47858	0.00283811	UP
sscle_04g032650	2.47653	0.0201553	UP
sscle_03g025580	2.47061	0.00543825	UP
sscle_11g082310	2.46769	0.0297328	UP
sscle_09g070500	2.46099	0.0152784	UP
sscle_06g053470	2.45334	0.00167724	UP
sscle_11g083950	2.45314	0.0334268	UP
sscle_11g082780	2.44864	0.00659569	UP
sscle_14g098390	2.44322	0.00314193	UP
sscle_05g047090	2.44267	0.044162	UP
sscle_09g073920	2.4395	0.00875467	UP
sscle_09g070320	2.42513	0.0107581	UP
sscle_05g040410	2.42392	0.0431518	UP
sscle_01g003240	2.42093	0.0126156	UP
sscle_12g089720	2.4151	0.0245888	UP
sscle_14g100060	2.41279	0.047542	UP
sscle_12g089010	2.4102	0.0374748	UP
sscle_02g020710	2.40469	0.0180066	UP
sscle_08g063420	2.40076	0.0338535	UP
sscle_14g098060	2.38943	0.00734501	UP
sscle_02g016840	2.38299	0.02148	UP
sscle_09g074580	2.38292	0.045371	UP
sscle_03g027680	2.3826	0.017526	UP
sscle_11g082890	2.37975	0.0152475	UP
sscle_15g104920	2.37778	0.0377742	UP
sscle_11g082700	2.37746	0.0396362	UP
sscle_15g102940	2.36087	0.0342732	UP
sscle_05g047300	2.35527	0.0471947	UP
sscle_11g086690	2.35456	0.0443234	UP
sscle_10g078570	2.33268	0.0250464	UP
sscle_02g017180	2.28235	0.0495001	UP
sscle_04g032740	-2.30798	0.046826	DOWN
sscle_04g039360	-2.34695	0.0417252	DOWN
sscle_07g057990	-2.35527	0.047206	DOWN
sscle_05g048240	-2.37272	0.046847	DOWN
sscle_16g108490	-2.37572	0.0451854	DOWN
sscle_14g099850	-2.37661	0.0247154	DOWN
sscle_06g049680	-2.3933	0.0344819	DOWN
sscle_12g090820	-2.40952	0.0135207	DOWN
sscle_02g013270	-2.41364	0.00929015	DOWN
sscle_11g086140	-2.4171	0.0316902	DOWN
sscle_13g094870	-2.41947	0.01407	DOWN
sscle_04g033010	-2.4222	0.0416047	DOWN
sscle_14g101780	-2.42554	0.0277539	DOWN
sscle_07g058930	-2.43141	0.018461	DOWN
sscle_14g100470	-2.4378	0.0212494	DOWN
sscle_13g093580	-2.44013	0.0156644	DOWN
sscle_06g050100	-2.44459	0.0103691	DOWN
sscle_12g090300	-2.45606	0.0184022	DOWN
sscle_15g104390	-2.45856	0.0484804	DOWN
sscle_03g029700	-2.4586	0.0046769	DOWN
sscle_03g027260	-2.46531	0.0169212	DOWN
sscle_01g003250	-2.47299	0.0215845	DOWN
sscle_10g075590	-2.47435	0.0162359	DOWN
sscle_03g031880	-2.47497	0.00948133	DOWN
sscle_03g025130	-2.48096	0.00872065	DOWN
sscle_01g006400	-2.48526	0.0162973	DOWN
sscle_04g035570	-2.48813	0.00849837	DOWN
sscle_07g057930	-2.48878	0.0149812	DOWN
sscle_05g043050	-2.49321	0.00348015	DOWN
sscle_05g048170	-2.50141	0.0150095	DOWN
sscle_08g064230	-2.50426	0.00798314	DOWN
sscle_09g069780	-2.50995	0.0340094	DOWN
sscle_08g063440	-2.51103	0.012025	DOWN
sscle_12g088090	-2.51665	0.00366348	DOWN
sscle_09g073590	-2.51702	0.0110048	DOWN
sscle_09g070020	-2.52079	0.0381582	DOWN
sscle_02g015360	-2.52307	0.00682593	DOWN
sscle_01g000540	-2.52846	0.0165789	DOWN
sscle_01g011320	-2.52875	0.00613451	DOWN
sscle_09g071240	-2.52941	0.00322798	DOWN
sscle_14g098700	-2.53734	0.00726012	DOWN
sscle_13g094950	-2.53765	0.0142919	DOWN
sscle_02g014200	-2.54049	0.00065974	DOWN
sscle_05g042870	-2.54079	0.0180434	DOWN
sscle_12g089600	-2.54166	0.00526899	DOWN
sscle_05g043960	-2.54173	0.0212173	DOWN
sscle_02g019830	-2.54291	0.00462065	DOWN
sscle_02g021430	-2.54332	0.0119734	DOWN
sscle_16g110960	-2.54473	0.0111603	DOWN
sscle_07g057180	-2.5451	0.0360737	DOWN
sscle_10g078850	-2.5453	0.0022516	DOWN
sscle_02g014360	-2.54543	0.027378	DOWN
sscle_05g041090	-2.54954	0.000745843	DOWN
sscle_14g099810	-2.5501	0.00293666	DOWN
sscle_03g027200	-2.55306	0.000728352	DOWN
sscle_06g049450	-2.55312	0.0182142	DOWN
sscle_02g012290	-2.55611	0.00430828	DOWN
sscle_02g014430	-2.55613	0.0084841	DOWN
sscle_11g083840	-2.56105	0.00350359	DOWN
sscle_01g003950	-2.56628	0.021201	DOWN
sscle_13g094410	-2.56808	0.0282262	DOWN
sscle_13g092100	-2.56973	0.0360703	DOWN
sscle_05g040360	-2.57135	0.0185589	DOWN
sscle_07g057760	-2.5719	0.013504	DOWN
sscle_03g027350	-2.57199	0.0386026	DOWN
sscle_04g039840	-2.57389	0.000653956	DOWN
sscle_04g038070	-2.57739	0.00462283	DOWN
sscle_11g085580	-2.57803	0.00734309	DOWN
sscle_01g005380	-2.58436	0.00192739	DOWN
sscle_05g046890	-2.58516	0.00178159	DOWN
sscle_04g033070	-2.58649	0.0033821	DOWN
sscle_01g005960	-2.58809	0.0012116	DOWN
sscle_05g041890	-2.58972	0.000457259	DOWN
sscle_02g014080	-2.5927	0.00238275	DOWN
sscle_12g090710	-2.59305	0.000779977	DOWN
sscle_03g031390	-2.59461	0.00145297	DOWN
sscle_14g097890	-2.59574	0.0124044	DOWN
sscle_10g077740	-2.60012	0.000879434	DOWN
sscle_03g028110	-2.60226	0.00301319	DOWN
sscle_11g086340	-2.60285	0.00153512	DOWN
sscle_13g096110	-2.60321	0.010725	DOWN
sscle_01g000870	-2.60537	0.000695098	DOWN
sscle_02g013010	-2.60677	0.0419681	DOWN
sscle_10g077780	-2.60849	0.000658556	DOWN
sscle_01g005120	-2.6092	0.000457463	DOWN
sscle_04g034230	-2.61061	0.0121128	DOWN
sscle_02g017990	-2.61103	0.00052064	DOWN
sscle_04g035940	-2.61329	0.00201667	DOWN
sscle_02g020870	-2.61711	0.00293666	DOWN
sscle_05g042100	-2.61717	0.0122352	DOWN
sscle_11g082410	-2.61717	0.0344819	DOWN
sscle_05g045290	-2.62163	0.00511761	DOWN
sscle_07g055470	-2.63107	0.00348016	DOWN
sscle_05g045480	-2.63175	0.012143	DOWN
sscle_09g073110	-2.63365	0.00312305	DOWN
sscle_10g078340	-2.63619	0.00394087	DOWN
sscle_03g023380	-2.63658	0.0257833	DOWN
sscle_05g042750	-2.63869	0.00347056	DOWN
sscle_09g072190	-2.64047	0.0154442	DOWN
sscle_10g080840	-2.64707	0.000225828	DOWN
sscle_06g054110	-2.6476	0.00161216	DOWN
sscle_08g063630	-2.64803	0.000355803	DOWN
sscle_10g076860	-2.64953	0.00136584	DOWN
sscle_13g094990	-2.64961	0.00543825	DOWN
sscle_02g016700	-2.6508	0.00160494	DOWN
sscle_10g075880	-2.65129	0.0237854	DOWN
sscle_13g094740	-2.65834	0.000180456	DOWN
sscle_13g096730	-2.65867	0.0422174	DOWN
sscle_14g098960	-2.66283	0.00115811	DOWN
sscle_06g053250	-2.66456	0.00396187	DOWN
sscle_01g004080	-2.66597	0.00220768	DOWN
sscle_03g029360	-2.66955	0.0296968	DOWN
sscle_02g016080	-2.67334	0.00237933	DOWN
sscle_11g086360	-2.67367	0.00994511	DOWN
sscle_12g089180	-2.67388	0.000579335	DOWN
sscle_01g009010	-2.67426	0.00732356	DOWN
sscle_06g053180	-2.67557	0.0010789	DOWN
sscle_15g104660	-2.6777	0.000779977	DOWN
sscle_03g029230	-2.67909	0.000221843	DOWN
sscle_07g057710	-2.68043	0.0192171	DOWN
sscle_15g103590	-2.68284	9.26351e-05	DOWN
sscle_09g069990	-2.68487	0.000359699	DOWN
sscle_12g090140	-2.68643	0.000219831	DOWN
sscle_12g091280	-2.68672	0.0454429	DOWN
sscle_01g011560	-2.68881	0.000316027	DOWN
sscle_10g077400	-2.6949	0.000259349	DOWN
sscle_05g044800	-2.69545	0.00174946	DOWN
sscle_03g027640	-2.69566	0.0345911	DOWN
sscle_04g037000	-2.69996	0.00168412	DOWN
sscle_12g087890	-2.70154	0.000681405	DOWN
sscle_04g038510	-2.70733	0.000617911	DOWN
sscle_13g095900	-2.70807	5.31292e-05	DOWN
sscle_03g029920	-2.71625	0.00218982	DOWN
sscle_08g063170	-2.71935	0.00592303	DOWN
sscle_11g083820	-2.72513	0.00259635	DOWN
sscle_12g090320	-2.73241	0.00330964	DOWN
sscle_16g108050	-2.73396	0.0152784	DOWN
sscle_03g027660	-2.73403	0.0242991	DOWN
sscle_09g071060	-2.73442	5.02218e-05	DOWN
sscle_09g071370	-2.73667	9.81063e-05	DOWN
sscle_10g077510	-2.73831	0.0138574	DOWN
sscle_02g021520	-2.73985	0.000318544	DOWN
sscle_15g106620	-2.74043	0.000341187	DOWN
sscle_05g042300	-2.74063	0.0164256	DOWN
sscle_09g073820	-2.74069	3.52038e-05	DOWN
sscle_07g059900	-2.74668	0.000235021	DOWN
sscle_12g088940	-2.74831	0.0108257	DOWN
sscle_01g007540	-2.74942	0.00314615	DOWN
sscle_06g049440	-2.74999	0.000779977	DOWN
sscle_08g066600	-2.75505	0.00430052	DOWN
sscle_09g070050	-2.75694	0.000338777	DOWN
sscle_02g020700	-2.75881	0.000863735	DOWN
sscle_13g096560	-2.75981	6.43779e-05	DOWN
sscle_08g068180	-2.75983	0.000481413	DOWN
sscle_01g010370	-2.75993	0.00038814	DOWN
sscle_13g094260	-2.76162	0.000305198	DOWN
sscle_03g031560	-2.76493	0.00632459	DOWN
sscle_01g008910	-2.76573	0.000376407	DOWN
sscle_08g066360	-2.76577	0.00165752	DOWN
sscle_05g041100	-2.76725	0.000676471	DOWN
sscle_03g027050	-2.76823	3.48038e-06	DOWN
sscle_07g059890	-2.76824	0.000671203	DOWN
sscle_07g057540	-2.76828	0.00192076	DOWN
sscle_03g025460	-2.77069	4.73452e-05	DOWN
sscle_06g052250	-2.77576	0.00823312	DOWN
sscle_11g084720	-2.77625	2.70205e-05	DOWN
sscle_14g100670	-2.78121	4.89387e-05	DOWN
sscle_02g015350	-2.78185	0.000496503	DOWN
sscle_10g079040	-2.78781	0.0013581	DOWN
sscle_03g023230	-2.78916	1.71156e-05	DOWN
sscle_12g088840	-2.79117	4.96013e-05	DOWN
sscle_05g046010	-2.79152	0.0069998	DOWN
sscle_06g054120	-2.79486	9.902e-07	DOWN
sscle_05g046710	-2.79543	0.00072465	DOWN
sscle_08g065830	-2.79574	0.000181823	DOWN
sscle_16g110570	-2.79806	4.07279e-05	DOWN
sscle_08g063600	-2.7994	0.0158296	DOWN
sscle_01g009850	-2.80237	0.0242274	DOWN
sscle_05g048090	-2.80403	0.0108718	DOWN
sscle_01g011210	-2.80413	2.72968e-05	DOWN
sscle_02g012220	-2.80562	0.000138797	DOWN
sscle_04g038290	-2.80588	3.11803e-05	DOWN
sscle_14g097570	-2.80743	0.0192278	DOWN
sscle_01g011380	-2.80794	0.00346926	DOWN
sscle_08g066930	-2.80796	0.000805358	DOWN
sscle_09g072960	-2.81155	0.00089104	DOWN
sscle_03g023540	-2.81281	0.0179507	DOWN
sscle_12g091010	-2.81402	0.00359771	DOWN
sscle_14g098600	-2.81634	3.36626e-05	DOWN
sscle_08g066740	-2.81816	0.00186576	DOWN
sscle_01g002250	-2.81881	0.0229248	DOWN
sscle_14g101400	-2.82313	0.00654247	DOWN
sscle_03g025940	-2.82338	9.05341e-06	DOWN
sscle_02g020940	-2.82338	0.000143419	DOWN
sscle_01g005170	-2.82656	0.0391116	DOWN
sscle_01g005650	-2.82756	1.36063e-05	DOWN
sscle_09g074060	-2.83278	0.0102893	DOWN
sscle_14g101140	-2.83441	0.0344819	DOWN
sscle_15g106900	-2.83594	0.00054712	DOWN
sscle_02g016600	-2.83828	0.000408916	DOWN
sscle_05g046970	-2.84733	0.0131893	DOWN
sscle_08g066660	-2.84752	0.00359199	DOWN
sscle_13g093070	-2.84785	0.00141343	DOWN
sscle_09g073950	-2.84883	5.48029e-06	DOWN
sscle_06g050380	-2.85251	0.00131566	DOWN
sscle_08g062180	-2.85387	0.000337931	DOWN
sscle_07g060640	-2.85566	0.00246094	DOWN
sscle_01g010150	-2.85711	6.19931e-06	DOWN
sscle_10g079640	-2.86022	0.0096828	DOWN
sscle_03g030260	-2.86256	0.00166447	DOWN
sscle_10g078860	-2.86288	0.000239181	DOWN
sscle_07g057160	-2.86512	0.00856109	DOWN
sscle_12g090340	-2.8703	0.0287793	DOWN
sscle_08g067820	-2.87115	0.000593561	DOWN
sscle_06g051330	-2.87401	2.91213e-05	DOWN
sscle_12g087400	-2.87979	0.000290519	DOWN
sscle_01g004990	-2.88556	0.0184039	DOWN
sscle_03g030700	-2.88994	1.19566e-05	DOWN
sscle_14g097020	-2.8904	0.0208346	DOWN
sscle_09g073170	-2.89158	0.00671055	DOWN
sscle_13g094760	-2.89185	0.00654247	DOWN
sscle_05g047540	-2.89223	0.00982858	DOWN
sscle_09g071540	-2.89357	0.00104332	DOWN
sscle_07g061210	-2.89439	4.388e-05	DOWN
sscle_01g005300	-2.8946	1.79419e-06	DOWN
sscle_16g110480	-2.8963	0.000171334	DOWN
sscle_07g058730	-2.89654	1.10836e-05	DOWN
sscle_03g030350	-2.89676	0.000454391	DOWN
sscle_02g022050	-2.89913	0.0100074	DOWN
sscle_14g100710	-2.90088	0.01433	DOWN
sscle_04g037950	-2.90816	1.25883e-05	DOWN
sscle_06g050720	-2.91009	0.000336871	DOWN
sscle_02g020140	-2.91211	2.47724e-05	DOWN
sscle_08g068080	-2.91255	1.94377e-06	DOWN
sscle_12g090760	-2.91581	6.13605e-05	DOWN
sscle_09g069720	-2.91606	3.02216e-05	DOWN
sscle_07g057330	-2.91624	0.000446644	DOWN
sscle_07g059040	-2.91807	0.000162813	DOWN
sscle_01g004160	-2.91896	0.000218684	DOWN
sscle_08g062110	-2.91979	3.47148e-06	DOWN
sscle_13g096720	-2.9209	0.00113251	DOWN
sscle_12g088880	-2.92205	5.55011e-06	DOWN
sscle_16g108640	-2.92734	0.0209341	DOWN
sscle_15g105130	-2.92833	0.000611757	DOWN
sscle_03g022920	-2.92852	0.00253636	DOWN
sscle_05g046310	-2.92883	0.0242048	DOWN
sscle_07g057850	-2.92963	9.49744e-07	DOWN
sscle_02g016820	-2.92987	0.00109573	DOWN
sscle_07g056180	-2.93132	8.29948e-05	DOWN
sscle_06g054520	-2.93225	0.0452492	DOWN
sscle_08g067760	-2.93272	0.000351533	DOWN
sscle_12g089610	-2.93429	0.000692281	DOWN
sscle_15g103340	-2.93464	0.00354619	DOWN
sscle_12g091420	-2.93595	0.00167801	DOWN
sscle_16g108130	-2.93815	0.047206	DOWN
sscle_05g042970	-2.94106	8.29948e-05	DOWN
sscle_03g023060	-2.94127	5.46847e-05	DOWN
sscle_01g005350	-2.94161	3.40996e-07	DOWN
sscle_05g046520	-2.94261	0.0087486	DOWN
sscle_06g050140	-2.94279	0.000874244	DOWN
sscle_08g066480	-2.94562	0.00123121	DOWN
sscle_02g013660	-2.95122	0.000128824	DOWN
sscle_07g058120	-2.95346	0.00254184	DOWN
sscle_04g033040	-2.95661	0.000481043	DOWN
sscle_11g085490	-2.96164	0.00998141	DOWN
sscle_12g087100	-2.96545	9.98301e-05	DOWN
sscle_15g103840	-2.96798	4.56323e-05	DOWN
sscle_07g057630	-2.96818	3.08873e-06	DOWN
sscle_06g049580	-2.96884	0.000172308	DOWN
sscle_02g021940	-2.9695	0.0394966	DOWN
sscle_13g093890	-2.96991	0.00198501	DOWN
sscle_16g109940	-2.97434	0.0181868	DOWN
sscle_16g110150	-2.97552	0.0465731	DOWN
sscle_03g028390	-2.97922	0.00337139	DOWN
sscle_03g031630	-2.98169	8.99144e-05	DOWN
sscle_03g029930	-2.9835	0.000597559	DOWN
sscle_04g039210	-2.988	0.0145266	DOWN
sscle_05g044750	-2.98948	0.00218904	DOWN
sscle_05g045100	-2.9909	9.52745e-06	DOWN
sscle_04g038300	-2.9968	0.0338885	DOWN
sscle_15g103250	-2.99762	0.00712672	DOWN
sscle_02g020990	-2.99914	0.000130255	DOWN
sscle_05g048560	-3.00465	6.96035e-07	DOWN
sscle_08g063570	-3.00578	0.0355885	DOWN
sscle_07g056580	-3.00634	0.0282533	DOWN
sscle_03g023930	-3.00667	0.0146295	DOWN
sscle_16g109980	-3.00837	4.76055e-06	DOWN
sscle_06g051000	-3.00901	0.00591262	DOWN
sscle_01g010570	-3.00973	0.0103106	DOWN
sscle_04g033860	-3.01126	0.0339233	DOWN
sscle_03g022940	-3.01178	4.39563e-07	DOWN
sscle_09g071560	-3.01377	7.16844e-07	DOWN
sscle_08g065620	-3.01539	0.0205678	DOWN
sscle_16g109130	-3.01626	0.0001309	DOWN
sscle_03g024330	-3.01751	0.00102321	DOWN
sscle_09g074250	-3.02149	0.00420532	DOWN
sscle_01g004660	-3.02191	4.5233e-07	DOWN
sscle_06g049870	-3.02378	1.61147e-05	DOWN
sscle_08g065910	-3.02485	0.0066476	DOWN
sscle_09g074400	-3.02742	4.77337e-06	DOWN
sscle_07g056750	-3.03071	0.000691318	DOWN
sscle_04g035970	-3.03387	2.21422e-05	DOWN
sscle_05g045930	-3.04127	1.51721e-06	DOWN
sscle_12g089940	-3.04172	0.000290097	DOWN
sscle_16g108700	-3.04401	0.0027304	DOWN
sscle_14g102210	-3.04672	1.41821e-05	DOWN
sscle_03g028760	-3.0495	3.57796e-09	DOWN
sscle_05g046770	-3.05168	0.00386869	DOWN
sscle_01g010640	-3.05274	1.64314e-06	DOWN
sscle_03g027120	-3.06368	0.000110299	DOWN
sscle_07g061190	-3.06684	0.0228604	DOWN
sscle_11g080940	-3.06756	0.0205425	DOWN
sscle_03g028010	-3.06807	8.37488e-07	DOWN
sscle_12g088830	-3.06887	0.000862232	DOWN
sscle_06g053480	-3.06957	1.26586e-06	DOWN
sscle_09g073510	-3.07153	0.0128564	DOWN
sscle_14g099690	-3.07171	0.0217572	DOWN
sscle_05g048340	-3.076	4.92267e-05	DOWN
sscle_02g019890	-3.08065	0.000336511	DOWN
sscle_13g094150	-3.08259	6.61409e-06	DOWN
sscle_02g018370	-3.08261	0.0325088	DOWN
sscle_04g038100	-3.08418	9.71694e-05	DOWN
sscle_13g096010	-3.08639	6.266e-05	DOWN
sscle_06g051170	-3.0879	0.014861	DOWN
sscle_05g046900	-3.08828	7.09872e-06	DOWN
sscle_07g058010	-3.08985	1.76654e-06	DOWN
sscle_10g076040	-3.09388	1.06141e-05	DOWN
sscle_04g037580	-3.09427	0.00203201	DOWN
sscle_09g073780	-3.09602	1.28024e-06	DOWN
sscle_01g005340	-3.09602	8.24145e-06	DOWN
sscle_03g025860	-3.09611	0.000810477	DOWN
sscle_04g037760	-3.09676	0.0357409	DOWN
sscle_07g055950	-3.09781	0.00145367	DOWN
sscle_12g091050	-3.0996	0.0210999	DOWN
sscle_03g025740	-3.10157	0.0354349	DOWN
sscle_11g085980	-3.10163	0.00412371	DOWN
sscle_06g049810	-3.10543	0.000908367	DOWN
sscle_04g037250	-3.10614	1.08703e-05	DOWN
sscle_03g029780	-3.11086	1.33e-05	DOWN
sscle_07g060400	-3.11594	0.00441754	DOWN
sscle_14g097980	-3.11736	2.58359e-06	DOWN
sscle_04g034090	-3.11888	5.02546e-05	DOWN
sscle_01g000900	-3.11909	0.00211356	DOWN
sscle_08g062230	-3.11981	7.50335e-06	DOWN
sscle_14g101060	-3.12027	0.00028176	DOWN
sscle_05g045120	-3.1226	0.00983718	DOWN
sscle_11g085440	-3.12599	9.57974e-07	DOWN
sscle_15g104060	-3.12611	0.0249049	DOWN
sscle_04g033450	-3.13158	3.1316e-06	DOWN
sscle_04g037590	-3.13223	0.0353895	DOWN
sscle_06g052010	-3.13231	0.0314809	DOWN
sscle_02g013580	-3.13379	0.0342963	DOWN
sscle_08g062130	-3.13393	1.26818e-05	DOWN
sscle_02g013600	-3.13403	0.0110413	DOWN
sscle_10g075680	-3.13904	0.00123176	DOWN
sscle_07g056510	-3.14058	0.028764	DOWN
sscle_05g047960	-3.14165	2.7553e-06	DOWN
sscle_09g071830	-3.14347	1.55692e-07	DOWN
sscle_10g076300	-3.14496	2.94322e-07	DOWN
sscle_07g060110	-3.14584	2.30357e-05	DOWN
sscle_10g077670	-3.14978	2.96056e-05	DOWN
sscle_14g100180	-3.15242	2.85188e-07	DOWN
sscle_02g020300	-3.15562	1.6088e-07	DOWN
sscle_10g080610	-3.15664	0.0063125	DOWN
sscle_08g065810	-3.15876	0.000138181	DOWN
sscle_16g108560	-3.16277	0.000779977	DOWN
sscle_05g044010	-3.16338	0.000143707	DOWN
sscle_04g035070	-3.16522	0.00674691	DOWN
sscle_05g046860	-3.1679	0.000917894	DOWN
sscle_02g016950	-3.1761	5.82702e-06	DOWN
sscle_04g037840	-3.17992	0.0131878	DOWN
sscle_10g080560	-3.1805	0.000579016	DOWN
sscle_02g021620	-3.18212	2.92113e-06	DOWN
sscle_04g034240	-3.18273	0.000117725	DOWN
sscle_11g081810	-3.18509	7.366e-07	DOWN
sscle_11g082870	-3.18728	3.22113e-06	DOWN
sscle_01g000600	-3.18739	0.0494287	DOWN
sscle_13g095800	-3.18949	0.00282316	DOWN
sscle_16g110260	-3.19001	0.000404312	DOWN
sscle_12g090790	-3.19417	1.41966e-07	DOWN
sscle_01g003080	-3.19524	0.000421841	DOWN
sscle_05g043980	-3.19618	2.11104e-05	DOWN
sscle_11g086130	-3.1973	1.04508e-06	DOWN
sscle_16g107750	-3.19947	3.3867e-07	DOWN
sscle_12g087330	-3.20254	6.02911e-06	DOWN
sscle_15g104020	-3.20393	4.76055e-06	DOWN
sscle_10g079310	-3.2116	0.0126333	DOWN
sscle_05g046360	-3.21414	5.67372e-07	DOWN
sscle_01g007770	-3.21439	0.0200723	DOWN
sscle_04g034550	-3.21561	0.00185737	DOWN
sscle_10g076810	-3.21582	0.00100926	DOWN
sscle_13g096770	-3.22142	1.63049e-06	DOWN
sscle_03g025160	-3.22236	0.0322675	DOWN
sscle_03g025340	-3.22504	3.2786e-05	DOWN
sscle_02g019110	-3.22619	0.00543825	DOWN
sscle_16g107820	-3.22619	0.0250464	DOWN
sscle_16g108480	-3.22636	2.10053e-07	DOWN
sscle_02g015490	-3.23178	7.44458e-06	DOWN
sscle_15g106800	-3.23709	0.00128899	DOWN
sscle_14g099840	-3.23957	0.0320569	DOWN
sscle_04g033730	-3.24708	0.00649908	DOWN
sscle_04g039620	-3.24962	0.0156644	DOWN
sscle_01g010600	-3.2504	1.74219e-05	DOWN
sscle_04g039390	-3.25112	0.000325758	DOWN
sscle_16g110210	-3.25164	0.000150403	DOWN
sscle_13g092840	-3.25165	6.23997e-06	DOWN
sscle_05g044240	-3.25714	1.03929e-05	DOWN
sscle_01g003740	-3.25809	0.00880651	DOWN
sscle_02g014350	-3.26444	0.00054712	DOWN
sscle_02g020040	-3.26446	0.00872065	DOWN
sscle_01g006100	-3.26594	0.012143	DOWN
sscle_09g070210	-3.26744	0.000335919	DOWN
sscle_11g082330	-3.27219	0.0403109	DOWN
sscle_11g086000	-3.27259	8.3972e-06	DOWN
sscle_02g021830	-3.27396	0.0217537	DOWN
sscle_16g110700	-3.27444	4.17882e-08	DOWN
sscle_08g064340	-3.27524	0.000128759	DOWN
sscle_01g007420	-3.27553	2.05517e-07	DOWN
sscle_10g076900	-3.28292	1.3931e-09	DOWN
sscle_10g079680	-3.28352	0.00443593	DOWN
sscle_01g003960	-3.28391	1.02459e-07	DOWN
sscle_03g026630	-3.28462	8.41193e-07	DOWN
sscle_02g015660	-3.29209	0.00562233	DOWN
sscle_03g023820	-3.29305	1.34967e-05	DOWN
sscle_12g089130	-3.29489	0.0418743	DOWN
sscle_05g048000	-3.29959	5.88323e-07	DOWN
sscle_09g070340	-3.30075	0.000653956	DOWN
sscle_10g077040	-3.30116	6.87237e-07	DOWN
sscle_02g018930	-3.3015	1.12935e-07	DOWN
sscle_08g066800	-3.30255	8.56559e-09	DOWN
sscle_03g024910	-3.30388	0.0357799	DOWN
sscle_03g027140	-3.30739	2.35744e-05	DOWN
sscle_09g072490	-3.30758	4.31428e-06	DOWN
sscle_02g014420	-3.30861	4.80595e-07	DOWN
sscle_12g088860	-3.31081	0.000709836	DOWN
sscle_08g067120	-3.31187	0.00642449	DOWN
sscle_15g104310	-3.31336	0.0425229	DOWN
sscle_10g077770	-3.31428	0.0010164	DOWN
sscle_06g053230	-3.31706	0.00492836	DOWN
sscle_10g080650	-3.32068	0.000246481	DOWN
sscle_16g110330	-3.32752	0.0305053	DOWN
sscle_02g016170	-3.32847	2.26317e-07	DOWN
sscle_13g096740	-3.32938	4.71092e-06	DOWN
sscle_09g072110	-3.33127	1.13926e-07	DOWN
sscle_14g097870	-3.33335	0.000297371	DOWN
sscle_05g046450	-3.33418	0.0369684	DOWN
sscle_10g080070	-3.33796	0.00037486	DOWN
sscle_16g109880	-3.3399	2.6686e-05	DOWN
sscle_02g017410	-3.3401	0.00176574	DOWN
sscle_01g009470	-3.34236	0.000909236	DOWN
sscle_04g034690	-3.34711	0.00153407	DOWN
sscle_06g052060	-3.34874	3.1982e-09	DOWN
sscle_09g071800	-3.34987	5.87574e-07	DOWN
sscle_06g053110	-3.3514	0.000950739	DOWN
sscle_04g033150	-3.35207	3.39867e-08	DOWN
sscle_01g007830	-3.35359	1.79543e-08	DOWN
sscle_09g070560	-3.35454	0.00965606	DOWN
sscle_02g019180	-3.35491	0.00303905	DOWN
sscle_05g046790	-3.3569	3.08131e-10	DOWN
sscle_01g004400	-3.35864	0.0320024	DOWN
sscle_15g104780	-3.3599	3.41331e-08	DOWN
sscle_07g056780	-3.36168	4.2753e-05	DOWN
sscle_01g010420	-3.3634	0.0145816	DOWN
sscle_03g027470	-3.36345	0.0023328	DOWN
sscle_09g070330	-3.36532	0.0217613	DOWN
sscle_03g026810	-3.36566	4.11821e-09	DOWN
sscle_06g051370	-3.36719	1.3243e-07	DOWN
sscle_06g053070	-3.37155	2.38439e-07	DOWN
sscle_15g102920	-3.37517	0.00058422	DOWN
sscle_09g072630	-3.37567	0.0219072	DOWN
sscle_02g021480	-3.37892	0.00559209	DOWN
sscle_13g095610	-3.38325	1.79543e-08	DOWN
sscle_03g026040	-3.38468	4.5519e-08	DOWN
sscle_07g060900	-3.38564	6.46594e-06	DOWN
sscle_08g067170	-3.38618	0.038658	DOWN
sscle_10g074890	-3.3887	4.80232e-05	DOWN
sscle_10g077710	-3.39152	4.32736e-06	DOWN
sscle_10g079290	-3.39443	0.0113879	DOWN
sscle_07g057940	-3.39592	0.0013581	DOWN
sscle_08g065100	-3.39605	0.035741	DOWN
sscle_01g009500	-3.39622	1.22709e-06	DOWN
sscle_03g028780	-3.39819	0.000171334	DOWN
sscle_08g064590	-3.39862	0.007307	DOWN
sscle_05g045090	-3.39964	0.000129474	DOWN
sscle_03g028090	-3.40204	3.11739e-07	DOWN
sscle_03g029480	-3.4038	0.0476213	DOWN
sscle_02g018170	-3.40848	1.10904e-06	DOWN
sscle_08g067020	-3.41187	8.30553e-07	DOWN
sscle_04g035330	-3.41323	0.0369691	DOWN
sscle_05g047120	-3.4136	0.0214855	DOWN
sscle_16g110600	-3.4137	0.000172618	DOWN
sscle_07g057480	-3.41434	0.00413247	DOWN
sscle_01g001650	-3.41535	0.0206951	DOWN
sscle_02g015280	-3.41656	9.80406e-09	DOWN
sscle_12g088130	-3.41778	4.45835e-05	DOWN
sscle_10g080420	-3.42078	1.06141e-05	DOWN
sscle_02g017880	-3.42414	0.00369355	DOWN
sscle_14g099750	-3.42837	4.89387e-05	DOWN
sscle_13g092060	-3.4295	0.00549408	DOWN
sscle_12g088110	-3.42962	0.000779977	DOWN
sscle_16g110240	-3.43012	0.00108153	DOWN
sscle_16g109190	-3.4311	5.01604e-08	DOWN
sscle_11g084710	-3.43242	2.15353e-06	DOWN
sscle_02g016070	-3.43338	0.029995	DOWN
sscle_01g001050	-3.43709	5.48448e-07	DOWN
sscle_02g013090	-3.43907	2.28724e-07	DOWN
sscle_07g059410	-3.44066	9.14617e-08	DOWN
sscle_07g055580	-3.44395	0.00338821	DOWN
sscle_11g084360	-3.44527	8.57039e-07	DOWN
sscle_06g049130	-3.44938	0.000153842	DOWN
sscle_05g042940	-3.44967	2.81254e-07	DOWN
sscle_06g054470	-3.45385	0.00293051	DOWN
sscle_05g047370	-3.45661	0.000147072	DOWN
sscle_13g094420	-3.45877	3.12795e-08	DOWN
sscle_05g044490	-3.45962	5.94102e-10	DOWN
sscle_02g020080	-3.46051	1.33359e-09	DOWN
sscle_02g019100	-3.46198	0.0131525	DOWN
sscle_10g076210	-3.46268	0.00229983	DOWN
sscle_01g005140	-3.46341	0.00340732	DOWN
sscle_05g041880	-3.46664	3.7986e-05	DOWN
sscle_10g078940	-3.46858	5.53208e-09	DOWN
sscle_03g026190	-3.47214	1.54362e-06	DOWN
sscle_01g010720	-3.47282	3.64722e-08	DOWN
sscle_13g094560	-3.47283	0.000146017	DOWN
sscle_02g014720	-3.47324	5.62141e-06	DOWN
sscle_14g100020	-3.47701	0.0105209	DOWN
sscle_01g010450	-3.47758	0.0365818	DOWN
sscle_03g028790	-3.48084	2.61424e-07	DOWN
sscle_04g038830	-3.48258	6.91349e-05	DOWN
sscle_11g082790	-3.4834	0.00554493	DOWN
sscle_14g099100	-3.48438	2.95953e-09	DOWN
sscle_12g088330	-3.49073	0.0482099	DOWN
sscle_02g019560	-3.49405	0.0224192	DOWN
sscle_15g104530	-3.49728	0.00781445	DOWN
sscle_04g039040	-3.49961	4.04641e-10	DOWN
sscle_15g103920	-3.50041	3.41035e-05	DOWN
sscle_14g101510	-3.50059	4.00923e-08	DOWN
sscle_06g054260	-3.50123	8.98368e-11	DOWN
sscle_05g046090	-3.50177	0.0333327	DOWN
sscle_15g104990	-3.5034	2.2879e-07	DOWN
sscle_07g055530	-3.50717	4.00859e-07	DOWN
sscle_09g073680	-3.50744	9.34786e-09	DOWN
sscle_11g083580	-3.51098	0.031087	DOWN
sscle_01g002850	-3.51098	1.60531e-06	DOWN
sscle_15g102540	-3.51167	3.4167e-07	DOWN
sscle_06g053780	-3.51406	0.00905279	DOWN
sscle_03g023900	-3.5164	0.0052768	DOWN
sscle_08g068010	-3.51993	0.0320569	DOWN
sscle_02g012990	-3.52083	0.00246261	DOWN
sscle_07g060630	-3.52114	0.00397363	DOWN
sscle_01g006130	-3.52622	0.00119629	DOWN
sscle_01g010360	-3.53331	0.0183608	DOWN
sscle_15g103820	-3.53761	0.000178951	DOWN
sscle_09g068950	-3.53856	0.0135287	DOWN
sscle_04g035010	-3.54293	1.80351e-05	DOWN
sscle_08g064110	-3.54446	0.0246769	DOWN
sscle_05g046200	-3.54479	0.000628883	DOWN
sscle_09g069810	-3.54705	0.00355276	DOWN
sscle_07g058550	-3.5525	1.13965e-10	DOWN
sscle_08g062950	-3.56081	0.010527	DOWN
sscle_04g032580	-3.56273	0.00889996	DOWN
sscle_01g010760	-3.56418	6.62503e-09	DOWN
sscle_05g040700	-3.57154	0.00342594	DOWN
sscle_04g033630	-3.57544	1.1161e-06	DOWN
sscle_04g036630	-3.57679	0.000336438	DOWN
sscle_09g071290	-3.57679	0.00338821	DOWN
sscle_07g059650	-3.57834	2.73068e-06	DOWN
sscle_07g061610	-3.57997	0.00676144	DOWN
sscle_03g027960	-3.5803	4.42294e-07	DOWN
sscle_04g034830	-3.58405	0.000210892	DOWN
sscle_02g021870	-3.58653	0.0258326	DOWN
sscle_08g067240	-3.58759	1.19383e-09	DOWN
sscle_03g026660	-3.58808	0.00131867	DOWN
sscle_03g028340	-3.59161	0.000463398	DOWN
sscle_04g036640	-3.59254	0.00640022	DOWN
sscle_03g029670	-3.59372	1.56861e-09	DOWN
sscle_15g104680	-3.5942	0.0118307	DOWN
sscle_06g052560	-3.59971	2.67864e-07	DOWN
sscle_03g029680	-3.60058	7.28089e-07	DOWN
sscle_11g085200	-3.60714	6.78427e-06	DOWN
sscle_11g082450	-3.60926	0.0162611	DOWN
sscle_08g063900	-3.61026	0.0117348	DOWN
sscle_05g043200	-3.61967	4.75351e-07	DOWN
sscle_05g043860	-3.61986	2.67465e-09	DOWN
sscle_04g038520	-3.62088	2.36183e-05	DOWN
sscle_01g008710	-3.62355	0.0345238	DOWN
sscle_08g067070	-3.62503	0.000222413	DOWN
sscle_02g016480	-3.62604	6.43779e-05	DOWN
sscle_15g103330	-3.62941	5.18582e-05	DOWN
sscle_01g009270	-3.63102	0.0145408	DOWN
sscle_10g075140	-3.63123	0.0200105	DOWN
sscle_01g004170	-3.63172	0.00758711	DOWN
sscle_05g041580	-3.63483	1.28024e-06	DOWN
sscle_09g072300	-3.64175	3.41213e-05	DOWN
sscle_01g003580	-3.64191	1.04788e-06	DOWN
sscle_07g057560	-3.64292	5.60193e-09	DOWN
sscle_14g099070	-3.6438	1.80925e-07	DOWN
sscle_16g109510	-3.64571	2.31495e-07	DOWN
sscle_02g019140	-3.64587	0.00201342	DOWN
sscle_15g104760	-3.65027	0.00285672	DOWN
sscle_03g023880	-3.65238	0.000355803	DOWN
sscle_09g069940	-3.65622	1.37053e-08	DOWN
sscle_05g040600	-3.65872	1.49478e-07	DOWN
sscle_04g036750	-3.65885	0.0121842	DOWN
sscle_01g009710	-3.66288	0.00182486	DOWN
sscle_03g028170	-3.66648	2.35365e-06	DOWN
sscle_10g079340	-3.67018	0.0166551	DOWN
sscle_01g006670	-3.67246	1.42549e-05	DOWN
sscle_04g032500	-3.67271	0.0111932	DOWN
sscle_16g110110	-3.67323	1.99081e-06	DOWN
sscle_14g101010	-3.67585	0.0144065	DOWN
sscle_13g092630	-3.68594	0.0188859	DOWN
sscle_16g107960	-3.68739	0.00633737	DOWN
sscle_05g047490	-3.68856	0.00028128	DOWN
sscle_05g048050	-3.68917	0.000149295	DOWN
sscle_06g054560	-3.68984	3.92661e-09	DOWN
sscle_06g054850	-3.69318	0.00152483	DOWN
sscle_09g071480	-3.70552	1.11261e-09	DOWN
sscle_12g086750	-3.70574	2.14913e-08	DOWN
sscle_07g059310	-3.70636	1.52417e-08	DOWN
sscle_07g058770	-3.7108	2.6038e-08	DOWN
sscle_16g108320	-3.71496	0.0114659	DOWN
sscle_05g045260	-3.71825	0.000756356	DOWN
sscle_03g029420	-3.71887	5.89324e-09	DOWN
sscle_10g076680	-3.71918	0.0020137	DOWN
sscle_07g057430	-3.72308	0.00018634	DOWN
sscle_10g076170	-3.73092	0.028436	DOWN
sscle_08g066610	-3.7314	4.82926e-07	DOWN
sscle_07g059790	-3.73191	9.79653e-07	DOWN
sscle_10g080640	-3.73656	0.00155383	DOWN
sscle_02g016510	-3.73724	1.01525e-05	DOWN
sscle_13g094790	-3.73799	7.7064e-09	DOWN
sscle_15g106360	-3.74347	1.24051e-10	DOWN
sscle_14g098750	-3.7443	0.00511079	DOWN
sscle_11g086330	-3.7481	4.90577e-10	DOWN
sscle_16g108750	-3.75003	2.56166e-05	DOWN
sscle_14g098170	-3.7509	0.0155189	DOWN
sscle_13g096990	-3.75118	4.07818e-06	DOWN
sscle_12g088190	-3.75225	0.0163849	DOWN
sscle_01g005390	-3.75279	3.57127e-08	DOWN
sscle_04g037860	-3.75445	0.00272672	DOWN
sscle_01g004580	-3.75643	0.000199975	DOWN
sscle_05g040430	-3.75905	4.36694e-06	DOWN
sscle_01g005480	-3.7617	1.64444e-07	DOWN
sscle_01g009080	-3.76644	1.90644e-07	DOWN
sscle_08g068540	-3.76954	0.0302734	DOWN
sscle_10g076080	-3.77252	8.30785e-08	DOWN
sscle_05g040640	-3.77475	3.2747e-06	DOWN
sscle_05g047720	-3.77485	0.000157992	DOWN
sscle_10g077190	-3.77588	3.68526e-07	DOWN
sscle_04g035430	-3.78098	1.5982e-10	DOWN
sscle_05g043020	-3.78434	9.58983e-08	DOWN
sscle_05g045430	-3.78881	3.62718e-05	DOWN
sscle_06g051620	-3.78912	3.23562e-12	DOWN
sscle_03g030670	-3.7901	5.88504e-11	DOWN
sscle_14g097170	-3.7915	0.000278821	DOWN
sscle_09g069590	-3.79228	5.38009e-08	DOWN
sscle_14g099240	-3.79286	0.0338031	DOWN
sscle_02g016970	-3.80248	1.13757e-09	DOWN
sscle_12g088080	-3.80823	0.00192277	DOWN
sscle_02g019990	-3.80914	8.59742e-06	DOWN
sscle_03g026310	-3.80955	0.00658266	DOWN
sscle_05g046270	-3.81458	0.000273295	DOWN
sscle_08g062440	-3.81472	0.0216277	DOWN
sscle_07g056590	-3.8196	0.00081139	DOWN
sscle_07g058670	-3.81996	0.00221633	DOWN
sscle_02g022040	-3.82049	5.52681e-12	DOWN
sscle_03g031610	-3.82398	0.00291713	DOWN
sscle_05g044100	-3.82636	4.14417e-06	DOWN
sscle_06g053500	-3.82745	1.74546e-09	DOWN
sscle_14g100420	-3.82803	0.0450656	DOWN
sscle_15g103580	-3.82808	4.10419e-09	DOWN
sscle_03g025250	-3.83023	0.000970288	DOWN
sscle_06g048980	-3.8323	0.000679463	DOWN
sscle_04g032560	-3.83369	0.000632906	DOWN
sscle_02g018680	-3.83709	0.0322423	DOWN
sscle_02g016960	-3.83907	0.00726882	DOWN
sscle_10g077080	-3.84005	4.03729e-07	DOWN
sscle_05g041110	-3.8451	1.80724e-09	DOWN
sscle_05g044450	-3.84849	0.0124423	DOWN
sscle_08g067740	-3.84922	0.00242583	DOWN
sscle_14g099020	-3.85371	7.22328e-07	DOWN
sscle_02g021710	-3.85485	0.00984178	DOWN
sscle_01g001640	-3.85576	0.00296974	DOWN
sscle_13g094250	-3.85591	1.63002e-10	DOWN
sscle_03g022210	-3.85725	0.00640628	DOWN
sscle_05g044610	-3.85751	0.000484662	DOWN
sscle_07g056620	-3.86592	8.5778e-05	DOWN
sscle_09g072580	-3.86677	0.00498793	DOWN
sscle_05g047930	-3.86784	0.00123121	DOWN
sscle_09g069120	-3.87091	5.74623e-07	DOWN
sscle_04g034480	-3.8723	4.17249e-05	DOWN
sscle_08g064860	-3.8748	6.24959e-09	DOWN
sscle_07g059460	-3.87615	2.51582e-11	DOWN
sscle_05g048100	-3.87815	0.000148053	DOWN
sscle_05g042440	-3.89031	1.69915e-05	DOWN
sscle_11g080930	-3.89155	1.69172e-07	DOWN
sscle_14g098010	-3.89353	3.592e-10	DOWN
sscle_02g018940	-3.8949	7.02614e-09	DOWN
sscle_01g001980	-3.90127	0.00173867	DOWN
sscle_13g096870	-3.9033	4.47312e-07	DOWN
sscle_06g053540	-3.90558	1.1806e-08	DOWN
sscle_09g074050	-3.91009	5.61041e-09	DOWN
sscle_10g077200	-3.91599	0.0111308	DOWN
sscle_03g029660	-3.91935	0.000601917	DOWN
sscle_01g009880	-3.91936	2.33039e-09	DOWN
sscle_10g078030	-3.92123	2.62029e-10	DOWN
sscle_02g021190	-3.92292	3.57873e-08	DOWN
sscle_10g077660	-3.92351	3.44735e-10	DOWN
sscle_08g067610	-3.92458	0.00488118	DOWN
sscle_16g109800	-3.92695	2.71203e-08	DOWN
sscle_05g041150	-3.93113	3.14118e-05	DOWN
sscle_06g049610	-3.93198	0.0180976	DOWN
sscle_03g024010	-3.93828	3.97845e-08	DOWN
sscle_10g075230	-3.93915	7.14561e-07	DOWN
sscle_06g054530	-3.94024	0.000223326	DOWN
sscle_01g004010	-3.94365	1.07956e-05	DOWN
sscle_02g012320	-3.94557	4.45244e-06	DOWN
sscle_10g079440	-3.94953	1.02009e-08	DOWN
sscle_09g073540	-3.95063	0.0299129	DOWN
sscle_06g054900	-3.95573	0.00217251	DOWN
sscle_03g028630	-3.95898	0.0117492	DOWN
sscle_16g107710	-3.95997	5.45955e-10	DOWN
sscle_01g001530	-3.96065	7.13247e-05	DOWN
sscle_04g033640	-3.96511	1.82448e-09	DOWN
sscle_07g061750	-3.96528	0.00274121	DOWN
sscle_13g095600	-3.96797	0.000569	DOWN
sscle_04g033080	-3.97702	0.0199591	DOWN
sscle_10g076600	-3.97862	4.14148e-05	DOWN
sscle_06g050120	-3.98017	2.00063e-07	DOWN
sscle_09g073030	-3.98182	0.000223326	DOWN
sscle_05g041590	-3.98495	0.00141006	DOWN
sscle_11g083910	-3.9868	3.79318e-11	DOWN
sscle_04g034390	-3.98751	1.76283e-11	DOWN
sscle_06g055030	-3.9887	0.00244383	DOWN
sscle_07g059760	-3.98914	0.0160798	DOWN
sscle_10g075980	-3.98934	1.00044e-11	DOWN
sscle_02g021950	-3.99104	7.05197e-11	DOWN
sscle_11g086150	-3.99819	3.25013e-05	DOWN
sscle_01g007640	-3.9988	3.31857e-05	DOWN
sscle_15g104890	-4.00458	1.54273e-09	DOWN
sscle_06g052400	-4.00982	1.31892e-05	DOWN
sscle_03g022880	-4.01288	0.0010789	DOWN
sscle_15g105830	-4.01402	0.000810904	DOWN
sscle_01g010300	-4.01715	0.027378	DOWN
sscle_02g015230	-4.0253	0.00141011	DOWN
sscle_06g051840	-4.02597	9.30202e-12	DOWN
sscle_01g010180	-4.03146	0.0241424	DOWN
sscle_02g015070	-4.03172	6.04837e-05	DOWN
sscle_02g018920	-4.03497	0.00246094	DOWN
sscle_15g105730	-4.03945	2.1668e-10	DOWN
sscle_04g037330	-4.04028	0.00216027	DOWN
sscle_06g053140	-4.04445	0.0200272	DOWN
sscle_05g048590	-4.04501	3.6132e-05	DOWN
sscle_08g062510	-4.04998	6.23241e-11	DOWN
sscle_09g073960	-4.05209	0.000255895	DOWN
sscle_02g011990	-4.06205	0.00010113	DOWN
sscle_11g086490	-4.06374	0.0167105	DOWN
sscle_14g100840	-4.0652	3.61714e-11	DOWN
sscle_07g057420	-4.06632	0.0250278	DOWN
sscle_04g034570	-4.06666	0.0188512	DOWN
sscle_05g048080	-4.06773	1.34764e-07	DOWN
sscle_06g054320	-4.07024	1.4607e-11	DOWN
sscle_03g025630	-4.07235	0.00101081	DOWN
sscle_06g050290	-4.07242	5.14699e-06	DOWN
sscle_01g004150	-4.08001	0.00218622	DOWN
sscle_15g104010	-4.08299	6.41371e-08	DOWN
sscle_08g064060	-4.08459	0.00120434	DOWN
sscle_15g107290	-4.08643	0.00578218	DOWN
sscle_15g104360	-4.08905	0.000586462	DOWN
sscle_01g008410	-4.09785	0.0121128	DOWN
sscle_14g099230	-4.09998	2.25394e-09	DOWN
sscle_11g085690	-4.10139	0.000393389	DOWN
sscle_07g057740	-4.10367	4.71769e-08	DOWN
sscle_16g107680	-4.11106	6.10762e-10	DOWN
sscle_11g086060	-4.11851	0.00220768	DOWN
sscle_06g049840	-4.12401	0.00719304	DOWN
sscle_05g045420	-4.12646	8.38127e-05	DOWN
sscle_03g026690	-4.12692	0.0161191	DOWN
sscle_08g063160	-4.1301	2.18396e-13	DOWN
sscle_15g104150	-4.13385	0.00543825	DOWN
sscle_10g075640	-4.13562	8.50579e-08	DOWN
sscle_13g094390	-4.14777	6.68e-06	DOWN
sscle_10g080110	-4.14882	4.37166e-07	DOWN
sscle_05g042760	-4.14903	0.00928208	DOWN
sscle_14g101520	-4.157	9.96294e-05	DOWN
sscle_11g084380	-4.15711	4.28369e-07	DOWN
sscle_08g062960	-4.15901	8.76172e-06	DOWN
sscle_13g095430	-4.16106	4.65548e-11	DOWN
sscle_04g036920	-4.16122	0.0425229	DOWN
sscle_07g061960	-4.16136	0.0244904	DOWN
sscle_10g078730	-4.16353	7.84811e-06	DOWN
sscle_03g029020	-4.1679	1.77015e-06	DOWN
sscle_11g085480	-4.16805	0.000223787	DOWN
sscle_16g110020	-4.16966	1.24402e-09	DOWN
sscle_16g109870	-4.17265	1.63035e-06	DOWN
sscle_04g036570	-4.17371	0.0253057	DOWN
sscle_05g046810	-4.18028	1.55682e-09	DOWN
sscle_10g075270	-4.18334	4.22982e-08	DOWN
sscle_06g054870	-4.18605	0.0456206	DOWN
sscle_02g015610	-4.1888	1.48445e-10	DOWN
sscle_01g004290	-4.19097	0.00123121	DOWN
sscle_07g060750	-4.19361	6.74854e-07	DOWN
sscle_03g028840	-4.19504	0.00419396	DOWN
sscle_09g074170	-4.2006	1.02299e-13	DOWN
sscle_02g013620	-4.20515	2.90473e-10	DOWN
sscle_13g092720	-4.21485	0.00664667	DOWN
sscle_07g058780	-4.21496	1.27855e-09	DOWN
sscle_01g006260	-4.2211	0.000152411	DOWN
sscle_05g046580	-4.22229	0.0283085	DOWN
sscle_04g034460	-4.22241	0.0210442	DOWN
sscle_01g008110	-4.22347	4.8872e-05	DOWN
sscle_03g031820	-4.22686	4.35484e-05	DOWN
sscle_03g031990	-4.22829	5.79657e-05	DOWN
sscle_05g044850	-4.23382	6.66719e-05	DOWN
sscle_13g093800	-4.23587	0.0193335	DOWN
sscle_06g052110	-4.23714	1.69179e-13	DOWN
sscle_16g109240	-4.24114	1.42415e-05	DOWN
sscle_01g009920	-4.24145	0.00297897	DOWN
sscle_07g058300	-4.24187	8.05638e-05	DOWN
sscle_02g017900	-4.24277	0.000361683	DOWN
sscle_11g083010	-4.24561	0.00871007	DOWN
sscle_05g043600	-4.25041	2.6686e-05	DOWN
sscle_01g011340	-4.25059	0.0169333	DOWN
sscle_03g027460	-4.25337	1.71428e-12	DOWN
sscle_06g051050	-4.25352	0.003991	DOWN
sscle_08g064260	-4.25538	0.00367865	DOWN
sscle_02g018690	-4.25691	1.71556e-08	DOWN
sscle_07g058070	-4.25916	1.5704e-06	DOWN
sscle_02g017140	-4.26096	1.46683e-06	DOWN
sscle_03g022550	-4.265	0.000435241	DOWN
sscle_01g004550	-4.26795	5.09393e-11	DOWN
sscle_11g086400	-4.27057	1.92052e-05	DOWN
sscle_04g038350	-4.2714	1.37865e-09	DOWN
sscle_01g004640	-4.27851	0.000860003	DOWN
sscle_02g015200	-4.28094	8.65426e-12	DOWN
sscle_01g000720	-4.2827	0.00538465	DOWN
sscle_10g078260	-4.28606	0.000116611	DOWN
sscle_02g016110	-4.29038	0.000790157	DOWN
sscle_02g020850	-4.29279	3.51882e-06	DOWN
sscle_02g017270	-4.29894	0.000692281	DOWN
sscle_02g019190	-4.30372	0.00043737	DOWN
sscle_02g020520	-4.30542	1.10904e-06	DOWN
sscle_12g090670	-4.30745	0.0222147	DOWN
sscle_03g025980	-4.30853	7.0966e-05	DOWN
sscle_16g107590	-4.3224	0.00312068	DOWN
sscle_11g082000	-4.32581	1.44548e-06	DOWN
sscle_04g034590	-4.32679	1.78378e-14	DOWN
sscle_02g017790	-4.33328	6.68399e-08	DOWN
sscle_01g011400	-4.34155	3.91126e-05	DOWN
sscle_10g078780	-4.34628	8.24289e-16	DOWN
sscle_03g027600	-4.35089	0.000162838	DOWN
sscle_03g023340	-4.35528	0.00763826	DOWN
sscle_11g081060	-4.3591	9.95518e-08	DOWN
sscle_13g096800	-4.3682	6.15161e-06	DOWN
sscle_03g026480	-4.3692	0.00357696	DOWN
sscle_07g056410	-4.37202	4.85959e-05	DOWN
sscle_02g016340	-4.37365	0.00419174	DOWN
sscle_02g013350	-4.38057	0.00203455	DOWN
sscle_07g060580	-4.38091	0.000366619	DOWN
sscle_05g043340	-4.38116	1.30454e-09	DOWN
sscle_01g002200	-4.38578	2.1642e-05	DOWN
sscle_05g040840	-4.38696	0.00021576	DOWN
sscle_02g020810	-4.38777	1.76283e-11	DOWN
sscle_14g099210	-4.38945	1.11498e-06	DOWN
sscle_05g042800	-4.39109	1.02428e-05	DOWN
sscle_09g068700	-4.39345	0.00371061	DOWN
sscle_14g101910	-4.39759	0.000109989	DOWN
sscle_08g063090	-4.40238	7.38095e-06	DOWN
sscle_10g075850	-4.40266	4.46708e-13	DOWN
sscle_12g087280	-4.40532	1.37253e-06	DOWN
sscle_09g069540	-4.40638	0.00132403	DOWN
sscle_01g007610	-4.40684	1.84162e-09	DOWN
sscle_03g024220	-4.40837	0.00010027	DOWN
sscle_01g003430	-4.4108	2.86025e-09	DOWN
sscle_02g012930	-4.41106	5.34781e-07	DOWN
sscle_15g104480	-4.42255	6.24959e-09	DOWN
sscle_15g105160	-4.4241	9.49335e-05	DOWN
sscle_15g102770	-4.42802	1.64461e-05	DOWN
sscle_14g097460	-4.4328	0.000284329	DOWN
sscle_15g102620	-4.43841	1.21527e-05	DOWN
sscle_11g082480	-4.44004	4.66507e-07	DOWN
sscle_05g047250	-4.44625	3.53006e-07	DOWN
sscle_10g078910	-4.45152	2.7553e-06	DOWN
sscle_14g100870	-4.45499	1.48636e-05	DOWN
sscle_15g102460	-4.45773	2.41537e-05	DOWN
sscle_07g056990	-4.46012	3.0815e-10	DOWN
sscle_15g107090	-4.46047	7.39256e-09	DOWN
sscle_13g094710	-4.46101	2.48555e-06	DOWN
sscle_15g105480	-4.46147	3.70192e-06	DOWN
sscle_02g012410	-4.46661	0.00212658	DOWN
sscle_02g016620	-4.47222	5.96919e-05	DOWN
sscle_14g099290	-4.4768	0.000119218	DOWN
sscle_01g010540	-4.48049	0.0001874	DOWN
sscle_03g023020	-4.48092	2.41791e-12	DOWN
sscle_02g013450	-4.48566	0.00065974	DOWN
sscle_06g053850	-4.48685	0.0046769	DOWN
sscle_11g083440	-4.4906	0.000932513	DOWN
sscle_13g095520	-4.5011	0.00376314	DOWN
sscle_13g092380	-4.50567	3.28862e-06	DOWN
sscle_10g077350	-4.50626	3.31271e-05	DOWN
sscle_06g051750	-4.51354	7.39256e-09	DOWN
sscle_08g066990	-4.51433	2.13479e-05	DOWN
sscle_14g101770	-4.51915	1.4887e-12	DOWN
sscle_04g036050	-4.51953	0.0010597	DOWN
sscle_10g079900	-4.52495	6.73295e-06	DOWN
sscle_05g041310	-4.53246	2.30216e-13	DOWN
sscle_05g047210	-4.53253	8.26106e-10	DOWN
sscle_01g004480	-4.53492	3.80606e-08	DOWN
sscle_01g010610	-4.5353	3.49036e-06	DOWN
sscle_04g032140	-4.54332	1.0091e-09	DOWN
sscle_04g032940	-4.54404	0.000237565	DOWN
sscle_11g081390	-4.54721	4.04159e-07	DOWN
sscle_02g015680	-4.54769	0.00380329	DOWN
sscle_14g101380	-4.54794	6.57747e-07	DOWN
sscle_01g006150	-4.54963	7.05023e-05	DOWN
sscle_04g034020	-4.55012	0.000365916	DOWN
sscle_05g040990	-4.55239	0.00210279	DOWN
sscle_07g059260	-4.56513	0.0108019	DOWN
sscle_12g087740	-4.57186	9.1689e-12	DOWN
sscle_03g026820	-4.57187	2.81889e-07	DOWN
sscle_06g055280	-4.57451	0.00787181	DOWN
sscle_10g077110	-4.57642	2.09922e-10	DOWN
sscle_14g100930	-4.57642	3.14708e-12	DOWN
sscle_14g097850	-4.57808	6.03178e-11	DOWN
sscle_01g004700	-4.57897	0.000560335	DOWN
sscle_01g007960	-4.57904	9.93119e-10	DOWN
sscle_14g100320	-4.59085	1.00388e-08	DOWN
sscle_04g039860	-4.59487	6.5547e-12	DOWN
sscle_02g017230	-4.59551	1.9718e-10	DOWN
sscle_14g100240	-4.59779	1.99467e-11	DOWN
sscle_09g071010	-4.5992	1.60833e-09	DOWN
sscle_12g090020	-4.60365	0.000158701	DOWN
sscle_14g099900	-4.60835	0.00371061	DOWN
sscle_04g035770	-4.61359	1.19067e-08	DOWN
sscle_12g087320	-4.61505	8.57039e-07	DOWN
sscle_07g060180	-4.61732	2.03899e-06	DOWN
sscle_04g035150	-4.61777	3.38571e-10	DOWN
sscle_05g040780	-4.62005	1.2648e-13	DOWN
sscle_16g107830	-4.62046	1.23851e-05	DOWN
sscle_02g021600	-4.62123	4.87359e-12	DOWN
sscle_04g035320	-4.62562	3.45413e-05	DOWN
sscle_02g018830	-4.62573	7.86736e-12	DOWN
sscle_14g102130	-4.62665	4.10916e-09	DOWN
sscle_09g072450	-4.63832	1.73723e-06	DOWN
sscle_11g081830	-4.63907	0.0012632	DOWN
sscle_07g055980	-4.63995	1.6808e-13	DOWN
sscle_02g011630	-4.6404	2.90437e-05	DOWN
sscle_01g003490	-4.65236	4.09986e-05	DOWN
sscle_04g034010	-4.65703	2.80891e-05	DOWN
sscle_06g049850	-4.65995	1.05988e-07	DOWN
sscle_07g057520	-4.66295	5.89594e-09	DOWN
sscle_04g033620	-4.66556	5.47825e-08	DOWN
sscle_02g021410	-4.67411	8.32736e-09	DOWN
sscle_02g016710	-4.67521	2.34798e-13	DOWN
sscle_01g007110	-4.67884	7.24808e-07	DOWN
sscle_06g051470	-4.67981	0.00175831	DOWN
sscle_03g025120	-4.68443	0.0011171	DOWN
sscle_15g105750	-4.68804	3.37468e-10	DOWN
sscle_02g015450	-4.69365	1.9718e-10	DOWN
sscle_07g057670	-4.70805	5.21652e-10	DOWN
sscle_05g045860	-4.70836	1.45261e-07	DOWN
sscle_05g043220	-4.70867	0.00180225	DOWN
sscle_02g014330	-4.7128	0.00136544	DOWN
sscle_08g064960	-4.71411	6.65671e-07	DOWN
sscle_05g043940	-4.71767	4.57496e-08	DOWN
sscle_06g053410	-4.72632	3.48421e-07	DOWN
sscle_04g033650	-4.73395	3.81589e-09	DOWN
sscle_14g102010	-4.74027	1.60987e-05	DOWN
sscle_08g067110	-4.74113	7.33631e-09	DOWN
sscle_09g071630	-4.74422	0.00629313	DOWN
sscle_15g102660	-4.76173	8.48157e-16	DOWN
sscle_16g108230	-4.76656	1.49069e-10	DOWN
sscle_02g014600	-4.76859	4.7509e-08	DOWN
sscle_04g039050	-4.77943	1.50904e-07	DOWN
sscle_15g106310	-4.78014	5.02218e-05	DOWN
sscle_02g020660	-4.78201	1.19566e-05	DOWN
sscle_07g056560	-4.78425	2.09376e-14	DOWN
sscle_02g019630	-4.78919	1.42099e-05	DOWN
sscle_05g041220	-4.79103	9.32249e-09	DOWN
sscle_06g048630	-4.79235	3.68696e-08	DOWN
sscle_15g103730	-4.79589	9.64861e-06	DOWN
sscle_04g037550	-4.79838	9.58983e-08	DOWN
sscle_07g056330	-4.80099	1.97949e-13	DOWN
sscle_02g015440	-4.80308	2.53168e-08	DOWN
sscle_10g080190	-4.80471	5.69715e-09	DOWN
sscle_01g009590	-4.81525	1.07357e-08	DOWN
sscle_05g047480	-4.81667	9.07545e-07	DOWN
sscle_05g047640	-4.81719	5.11651e-13	DOWN
sscle_09g070830	-4.82124	0.00146844	DOWN
sscle_01g007350	-4.82406	4.49869e-10	DOWN
sscle_01g002150	-4.82681	0.000329689	DOWN
sscle_01g001930	-4.82728	5.92422e-09	DOWN
sscle_01g008230	-4.82827	0.000604353	DOWN
sscle_11g082690	-4.83083	8.80765e-06	DOWN
sscle_10g078280	-4.83159	2.99783e-05	DOWN
sscle_10g077280	-4.83636	2.35423e-05	DOWN
sscle_10g080760	-4.8394	2.88103e-11	DOWN
sscle_07g060540	-4.84113	0.000189611	DOWN
sscle_05g040610	-4.84646	4.09401e-10	DOWN
sscle_09g073450	-4.84989	1.63007e-06	DOWN
sscle_06g051380	-4.85675	5.09393e-11	DOWN
sscle_01g004620	-4.86126	0.000151658	DOWN
sscle_01g010440	-4.87906	8.72657e-07	DOWN
sscle_16g107860	-4.89143	3.50973e-08	DOWN
sscle_16g107840	-4.89221	4.89688e-07	DOWN
sscle_15g103830	-4.89341	1.03018e-09	DOWN
sscle_04g040120	-4.89754	1.29103e-08	DOWN
sscle_14g099180	-4.90371	0.000357777	DOWN
sscle_12g088550	-4.90441	0.000199864	DOWN
sscle_08g063710	-4.9171	6.14358e-06	DOWN
sscle_01g010910	-4.92882	8.24145e-06	DOWN
sscle_01g006950	-4.94908	5.06414e-05	DOWN
sscle_09g074320	-4.95346	4.96183e-06	DOWN
sscle_09g072750	-4.96014	0.00280268	DOWN
sscle_05g047430	-4.96472	0.00271322	DOWN
sscle_05g048440	-4.96879	0.000250879	DOWN
sscle_03g031830	-4.97488	1.63035e-06	DOWN
sscle_02g018250	-4.9862	5.34593e-07	DOWN
sscle_02g022100	-4.988	4.73244e-05	DOWN
sscle_16g108260	-4.99388	1.00722e-05	DOWN
sscle_09g073520	-4.99634	0.00411384	DOWN
sscle_01g009980	-4.99805	8.59241e-07	DOWN
sscle_02g019320	-5.00113	1.14352e-06	DOWN
sscle_12g087440	-5.00248	3.37468e-10	DOWN
sscle_04g039030	-5.00259	8.33343e-05	DOWN
sscle_01g002190	-5.00466	0.000149833	DOWN
sscle_01g009260	-5.00977	3.57288e-05	DOWN
sscle_16g108430	-5.01238	3.08577e-10	DOWN
sscle_08g062490	-5.01547	2.63061e-06	DOWN
sscle_02g021930	-5.02115	0.00242583	DOWN
sscle_04g036890	-5.0239	0.000338492	DOWN
sscle_13g095730	-5.0262	2.70491e-07	DOWN
sscle_13g092180	-5.02917	6.63886e-13	DOWN
sscle_06g051450	-5.03225	1.7793e-06	DOWN
sscle_11g084530	-5.04108	4.6649e-10	DOWN
sscle_07g057400	-5.04615	2.33807e-08	DOWN
sscle_11g085380	-5.05051	5.5327e-05	DOWN
sscle_05g041300	-5.06306	2.51935e-08	DOWN
sscle_10g079870	-5.06329	2.56084e-05	DOWN
sscle_02g013880	-5.06719	2.1496e-07	DOWN
sscle_01g010170	-5.07	1.72492e-11	DOWN
sscle_15g102680	-5.0737	7.0038e-05	DOWN
sscle_03g030590	-5.07792	1.4888e-06	DOWN
sscle_12g087170	-5.08077	1.08191e-05	DOWN
sscle_01g006160	-5.08198	3.65098e-15	DOWN
sscle_15g106290	-5.08633	0.000185575	DOWN
sscle_01g011200	-5.09041	1.72565e-09	DOWN
sscle_02g018380	-5.09724	3.08613e-06	DOWN
sscle_12g089920	-5.09745	0.000108313	DOWN
sscle_12g087010	-5.09936	1.15391e-11	DOWN
sscle_01g002550	-5.10371	8.99144e-05	DOWN
sscle_07g056320	-5.10528	2.29018e-05	DOWN
sscle_16g110320	-5.11173	0.000419868	DOWN
sscle_01g003690	-5.11174	0.000538435	DOWN
sscle_01g004200	-5.11448	3.57274e-09	DOWN
sscle_10g078300	-5.1163	3.4654e-05	DOWN
sscle_15g106790	-5.11842	5.02218e-05	DOWN
sscle_12g088540	-5.11915	4.77457e-05	DOWN
sscle_12g090730	-5.12126	1.26586e-06	DOWN
sscle_05g047220	-5.12654	1.84162e-09	DOWN
sscle_05g047390	-5.1316	3.53006e-07	DOWN
sscle_05g046060	-5.13296	0.00141275	DOWN
sscle_09g070280	-5.13335	5.29845e-06	DOWN
sscle_10g077330	-5.13412	4.06221e-11	DOWN
sscle_04g039640	-5.13483	5.41616e-05	DOWN
sscle_13g093450	-5.13578	1.47932e-07	DOWN
sscle_01g002640	-5.13744	0.000503499	DOWN
sscle_08g064900	-5.13914	7.53281e-08	DOWN
sscle_03g024850	-5.14263	3.28862e-06	DOWN
sscle_14g098850	-5.14267	0.000130285	DOWN
sscle_07g060600	-5.14695	2.80291e-07	DOWN
sscle_14g098240	-5.14792	0.000154804	DOWN
sscle_06g054920	-5.15074	1.95512e-07	DOWN
sscle_11g083900	-5.15251	1.63254e-12	DOWN
sscle_04g035420	-5.1528	9.59604e-05	DOWN
sscle_07g058520	-5.15539	1.94624e-15	DOWN
sscle_15g106640	-5.15544	8.94333e-05	DOWN
sscle_02g015080	-5.15886	5.95961e-06	DOWN
sscle_03g023710	-5.16508	4.6468e-07	DOWN
sscle_06g052580	-5.16694	2.09922e-10	DOWN
sscle_16g108080	-5.17996	9.47757e-06	DOWN
sscle_01g004460	-5.18391	1.14352e-06	DOWN
sscle_06g055020	-5.18904	5.42872e-06	DOWN
sscle_08g067460	-5.19016	6.52136e-06	DOWN
sscle_10g074970	-5.19714	3.07079e-06	DOWN
sscle_05g041380	-5.19766	1.20455e-05	DOWN
sscle_16g108090	-5.19931	1.44635e-07	DOWN
sscle_08g062790	-5.20314	5.01604e-08	DOWN
sscle_02g021750	-5.20858	4.90594e-06	DOWN
sscle_10g077180	-5.21232	5.8062e-05	DOWN
sscle_04g038080	-5.22993	0.00055335	DOWN
sscle_04g036330	-5.23166	0.000115797	DOWN
sscle_04g036300	-5.23595	1.50287e-07	DOWN
sscle_03g026790	-5.23695	1.1287e-05	DOWN
sscle_04g033090	-5.23959	1.00924e-10	DOWN
sscle_01g004030	-5.2406	1.06967e-08	DOWN
sscle_13g093920	-5.24833	4.62027e-13	DOWN
sscle_03g026100	-5.26207	4.19272e-15	DOWN
sscle_14g100090	-5.26824	7.7714e-09	DOWN
sscle_03g031890	-5.27335	4.60076e-10	DOWN
sscle_05g047440	-5.27472	9.58983e-08	DOWN
sscle_16g110490	-5.28294	1.3952e-11	DOWN
sscle_12g090160	-5.29063	6.96295e-08	DOWN
sscle_07g057750	-5.29728	2.24692e-12	DOWN
sscle_07g058760	-5.30163	6.53657e-10	DOWN
sscle_03g027930	-5.30329	8.37772e-06	DOWN
sscle_08g062700	-5.30772	9.37903e-05	DOWN
sscle_11g081580	-5.30844	3.31838e-05	DOWN
sscle_10g080360	-5.30846	2.90237e-05	DOWN
sscle_15g104300	-5.31064	5.29845e-06	DOWN
sscle_08g063990	-5.31212	3.12401e-07	DOWN
sscle_12g090930	-5.31241	1.26467e-08	DOWN
sscle_06g049120	-5.32107	1.791e-13	DOWN
sscle_12g090260	-5.32393	1.09108e-05	DOWN
sscle_07g059710	-5.32557	5.74335e-12	DOWN
sscle_01g001310	-5.32651	2.0179e-05	DOWN
sscle_05g045270	-5.334	3.26378e-11	DOWN
sscle_12g086780	-5.33682	0.000143229	DOWN
sscle_11g082740	-5.33752	4.05579e-08	DOWN
sscle_07g057290	-5.34065	7.90975e-07	DOWN
sscle_10g080580	-5.35095	1.18128e-09	DOWN
sscle_05g047920	-5.36767	0.000281059	DOWN
sscle_01g010260	-5.3743	0.00071009	DOWN
sscle_04g036440	-5.37542	0.000128759	DOWN
sscle_01g004340	-5.3881	5.82901e-07	DOWN
sscle_02g016890	-5.38818	2.65747e-11	DOWN
sscle_01g007300	-5.38944	4.39427e-05	DOWN
sscle_06g048830	-5.39125	1.76507e-07	DOWN
sscle_01g006580	-5.41438	1.38198e-07	DOWN
sscle_11g082970	-5.42494	1.49711e-06	DOWN
sscle_12g087250	-5.42652	4.78343e-08	DOWN
sscle_13g092300	-5.4266	0.000117332	DOWN
sscle_14g101990	-5.43229	2.48304e-05	DOWN
sscle_16g110580	-5.44702	2.06137e-07	DOWN
sscle_07g061040	-5.44766	2.92557e-06	DOWN
sscle_01g010900	-5.4498	5.71295e-08	DOWN
sscle_03g022690	-5.4823	1.21646e-07	DOWN
sscle_16g109080	-5.48237	7.86067e-07	DOWN
sscle_01g001270	-5.49431	1.89768e-12	DOWN
sscle_05g041230	-5.50215	6.87258e-06	DOWN
sscle_02g012040	-5.51632	1.22223e-11	DOWN
sscle_16g107630	-5.52099	7.4994e-08	DOWN
sscle_11g081620	-5.5261	3.64563e-10	DOWN
sscle_04g039000	-5.52688	2.25202e-07	DOWN
sscle_11g085750	-5.52713	1.85831e-07	DOWN
sscle_15g104280	-5.53284	7.33513e-08	DOWN
sscle_07g060770	-5.533	6.19546e-05	DOWN
sscle_03g026220	-5.5334	1.11542e-05	DOWN
sscle_03g025010	-5.53403	0.00128525	DOWN
sscle_04g034350	-5.53559	8.72612e-09	DOWN
sscle_01g007340	-5.54228	3.38842e-09	DOWN
sscle_06g055140	-5.54701	9.50299e-07	DOWN
sscle_14g097270	-5.55072	9.41818e-06	DOWN
sscle_09g068910	-5.55955	4.20028e-05	DOWN
sscle_06g051480	-5.56073	6.29929e-07	DOWN
sscle_13g092570	-5.56445	2.29313e-05	DOWN
sscle_07g055790	-5.56641	0.000107492	DOWN
sscle_11g085030	-5.57234	2.56636e-11	DOWN
sscle_06g048640	-5.57629	4.43147e-09	DOWN
sscle_13g093820	-5.5784	1.32187e-08	DOWN
sscle_11g086380	-5.59652	8.65049e-05	DOWN
sscle_15g102850	-5.60198	9.02434e-05	DOWN
sscle_04g040030	-5.61342	1.09217e-06	DOWN
sscle_09g073690	-5.61904	1.42297e-08	DOWN
sscle_06g055230	-5.62362	8.41075e-06	DOWN
sscle_11g082020	-5.62958	1.4116e-08	DOWN
sscle_04g035400	-5.62989	1.2779e-16	DOWN
sscle_06g050880	-5.64002	2.01006e-05	DOWN
sscle_04g033990	-5.64548	1.58766e-07	DOWN
sscle_13g096790	-5.64687	6.46193e-06	DOWN
sscle_12g090720	-5.64702	3.99966e-07	DOWN
sscle_11g086720	-5.65656	3.64257e-06	DOWN
sscle_02g013400	-5.66644	1.17782e-05	DOWN
sscle_11g081930	-5.67606	2.844e-12	DOWN
sscle_02g017970	-5.67655	2.70129e-07	DOWN
sscle_04g038970	-5.68064	3.48231e-07	DOWN
sscle_08g064610	-5.68251	2.13949e-10	DOWN
sscle_03g031810	-5.69064	1.15513e-05	DOWN
sscle_03g030170	-5.69518	5.01796e-11	DOWN
sscle_11g081470	-5.69527	1.14901e-06	DOWN
sscle_07g058600	-5.69837	1.39648e-05	DOWN
sscle_03g027320	-5.7006	6.33569e-09	DOWN
sscle_04g032160	-5.70378	6.10391e-07	DOWN
sscle_06g052260	-5.70586	8.91533e-08	DOWN
sscle_03g025280	-5.7106	1.56379e-05	DOWN
sscle_02g012910	-5.71794	2.15481e-05	DOWN
sscle_11g081710	-5.72901	1.16418e-06	DOWN
sscle_03g023530	-5.74986	1.97391e-07	DOWN
sscle_14g099540	-5.75271	2.11162e-05	DOWN
sscle_06g049650	-5.75301	5.50231e-06	DOWN
sscle_01g006830	-5.75473	1.67767e-08	DOWN
sscle_13g093250	-5.75619	1.29341e-05	DOWN
sscle_03g028050	-5.75839	2.08782e-12	DOWN
sscle_04g033500	-5.76213	4.11391e-09	DOWN
sscle_02g017190	-5.76881	8.38045e-06	DOWN
sscle_14g098980	-5.77335	8.90307e-09	DOWN
sscle_16g107950	-5.78228	5.1964e-06	DOWN
sscle_11g082150	-5.79088	1.06526e-09	DOWN
sscle_08g065280	-5.80002	5.12794e-07	DOWN
sscle_04g034000	-5.80072	4.55932e-07	DOWN
sscle_02g017340	-5.80396	2.65291e-10	DOWN
sscle_10g080600	-5.80434	7.59192e-06	DOWN
sscle_01g002360	-5.80806	2.24079e-06	DOWN
sscle_15g107050	-5.81056	2.66454e-05	DOWN
sscle_14g101000	-5.81683	1.30892e-06	DOWN
sscle_13g093200	-5.82062	3.12829e-09	DOWN
sscle_03g023550	-5.82967	1.48445e-10	DOWN
sscle_16g110500	-5.83124	3.6415e-09	DOWN
sscle_01g007910	-5.8356	7.14424e-15	DOWN
sscle_10g076650	-5.84526	1.09123e-11	DOWN
sscle_06g053030	-5.85113	1.69861e-07	DOWN
sscle_04g033460	-5.85225	8.26106e-10	DOWN
sscle_03g022960	-5.8669	6.35644e-05	DOWN
sscle_08g062810	-5.87023	7.36831e-09	DOWN
sscle_05g043140	-5.88408	2.29222e-09	DOWN
sscle_13g096450	-5.88474	2.87202e-05	DOWN
sscle_14g102120	-5.8897	1.26693e-08	DOWN
sscle_16g107740	-5.89006	2.32094e-09	DOWN
sscle_11g085010	-5.89277	2.87485e-06	DOWN
sscle_07g057880	-5.89731	2.2204e-05	DOWN
sscle_04g034290	-5.89877	4.15371e-09	DOWN
sscle_07g059100	-5.92942	3.5172e-07	DOWN
sscle_03g031260	-5.9314	1.80796e-09	DOWN
sscle_02g021210	-5.94018	5.5557e-05	DOWN
sscle_02g012960	-5.95491	2.87726e-07	DOWN
sscle_05g041640	-5.96701	3.19286e-05	DOWN
sscle_05g044600	-5.96837	1.08849e-09	DOWN
sscle_07g055590	-5.971	2.60029e-07	DOWN
sscle_07g058200	-5.97152	4.04527e-06	DOWN
sscle_03g024210	-5.9729	1.1847e-09	DOWN
sscle_05g040690	-5.979	8.18942e-12	DOWN
sscle_07g058130	-5.97924	4.23661e-10	DOWN
sscle_08g065630	-5.97938	1.97988e-15	DOWN
sscle_02g012250	-5.98384	5.09393e-11	DOWN
sscle_01g001300	-5.989	1.64823e-13	DOWN
sscle_13g092600	-5.99341	2.07912e-08	DOWN
sscle_08g065350	-6.0017	4.92079e-05	DOWN
sscle_02g011620	-6.00377	2.88148e-07	DOWN
sscle_01g001940	-6.00668	8.38045e-06	DOWN
sscle_05g048160	-6.01529	7.03312e-11	DOWN
sscle_02g012870	-6.0188	1.17606e-09	DOWN
sscle_11g086470	-6.01987	5.06727e-07	DOWN
sscle_03g026510	-6.02112	0.0146498	DOWN
sscle_02g017280	-6.02359	1.05069e-07	DOWN
sscle_03g028980	-6.03016	3.7608e-10	DOWN
sscle_08g066620	-6.03526	4.54278e-06	DOWN
sscle_01g008300	-6.04086	5.22645e-07	DOWN
sscle_01g001180	-6.04088	4.64544e-08	DOWN
sscle_10g076270	-6.04658	1.38563e-07	DOWN
sscle_11g085950	-6.07206	2.67492e-05	DOWN
sscle_03g027310	-6.07512	3.9026e-10	DOWN
sscle_06g050490	-6.08314	1.18967e-06	DOWN
sscle_02g012440	-6.08354	9.70845e-17	DOWN
sscle_13g092070	-6.09436	5.14817e-09	DOWN
sscle_05g044740	-6.10246	4.45799e-07	DOWN
sscle_08g066550	-6.10252	8.62811e-09	DOWN
sscle_01g011520	-6.10581	1.76426e-06	DOWN
sscle_09g070890	-6.1076	6.84493e-08	DOWN
sscle_02g019660	-6.10837	2.99337e-10	DOWN
sscle_01g008130	-6.11143	4.11821e-09	DOWN
sscle_13g092370	-6.13013	6.74854e-07	DOWN
sscle_08g063640	-6.13064	1.3048e-12	DOWN
sscle_03g022540	-6.13286	2.74185e-05	DOWN
sscle_07g056050	-6.13683	5.19201e-11	DOWN
sscle_14g097040	-6.14711	2.59244e-09	DOWN
sscle_15g105150	-6.15448	8.91533e-08	DOWN
sscle_12g086770	-6.17007	1.40554e-07	DOWN
sscle_07g060270	-6.1729	7.81762e-08	DOWN
sscle_01g003040	-6.17472	5.29845e-06	DOWN
sscle_01g011420	-6.17867	3.45517e-06	DOWN
sscle_02g021300	-6.18626	8.02962e-08	DOWN
sscle_10g079910	-6.19245	2.80497e-13	DOWN
sscle_02g014840	-6.19787	7.6074e-08	DOWN
sscle_06g050030	-6.20569	4.30175e-10	DOWN
sscle_06g050040	-6.20575	3.72014e-08	DOWN
sscle_16g108650	-6.21317	1.13137e-07	DOWN
sscle_07g056120	-6.23163	2.80291e-07	DOWN
sscle_13g093690	-6.23973	9.34786e-09	DOWN
sscle_11g085780	-6.24022	3.63235e-07	DOWN
sscle_11g083410	-6.25512	2.75079e-10	DOWN
sscle_02g019360	-6.26362	4.7457e-07	DOWN
sscle_06g052080	-6.28287	3.68696e-08	DOWN
[truncated: 274 more rows]

## Sheet: S_6 hpi
S1. List of differentially expressed S. sclerotiorum genes during the interaction with moderately resistant (MR) and susceptible (S) chickpea lines at 6, 12, 24, 48, and 72 hours post inoculation ( P. Adj. ˂0.05; LogFC > 2 indicated upregulated or ˂ 2 indicate downregulated).
Gene	logFC	adj.P.Val	Regulation
sscle_12g091650	11.6009	5.0109e-08	UP
sscle_03g031520	9.29566	3.96448e-08	UP
sscle_03g030710	8.92129	1.96254e-07	UP
sscle_04g039450	8.49488	3.65869e-07	UP
sscle_04g036510	8.43036	7.56855e-08	UP
sscle_09g069850	8.22522	2.22333e-08	UP
sscle_06g049430	8.21847	6.21465e-09	UP
sscle_09g070510	8.10744	2.70147e-08	UP
sscle_02g016470	8.02767	9.80496e-07	UP
sscle_13g092420	7.96494	6.95264e-07	UP
sscle_08g062090	7.81427	1.96148e-06	UP
sscle_04g036540	7.73504	8.71523e-05	UP
sscle_11g084430	7.581	2.34794e-14	UP
sscle_08g062420	7.51409	0.000373614	UP
sscle_01g000830	7.44778	1.26744e-05	UP
sscle_07g055330	7.44149	1.52357e-06	UP
sscle_07g057700	7.42548	0.00134066	UP
sscle_15g106430	7.37244	8.67015e-06	UP
sscle_01g003550	7.36683	1.02115e-05	UP
sscle_04g036500	7.34896	4.26445e-06	UP
sscle_09g074750	7.19902	7.38181e-09	UP
sscle_15g107010	7.19902	6.54788e-08	UP
sscle_05g046850	7.19902	1.29024e-07	UP
sscle_13g093230	7.19902	2.87212e-07	UP
sscle_04g040090	7.19902	3.45123e-07	UP
sscle_06g050890	7.19902	4.22354e-07	UP
sscle_04g037710	7.19902	1.68878e-06	UP
sscle_09g073980	7.19902	3.11702e-06	UP
sscle_02g021700	7.19902	1.17672e-05	UP
sscle_01g002680	7.19902	1.46988e-05	UP
sscle_11g082120	7.19902	2.15768e-05	UP
sscle_13g096140	7.19902	2.46916e-05	UP
sscle_01g008940	7.19902	2.67578e-05	UP
sscle_14g098160	7.19902	3.30367e-05	UP
sscle_03g029180	7.19902	3.5064e-05	UP
sscle_13g093430	7.19902	8.11082e-05	UP
sscle_15g106500	7.19902	0.000186857	UP
sscle_04g033930	7.19902	0.000271739	UP
sscle_15g106490	7.11293	0.000273199	UP
sscle_09g072740	7.11091	4.31783e-09	UP
sscle_02g013440	7.0261	5.46446e-05	UP
sscle_05g041460	6.96312	2.9737e-07	UP
sscle_09g070470	6.95109	0.000892599	UP
sscle_10g075660	6.88784	3.36615e-06	UP
sscle_02g021580	6.83909	9.06599e-05	UP
sscle_03g026320	6.82	5.26916e-05	UP
sscle_04g037650	6.79252	0.00146773	UP
sscle_05g046840	6.72744	4.53323e-06	UP
sscle_13g095860	6.68934	4.39003e-05	UP
sscle_15g103970	6.68186	1.35383e-05	UP
sscle_07g060090	6.68186	0.000222058	UP
sscle_06g050590	6.68186	0.00531747	UP
sscle_12g090050	6.67348	3.22127e-06	UP
sscle_03g029600	6.67348	9.9667e-05	UP
sscle_09g070230	6.67348	0.00311671	UP
sscle_04g035550	6.66319	7.90787e-08	UP
sscle_14g099940	6.58686	8.95042e-06	UP
sscle_02g018560	6.56832	9.33645e-12	UP
sscle_05g044920	6.56225	1.49976e-07	UP
sscle_03g023320	6.49303	2.86394e-05	UP
sscle_09g073990	6.4406	2.33576e-05	UP
sscle_13g093330	6.4406	0.000248733	UP
sscle_02g015090	6.42817	0.00246829	UP
sscle_13g093420	6.29018	0.00131107	UP
sscle_15g103180	6.28368	0.0178733	UP
sscle_08g065150	6.28171	0.000492461	UP
sscle_02g016020	6.27158	0.000378847	UP
sscle_05g043660	6.25838	3.61202e-07	UP
sscle_01g010350	6.22751	7.42405e-05	UP
sscle_09g070740	6.20032	9.55865e-05	UP
sscle_06g050750	6.19929	0.000234535	UP
sscle_11g085960	6.19546	8.90357e-09	UP
sscle_15g107310	6.16303	0.00101514	UP
sscle_07g056690	6.15445	0.00253326	UP
sscle_07g055840	6.14755	0.0258705	UP
sscle_11g085450	6.14749	0.00249967	UP
sscle_03g026470	6.14586	0.000602572	UP
sscle_14g097420	6.14398	0.000933792	UP
sscle_10g075260	6.12492	0.00196751	UP
sscle_03g030970	6.10127	0.000901554	UP
sscle_09g068890	6.03778	7.80379e-07	UP
sscle_09g070820	6.00176	0.00439077	UP
sscle_15g106830	5.98938	0.00035299	UP
sscle_09g070460	5.98938	0.00134066	UP
sscle_11g081700	5.98938	0.00463578	UP
sscle_06g054740	5.96922	8.93439e-05	UP
sscle_14g101230	5.96922	0.00137513	UP
sscle_07g060280	5.96178	0.000285422	UP
sscle_16g108020	5.91314	0.000189103	UP
sscle_04g038150	5.91314	0.000196367	UP
sscle_10g076370	5.90781	0.00107559	UP
sscle_03g028500	5.89021	2.31852e-05	UP
sscle_04g039580	5.83811	0.00250042	UP
sscle_04g032300	5.79166	8.65791e-06	UP
sscle_13g093180	5.77416	3.31482e-06	UP
sscle_04g036490	5.76876	2.33633e-06	UP
sscle_03g025170	5.76816	9.05989e-05	UP
sscle_06g050760	5.72866	0.00015081	UP
sscle_04g034330	5.72835	0.00115438	UP
sscle_03g028100	5.72601	5.29534e-05	UP
sscle_05g042570	5.71834	0.000438251	UP
sscle_15g106420	5.66774	0.000259114	UP
sscle_02g020260	5.65504	0.00123562	UP
sscle_12g086800	5.65504	0.00137513	UP
sscle_07g062000	5.63974	0.000200758	UP
sscle_12g086930	5.62673	0.00201691	UP
sscle_03g026550	5.60586	0.000539851	UP
sscle_08g065070	5.6048	0.000339018	UP
sscle_11g084570	5.59299	0.00428117	UP
sscle_09g074710	5.52868	3.18224e-07	UP
sscle_08g067250	5.52172	1.66916e-05	UP
sscle_09g073810	5.52114	0.00147393	UP
sscle_11g084750	5.50407	0.002265	UP
sscle_01g002180	5.4773	0.000473389	UP
sscle_14g097430	5.47494	0.000480609	UP
sscle_08g068220	5.47331	8.06564e-05	UP
sscle_05g047530	5.45359	0.00842997	UP
sscle_04g033270	5.4419	9.33645e-12	UP
sscle_12g087960	5.43248	0.0109133	UP
sscle_13g092690	5.43158	0.00058112	UP
sscle_06g050570	5.43098	0.00232757	UP
sscle_08g066020	5.41711	0.00175801	UP
sscle_01g009870	5.41428	9.29552e-05	UP
sscle_08g062850	5.39655	0.0367278	UP
sscle_03g025300	5.39475	9.86077e-05	UP
sscle_08g062860	5.38992	0.00442066	UP
sscle_05g046630	5.38967	0.00197464	UP
sscle_13g093170	5.3869	6.80356e-07	UP
sscle_06g050600	5.38529	0.0251527	UP
sscle_01g008430	5.38357	0.00851373	UP
sscle_06g054360	5.3786	4.51012e-05	UP
sscle_09g074000	5.37472	0.000885445	UP
sscle_12g091630	5.37472	0.0039471	UP
sscle_11g085410	5.37134	0.000324631	UP
sscle_13g093390	5.37089	0.0118385	UP
sscle_12g087790	5.36607	0.00108469	UP
sscle_04g034790	5.35186	0.0200869	UP
sscle_02g014060	5.34201	4.31783e-09	UP
sscle_03g026890	5.2944	0.0128369	UP
sscle_15g105250	5.29056	0.000182213	UP
sscle_12g091680	5.26419	0.0106868	UP
sscle_04g036530	5.25869	0.000151727	UP
sscle_14g097900	5.25459	3.34691e-06	UP
sscle_08g063020	5.24051	3.74526e-06	UP
sscle_05g047270	5.22967	1.43448e-05	UP
sscle_04g035040	5.22869	0.000557696	UP
sscle_05g041060	5.20914	0.0191009	UP
sscle_02g018720	5.20608	0.0138704	UP
sscle_12g089880	5.19571	0.00281677	UP
sscle_02g017470	5.16621	0.0160235	UP
sscle_15g102370	5.15303	7.92944e-05	UP
sscle_12g086920	5.15209	0.00872338	UP
sscle_03g028550	5.09204	0.00181404	UP
sscle_02g012150	5.04219	0.0149942	UP
sscle_16g109110	5.04049	0.000525635	UP
sscle_14g100660	5.04049	0.0120537	UP
sscle_10g079180	5.02618	0.0279018	UP
sscle_07g061430	5.02432	0.00289124	UP
sscle_09g070580	5.02411	0.0162761	UP
sscle_05g041050	5.01252	0.0233492	UP
sscle_04g033970	4.99168	0.0399955	UP
sscle_02g014170	4.97809	0.00996449	UP
sscle_07g061740	4.97422	0.0274275	UP
sscle_01g004450	4.94753	0.000808646	UP
sscle_13g096120	4.94349	0.00042508	UP
sscle_04g032620	4.93512	4.07398e-06	UP
sscle_01g010340	4.93353	0.0191009	UP
sscle_16g110050	4.93121	0.00899803	UP
sscle_09g069170	4.93066	0.0134025	UP
sscle_04g038210	4.92857	0.00578205	UP
sscle_02g020780	4.9215	0.00440967	UP
sscle_14g101080	4.90508	0.0199557	UP
sscle_04g032840	4.89366	0.00741076	UP
sscle_16g107620	4.88666	1.04069e-10	UP
sscle_01g010840	4.87893	0.0204789	UP
sscle_01g010830	4.875	0.0260108	UP
sscle_07g058540	4.87031	1.70758e-05	UP
sscle_10g074810	4.85452	0.0270913	UP
sscle_02g016360	4.852	0.000150026	UP
sscle_14g099520	4.83463	0.00235076	UP
sscle_01g007700	4.81065	0.00464666	UP
sscle_11g082980	4.81017	0.00288904	UP
sscle_05g042620	4.8059	0.0245657	UP
sscle_15g106070	4.80409	0.029048	UP
sscle_15g106690	4.78631	4.28851e-06	UP
sscle_02g012750	4.77625	1.63148e-06	UP
sscle_16g109230	4.76787	2.18387e-05	UP
sscle_02g015100	4.75825	0.0399202	UP
sscle_06g051790	4.75613	0.00059268	UP
sscle_10g076420	4.74705	0.0081154	UP
sscle_04g036820	4.74513	0.019481	UP
sscle_07g061140	4.74473	0.00182229	UP
sscle_14g098760	4.73896	2.93152e-05	UP
sscle_01g005260	4.68795	0.00713948	UP
sscle_02g011740	4.68038	0.00228392	UP
sscle_03g025400	4.67356	0.000212909	UP
sscle_09g074010	4.66187	0.0221253	UP
sscle_02g019330	4.65948	0.0413114	UP
sscle_16g107350	4.65655	0.0442609	UP
sscle_14g101500	4.65401	0.000128021	UP
sscle_05g040980	4.64876	0.0176587	UP
sscle_01g010400	4.6223	0.0026689	UP
sscle_02g012850	4.61806	0.0168226	UP
sscle_11g086410	4.61545	0.0038841	UP
sscle_04g038530	4.60929	4.31783e-09	UP
sscle_07g055920	4.60741	0.0181672	UP
sscle_08g065740	4.60643	0.0328778	UP
sscle_03g024620	4.60145	0.0042379	UP
sscle_04g036550	4.58079	0.0449398	UP
sscle_03g025390	4.5793	0.011975	UP
sscle_02g021570	4.57682	0.00334126	UP
sscle_02g016010	4.56642	0.0201832	UP
sscle_11g081280	4.5632	0.0487652	UP
sscle_11g082950	4.52633	0.00713482	UP
sscle_03g031500	4.52478	0.00162215	UP
sscle_07g056440	4.52285	0.00288779	UP
sscle_01g007940	4.48699	5.28581e-07	UP
sscle_07g057950	4.48223	1.36275e-05	UP
sscle_04g034940	4.45823	2.63361e-05	UP
sscle_07g059330	4.45384	0.0359715	UP
sscle_10g075740	4.44881	0.000130001	UP
sscle_15g103410	4.44417	0.0189397	UP
sscle_01g005870	4.44317	0.0001429	UP
sscle_12g089290	4.44211	3.0706e-06	UP
sscle_05g046880	4.43818	0.000402872	UP
sscle_13g095590	4.43343	0.0191009	UP
sscle_15g104420	4.42048	0.00871865	UP
sscle_07g060570	4.41553	5.14303e-06	UP
sscle_16g110470	4.40503	3.21372e-07	UP
sscle_14g102180	4.40467	7.72111e-07	UP
sscle_03g025750	4.37899	0.000327934	UP
sscle_03g030830	4.37889	0.0141456	UP
sscle_08g066400	4.37873	4.59759e-07	UP
sscle_13g095960	4.3758	0.00145386	UP
sscle_02g016440	4.37226	0.0024494	UP
sscle_14g100650	4.3704	0.000402096	UP
sscle_01g000080	4.36808	0.0210461	UP
sscle_07g056710	4.36796	0.0024847	UP
sscle_01g000880	4.3629	0.00178776	UP
sscle_15g102310	4.34374	0.0438168	UP
sscle_14g097510	4.33679	4.7417e-07	UP
sscle_15g106380	4.33631	0.00860782	UP
sscle_03g030720	4.32214	0.00516098	UP
sscle_03g029290	4.32093	4.07398e-06	UP
sscle_05g042090	4.31573	0.00428117	UP
sscle_03g029720	4.29444	0.000183677	UP
sscle_04g035240	4.2827	3.88894e-05	UP
sscle_03g031110	4.27906	0.0150124	UP
sscle_11g081820	4.27112	0.000126901	UP
sscle_02g012460	4.26703	4.10175e-08	UP
sscle_12g088730	4.26557	2.47998e-05	UP
sscle_01g005270	4.23853	0.00120613	UP
sscle_15g106670	4.2302	0.0320073	UP
sscle_04g034980	4.21887	0.00168954	UP
sscle_03g028940	4.20969	6.4662e-05	UP
sscle_07g061530	4.2088	0.0163959	UP
sscle_02g016290	4.20114	0.011398	UP
sscle_06g054930	4.19167	0.000146138	UP
sscle_01g007460	4.18488	0.000733463	UP
sscle_11g081050	4.18336	0.0316805	UP
sscle_10g080000	4.1616	0.0146002	UP
sscle_09g074340	4.1602	0.00877427	UP
sscle_10g078540	4.14813	7.44195e-05	UP
sscle_14g099490	4.14455	0.0071872	UP
sscle_01g010650	4.14363	0.000627112	UP
sscle_15g105440	4.13876	0.00845587	UP
sscle_06g049660	4.12045	0.0356378	UP
sscle_02g022060	4.1149	5.14248e-06	UP
sscle_06g052770	4.1118	8.92698e-06	UP
sscle_12g087000	4.10812	0.000148723	UP
sscle_07g056360	4.10061	0.026683	UP
sscle_14g100910	4.10026	0.000165884	UP
sscle_05g040550	4.09646	0.000532593	UP
sscle_07g060160	4.09197	1.74837e-05	UP
sscle_05g040970	4.08369	0.0313914	UP
sscle_15g103020	4.08323	0.0438602	UP
sscle_07g060880	4.07888	0.0330223	UP
sscle_07g056460	4.07835	0.00196353	UP
sscle_02g013480	4.06939	0.0240092	UP
sscle_12g088450	4.06846	0.0324685	UP
sscle_05g047020	4.06588	0.00351259	UP
sscle_06g051670	4.05271	2.00388e-05	UP
sscle_15g102360	4.03658	0.0051704	UP
sscle_10g078190	4.0293	0.044196	UP
sscle_14g101890	4.02427	5.09165e-05	UP
sscle_06g049630	3.99791	0.00496356	UP
sscle_02g021790	3.98759	0.00646016	UP
sscle_05g047990	3.9817	0.00648786	UP
sscle_08g067130	3.98058	0.0218421	UP
sscle_15g103490	3.97638	0.000111984	UP
sscle_13g094060	3.95832	0.000111228	UP
sscle_03g025210	3.95759	0.00825868	UP
sscle_04g040080	3.94733	0.0184894	UP
sscle_12g089250	3.93764	0.00993467	UP
sscle_15g105090	3.93677	0.000273199	UP
sscle_03g024180	3.93474	3.5064e-05	UP
sscle_10g080020	3.92168	3.04754e-06	UP
sscle_01g005670	3.9173	0.000156106	UP
sscle_02g021040	3.9124	0.0128529	UP
sscle_11g083780	3.911	0.000342504	UP
sscle_02g019010	3.90829	3.63789e-06	UP
sscle_03g025800	3.90141	0.0065088	UP
sscle_09g069260	3.89631	0.0158586	UP
sscle_08g064270	3.88981	0.000848291	UP
sscle_13g093870	3.88598	0.00391635	UP
sscle_03g031670	3.88237	3.64412e-06	UP
sscle_04g036770	3.88212	0.0432538	UP
sscle_01g004440	3.87944	0.0267687	UP
sscle_04g034900	3.87536	0.000700173	UP
sscle_06g048900	3.86627	0.00279365	UP
sscle_09g071280	3.86185	0.000128021	UP
sscle_01g003510	3.85529	0.029186	UP
sscle_01g008160	3.85245	8.63375e-06	UP
sscle_05g045560	3.85195	0.0320073	UP
sscle_06g051990	3.84254	0.00866921	UP
sscle_15g106280	3.84191	9.25176e-07	UP
sscle_03g031190	3.83344	0.00722592	UP
sscle_09g074650	3.82841	0.00158725	UP
sscle_02g014410	3.81611	1.93561e-05	UP
sscle_08g066440	3.81463	0.00123037	UP
sscle_06g050510	3.80812	0.00128828	UP
sscle_08g067880	3.79713	0.000740106	UP
sscle_09g071400	3.79326	0.00244116	UP
sscle_12g089310	3.78222	0.00191321	UP
sscle_01g003870	3.78063	0.00510739	UP
sscle_02g020610	3.7729	0.0025256	UP
sscle_08g065300	3.77186	0.000204859	UP
sscle_09g072210	3.77091	0.000147254	UP
sscle_01g006930	3.76524	0.000158419	UP
sscle_10g079130	3.73163	0.0337453	UP
sscle_09g069890	3.73153	7.70011e-05	UP
sscle_10g076930	3.723	0.0220261	UP
sscle_10g078530	3.72024	0.00228845	UP
sscle_09g068850	3.70924	5.11871e-06	UP
sscle_05g046670	3.68878	0.00914471	UP
sscle_01g010970	3.68302	0.0334525	UP
sscle_06g052440	3.68099	0.000473389	UP
sscle_06g052700	3.67863	0.0133119	UP
sscle_09g071730	3.66861	0.000318022	UP
sscle_01g005490	3.6573	1.07095e-05	UP
sscle_05g042860	3.65599	0.0191009	UP
sscle_03g026680	3.65569	0.00114874	UP
sscle_16g111030	3.6526	0.00197153	UP
sscle_16g108730	3.64976	4.94997e-05	UP
sscle_01g011460	3.64915	0.0194875	UP
sscle_01g002610	3.64407	1.87696e-05	UP
sscle_01g006540	3.63222	0.0067738	UP
sscle_03g029890	3.62824	0.00134066	UP
sscle_05g043610	3.62509	0.00559676	UP
sscle_15g104790	3.62417	0.000624288	UP
sscle_13g096630	3.62385	0.000212909	UP
sscle_03g030440	3.62117	0.00210937	UP
sscle_16g108100	3.61549	0.0162554	UP
sscle_13g092730	3.61418	0.00942063	UP
sscle_04g035460	3.61383	4.92482e-07	UP
sscle_02g013550	3.61278	0.0142788	UP
sscle_14g097640	3.60608	0.0113712	UP
sscle_16g108280	3.60414	0.00390421	UP
sscle_15g105530	3.59829	0.00836022	UP
sscle_02g014490	3.59807	0.00351259	UP
sscle_09g070870	3.59546	0.0160359	UP
sscle_15g105400	3.5906	8.50514e-05	UP
sscle_03g031900	3.57369	0.0360473	UP
sscle_02g017310	3.56835	0.0316805	UP
sscle_06g053900	3.54955	6.16194e-05	UP
sscle_03g028730	3.54701	0.00523975	UP
sscle_14g100620	3.53473	0.0012413	UP
sscle_03g023480	3.53233	0.00508001	UP
sscle_07g056450	3.52698	0.0106393	UP
sscle_01g009680	3.52498	0.00454199	UP
sscle_04g039950	3.52303	0.00930844	UP
sscle_05g044980	3.51107	0.0144354	UP
sscle_15g103470	3.50934	0.000408213	UP
sscle_01g006820	3.50281	0.00104554	UP
sscle_07g059850	3.49165	0.00173133	UP
sscle_09g068950	3.48901	0.0265995	UP
sscle_09g070700	3.4866	4.74211e-05	UP
sscle_02g011960	3.48566	0.0400772	UP
[truncated: 1,034 more rows]

## Sheet: S_12 hpi
S1. List of differentially expressed S. sclerotiorum genes during the interaction with moderately resistant (MR) and susceptible (S) chickpea lines at 6, 12, 24, 48, and 72 hours post inoculation ( P. Adj. ˂0.05; LogFC > 2 indicated upregulated or ˂ 2 indicate downregulated).
[truncated: 1,836 more rows]

[truncated: 5 more sheets: S-24 hpi, S_48 hpi, S_72 hpi, MR_6 hpi-versus-S_6 hpi, MR_48 hpi-versus-S_48 hpi]
