# Supplementary material for: Analysis of differentially expressed Sclerotinia sclerotiorum genes during the interaction with moderately resistant and highly susceptible chickpea lines
Source: BMC Genomics. 2021 May 8;22:333. doi: 10.1186/s12864-021-07655-6 (PMC8106195; doi:10.1186/s12864-021-07655-6)
Supplement: Supplementary file 3 — Additional file 3: Table S3. List of common S. sclerotiorum genes differentially expressed during the interaction with moderately resistant (MR) and susceptible (S) at 6, 12, 24,48 and 72 post inoculation relative to in vitro. [file 12864_2021_7655_MOESM3_ESM.xlsx]

## Sheet: Common genes
Table S3:List of common S. sclerotiorum genes differentially expressed during the interaction with moderately resistant (MR) and susceptible (S) at 6, 12, 24,48 and 72 post inoculation relative to in vitro
	LOG FC for Genotypes_Timepoints
Gene ID	MR_6 hpi	MR_12 hpi	MR_24 hpi	MR_48 hpi	MR_72 hpi	S_6 hpi	S_12 hpi	S-24 hpi	S_48 hpi	S_72 hpi
sscle_01g000050	-	-	3.6	4.4	4.3	-	-	4.3	4.9	5.2
sscle_01g000340	-	-	-	3.1	-	-	-	-	2.9	3.4
sscle_01g000350	-	-	-	4.9	4	-	-	-	4.1	5.2
sscle_01g000360	-	-	-	5.2	-	-	-	-	-	5.9
sscle_01g000550	-	3.5	3.8	-	-	-	-	4.2	-	-
sscle_01g000800	-	2.8	2.5	-	-	-	2.6	2.8	2.5	2.4
sscle_01g000830	5.4	-	-	-	-	7.4	4.6	-	-	-
sscle_01g000880	4.5	-	-	-	-	4.4	4	-	-	-
sscle_01g001080	-	-	2.7	-	-	-	-	2.8	-	-
sscle_01g001140	-	-	3.3	2.9	2.8	-	-	3.3	3.1	3
sscle_01g001240	-	3.4	3	2.6	2.7	-	3.4	3.4	3.1	3.2
sscle_01g001420	-	-	2.9	-	2.9	-	3.8	-	2.8	-
sscle_01g001830	-	-	-	7.6	6	-	-	-	5.4	8.2
sscle_01g002020	-	-	-	4	3.9	-	-	-	4.2	4.3
sscle_01g002080	3.2	3.5	3.2	-	2.5	-	3.2	3.2	2.5	-
sscle_01g002180	6.2	4.7	-	-	-	5.5	5.7	-	-	-
sscle_01g002590	-	3.3	-	-	-	-	3.1	2.7	-	3
sscle_01g002610	-	3.3	3.3	2.9	2.9	3.6	3	3.3	3.2	3
sscle_01g002670	-	-	-	9.2	9.9	-	-	-	-	7
sscle_01g002680	6	-	-	7	8.2	7.2	5.1	-	-	5.2
sscle_01g002760	-	2.5	-	-	-	-	-	2.5	-	-
sscle_01g002810	-	-	2.4	-	-	-	-	2.5	-	-
sscle_01g002880	3.9	4.8	5.8	5.4	5.5	-	3.9	6.4	6	6
sscle_01g002960	3.5	4	2.7	-	-	3.4	3.7	2.6	-	-
sscle_01g003110	3.6	3.9	5	3.7	4.2	-	2.9	5.1	3.2	3.8
sscle_01g003240	-	3.1	2.4	2.3	2.4	3.1	3.1	2.7	2.6	2.6
sscle_01g003290	3	3.7	3.8	3	3	-	3.2	3.9	3.2	2.9
sscle_01g003320	-	-	-	3.3	3	-	3.4	-	3.3	4
sscle_01g003390	-	2.4	2.7	3	3	-	2.7	2.5	3	3.1
sscle_01g003410	-	2.6	-	-	-	-	-	2.4	-	-
sscle_01g003440	-	-	-	5.7	5.3	-	-	-	5.4	5.7
sscle_01g003470	-	2.6	-	2.8	2.6	-	-	2.5	2.8	3
sscle_01g003550	5.2	4	-	4.4	-	7.4	5.1	4.5	4.6	4.6
sscle_01g003620	-	-	3.1	-	-	-	-	3.5	-	-
sscle_01g003660	-	2.6	2.8	-	-	-	-	2.9	-	-
sscle_01g003850	-	-	-	5.1	-	-	-	-	-	5.8
sscle_01g003870	-	3.7	3.4	3.4	3.1	3.8	3.7	3.4	3.1	3.7
sscle_01g003990	3.3	3.1	3.2	-	-	3.2	-	3.7	-	-
sscle_01g004220	-	-	-	5.8	5.4	-	-	-	5.6	6.3
sscle_01g004440	4.1	-	-	-	-	3.9	4	-	-	-
sscle_01g004450	4.2	-	-	-	-	4.9	4.7	-	-	-
sscle_01g004510	-	3.9	3.5	2.9	3.2	3.1	3.7	3.7	3.1	3
sscle_01g004610	-	-	-	3.1	-	-	-	-	-	3.2
sscle_01g004870	-	2.7	2.5	-	-	-	2.7	2.6	-	-
sscle_01g005000	-	-	3.7	3.1	3	-	-	3.2	-	-
sscle_01g005210	-	-	2.8	-	-	-	-	2.6	-	-
sscle_01g005220	3	3	2.9	3.2	3.2	3.4	3	2.9	3.3	3.4
sscle_01g005240	-	-	3.1	-	2.7	-	-	2.9	2.8	-
sscle_01g005260	6.1	4.2	-	-	-	4.7	5.2	-	-	-
sscle_01g005270	3.7	4.6	4.5	2.9	3.3	4.2	3.6	4.9	3.4	3.2
sscle_01g005280	2.8	2.9	3.7	2.8	3	3.3	2.9	3.7	3.2	2.9
sscle_01g005290	-	-	2.9	2.8	2.8	-	-	2.7	2.8	2.8
sscle_01g005470	-	2.7	2.7	-	-	-	-	2.6	-	-
sscle_01g005490	3.6	3.6	3.4	3	3.3	3.7	3.7	3.3	3.4	3
sscle_01g005560	-	-	-	3.1	-	-	-	-	3.1	3.3
sscle_01g005590	-	-	-	3.3	3	-	-	-	2.9	3.1
sscle_01g005630	-	-	-	8.3	-	-	-	-	-	8.4
sscle_01g005670	3.3	3.5	2.7	3.2	3.1	3.9	3.9	2.9	2.9	3.4
sscle_01g005680	-	-	-	3.8	-	-	-	-	3.6	4.1
sscle_01g005730	3.5	3.7	3.5	2.9	3	3.5	3.8	3.2	3	2.7
sscle_01g005760	-	-	-	2.9	2.8	-	3.5	-	-	2.9
sscle_01g005820	3.2	3.3	3.4	2.5	2.9	3.4	3.3	3.3	3.1	2.8
sscle_01g005870	3.8	3.6	3.8	4.3	4.2	4.4	4.6	3.1	4.6	4.5
sscle_01g005890	-	-	2.5	-	-	-	-	-	2.5	-
sscle_01g005910	-	-	-	3.2	3.2	-	-	-	3.2	3.2
sscle_01g006030	-	2.5	2.6	2.4	2.5	-	2.4	2.5	2.6	2.5
sscle_01g006090	-	-	-	4.3	4.2	-	-	-	4.4	4.5
sscle_01g006180	3.3	3.2	3.4	2.7	2.8	2.9	3.1	3.3	3	2.7
sscle_01g006290	-	3.8	-	-	-	-	3.7	-	-	-
sscle_01g006460	3	3.5	3.5	-	2.9	-	3.6	3.1	2.9	-
sscle_01g006540	-	4.3	3.5	3.3	3.3	3.6	4	3.8	3.4	3.5
sscle_01g006820	4.3	4	3.5	3.5	3.4	3.5	4.2	3.5	3.5	3.6
sscle_01g006880	-	-	-	3.1	3.2	-	-	-	3.3	3.2
sscle_01g006930	3.8	3.4	4	3.9	3.9	3.8	4	3.6	4	3.9
sscle_01g007230	-	-	3.3	5.1	5	-	3.2	2.8	4	4.7
sscle_01g007310	-	2.5	-	2.4	-	-	-	-	-	2.4
sscle_01g007450	4.4	-	-	7.4	7.1	-	-	-	4.7	7.1
sscle_01g007460	4	-	-	-	-	4.2	4.1	-	-	-
sscle_01g007490	-	2.7	3.2	2.6	2.7	-	-	3.2	2.7	2.6
sscle_01g007630	-	3	3	3.1	3	3.2	3.2	3.1	3.3	3.3
sscle_01g007680	-	3.7	4.4	-	3.2	-	-	5.1	3.7	-
sscle_01g007700	6.1	3.8	4.2	7.2	6.8	4.8	5.4	4.3	7.2	7.8
sscle_01g007810	-	-	-	3.5	3.1	-	-	2.9	3.6	4
sscle_01g007940	4.2	4.3	4.4	3.9	4.1	4.5	4.6	4.3	4.4	4.1
sscle_01g008030	2.8	2.9	-	-	-	3.2	3.3	2.4	-	2.7
sscle_01g008160	3.7	3.7	3.5	3.3	3.6	3.9	3.9	3.7	3.5	3.4
sscle_01g008190	3.3	2.5	-	-	-	-	2.6	-	-	-
sscle_01g008460	-	-	-	6.2	5.7	-	-	-	5.6	6.5
sscle_01g008480	-	-	-	3.4	-	-	-	-	-	3.2
sscle_01g008510	-	-	2.7	3.3	3.3	-	-	-	3	2.9
sscle_01g008520	-	-	-	4.1	3.8	-	-	-	3.6	4.2
sscle_01g008580	-	-	-	2.9	-	-	-	-	-	3.4
sscle_01g008670	2.5	2.5	-	-	-	2.7	3.1	-	-	-
sscle_01g008820	3.4	3.9	3.3	2.9	2.9	3.2	4	3.5	3.1	3
sscle_01g008940	6	-	-	4.5	-	7.2	5.1	-	-	4.8
sscle_01g009100	-	-	2.8	-	-	-	-	2.7	-	-
sscle_01g009340	-	-	-	6.5	-	-	-	-	-	6.5
sscle_01g009490	-	3	3.2	-	-	-	-	3.6	-	-
sscle_01g009570	-	3.1	2.8	3	2.9	-	3.4	2.9	2.9	3.1
sscle_01g009660	3.4	3.8	3	3.3	3.2	3.2	3.7	3.3	3.3	3.4
sscle_01g009680	3	3.4	2.6	2.7	2.7	3.5	3.9	2.9	2.8	2.9
sscle_01g009780	3.2	-	-	-	-	-	3	-	-	-
sscle_01g009840	-	-	3	3.9	3.8	-	-	4.3	3.7	4.2
sscle_01g009870	4.9	3.2	4	-	-	5.4	4.9	3.4	3.7	3
sscle_01g010050	-	3.2	-	-	-	-	3	2.9	2.5	-
sscle_01g010060	3.2	2.8	2.8	-	2.5	2.9	2.8	2.6	2.4	-
sscle_01g010340	4.6	4.3	4.6	-	-	4.9	-	4.6	-	-
sscle_01g010350	6	7	6.3	3.9	4.7	6.2	6.6	6.6	5.1	4.5
sscle_01g010400	4.7	3.3	-	-	-	4.6	5	-	-	-
sscle_01g010430	-	2.6	-	-	-	-	-	2.5	-	-
sscle_01g010460	-	-	-	3.6	-	-	-	-	-	3.7
sscle_01g010580	-	-	-	3.4	3.4	-	-	3.5	3.7	3.5
sscle_01g010650	-	3.8	3.5	3.1	3.4	4.1	4.1	3.7	3.6	3.5
sscle_01g010670	-	2.7	-	-	-	3	3.3	-	-	-
sscle_01g010690	-	2.9	3.6	-	2.6	3	-	3.6	2.7	-
sscle_01g010730	-	-	3.1	2.7	2.8	2.8	-	2.9	2.9	2.6
sscle_01g010970	-	4.2	-	-	-	3.7	-	-	-	-
sscle_01g011140	3.4	3.4	3.4	3	3	3.1	3.4	3.2	3	2.9
sscle_01g011310	3	3.2	3.1	2.8	2.8	-	3	3.1	3	2.9
sscle_01g011460	5	5.3	6.4	7.6	7.4	3.6	5.1	6.6	7.9	8
sscle_01g011530	-	4	4	-	-	-	-	4.4	3.3	-
sscle_01g011550	-	-	-	-	2.7	-	-	-	2.6	-
sscle_02g011660	-	3.7	3.1	3.4	3.2	3.4	3.7	3.2	3.3	3.5
sscle_02g011690	3.2	4	3.4	3	3.1	3.2	3.8	3.8	3.3	3.2
sscle_02g011740	-	-	-	3.3	-	4.7	-	-	3.3	3.5
sscle_02g011750	3	-	-	3	2.6	-	-	-	-	2.7
sscle_02g011860	-	2.8	2.7	2.4	2.6	3	2.8	2.7	2.6	2.4
sscle_02g011940	4.1	4.6	3.7	-	-	-	4.5	4.1	-	-
sscle_02g011950	-	-	5.1	5.6	5.5	-	-	5.6	6.1	6
sscle_02g011960	3.7	-	-	-	-	3.5	3.6	-	-	-
sscle_02g012010	-	3.3	2.5	-	-	-	3.3	3	2.6	2.5
sscle_02g012190	-	-	2.8	-	-	-	-	2.8	-	-
sscle_02g012460	3.5	4	3.6	3.6	3.6	4.3	4.2	3.6	3.9	3.9
sscle_02g012470	2.6	2.8	3.6	2.7	3	-	-	3.7	3.2	2.9
sscle_02g012750	4.7	4.7	2.8	3.6	3.3	4.8	5.2	3.1	3.4	3.8
sscle_02g012810	-	-	-	3.4	3	-	-	-	3.2	3.7
sscle_02g012850	-	4.5	4.6	-	-	4.6	4.1	5.3	4.1	4
sscle_02g013000	-	3	-	-	-	-	3.5	-	-	2.7
sscle_02g013250	-	3.1	-	2.5	2.6	-	3.4	-	2.8	3.2
sscle_02g013440	7.2	7.4	-	-	-	7	7.7	-	-	-
sscle_02g013450	3.2	-	-	-4.7	-	3.2	3.2	-	-	-
sscle_02g013520	-	3.1	-	-	-	-	2.9	2.8	-	2.8
sscle_02g013550	-	3.7	3.3	3.6	3.6	3.6	4.1	3.7	3.8	4.2
sscle_02g013860	-	-	2.6	-	-	-	-	2.7	-	-
sscle_02g014060	5.3	5.8	6.1	5.5	5.8	5.3	5.2	6.3	6.4	6
sscle_02g014120	4	3.8	4.2	3.7	3.7	3.4	3.6	4.1	3.8	3.4
sscle_02g014250	-	-	-	2.9	-	-	-	-	-	3.7
sscle_02g014310	-	-	-	2.7	2.7	-	2.9	-	2.9	2.8
sscle_02g014340	-	3.2	2.7	-	-	-	2.8	2.9	-	-
sscle_02g014410	3.7	3.8	2.8	2.7	2.8	3.8	4	3.2	2.8	3
sscle_02g014440	-	-	3	2.8	2.8	2.9	-	2.8	2.7	2.6
sscle_02g014490	4.2	3.4	3.6	3	3.3	3.6	3.5	3.5	3.4	3.1
sscle_02g014620	-	-	-	2.5	2.5	-	-	-	-	2.7
sscle_02g014920	2.9	2.9	2.6	-	-	3.1	2.8	2.6	-	-
sscle_02g015020	-	-	2.6	3.3	3.1	-	-	-	2.6	2.9
sscle_02g015090	5.2	-	-	-	-	6.4	-	-	-	-
sscle_02g015110	-	-	-	3.8	3.2	-	-	-	4.1	4.5
sscle_02g015160	-	-	3.3	2.5	2.7	-	-	3.1	2.7	-
sscle_02g015580	-	-	4.9	4.9	4.6	-	-	5	5.4	5.4
sscle_02g015760	3.1	3	4.2	3.4	3.8	3.4	3.5	4.1	3.9	3.6
sscle_02g015810	8.3	6.1	-	10.8	10.4	-	7.7	-	9.6	10.9
sscle_02g015820	-	-	2.7	-	-	-	-	2.8	-	-
sscle_02g015830	-	-	2.6	-	-	-	-	2.7	2.5	2.5
sscle_02g015890	-	2.7	3.3	3	3	2.8	2.9	3.2	2.9	2.8
sscle_02g015920	-	5.2	5.9	6.6	6.5	-	5.2	5.7	6.3	7
sscle_02g015930	-	5.3	5.9	7	6.9	-	4.9	5.7	6.8	7.6
sscle_02g015990	4.4	5	3.9	5.8	5.6	-	5.3	4.2	4.7	5.8
sscle_02g016000	-	-	-	3.3	-	-	-	-	-	4
sscle_02g016010	-	6.1	5.1	-	3.8	4.6	5.6	5.6	3.9	3.7
sscle_02g016020	-	7.4	5.6	4.1	4.3	6.3	6.5	6.5	4.2	4.5
sscle_02g016320	-	3.2	3.4	3.2	3.2	3.3	3.3	3.5	3.3	3.3
sscle_02g016360	3.7	3.7	-	3.1	-	4.9	4.8	-	2.9	3.8
sscle_02g016410	3	3.4	2.9	2.5	2.6	-	3.1	3	2.7	2.5
sscle_02g016440	3.9	-	-	-	-	4.4	4.2	-	-	-
sscle_02g016470	7.1	6.3	-	5.3	4.8	8	7.8	-	5	5.5
sscle_02g016530	4.2	-	-	6.6	6.6	-	4.8	3.3	6.1	7.2
sscle_02g016790	-	-	2.6	-	-	-	-	2.4	-	-
sscle_02g016830	-	3.1	2.9	-	2.7	3.4	2.9	3	2.8	2.7
sscle_02g016840	-	2.9	2.8	-	2.4	3	2.7	2.8	2.5	2.5
sscle_02g016850	-	-	3.4	3.1	3.2	-	-	3.5	3.3	3.2
sscle_02g017040	-	2.6	-	-	-	-	-	-	-	-
sscle_02g017160	2.8	2.9	3.8	3.5	3.7	3.2	3.1	3.5	3.7	3.5
sscle_02g017180	3	2.9	2.9	-	2.3	-	2.4	2.8	2.5	-
sscle_02g017310	3.5	4.1	3.7	3.1	3.1	3.6	4.5	4.1	3.3	3.2
sscle_02g017390	3.8	-	3	2.8	2.8	-	3.7	3.3	3	3.1
sscle_02g017490	4.1	5.8	6.6	6.5	6.6	-	5.8	6.8	6.7	6.8
sscle_02g017500	-	-	-	4.9	4.6	-	-	-	3.1	4.4
sscle_02g017510	-	-	-	3.7	3.4	-	-	-	-	3.4
sscle_02g017530	-	-	-	5.6	6.7	-	-	-	-	5.4
sscle_02g017690	-	2.7	2.9	2.8	2.8	-	-	3.2	3.2	3.5
sscle_02g017960	-	-	-	3.8	-	-	-	-	-	4.9
sscle_02g017980	2.9	-	3	2.8	-	-	-	2.9	2.7	3.1
sscle_02g018010	2.8	2.7	2.4	-	-	2.8	2.8	2.6	-	-
sscle_02g018120	-	-	2.6	-	-	-	-	2.5	-	-
sscle_02g018140	-	4.3	3.6	-	-	-	4	4.5	-	-
sscle_02g018350	3.1	3.6	3.2	3.2	3.3	3.4	3.5	3.5	3.5	3.5
sscle_02g018360	-	3.1	-	-	-	-	3.2	-	-	-
sscle_02g018430	-	-	3.5	2.9	3	-	2.8	3.2	3.2	2.9
sscle_02g018540	-	2.9	2.9	-	-	-	-	3	2.6	-
sscle_02g018560	6	6.3	5.4	4.8	5	6.6	6.5	5.7	5.2	5.3
sscle_02g018590	-	-	-	2.9	2.9	-	-	-	2.8	2.9
sscle_02g018600	-	-	-	4.1	3.6	-	-	-	4.4	5
sscle_02g018610	-	-	-	6.6	6.2	-	-	-	6.7	7.5
sscle_02g018640	-	-	-	6.8	5.8	-	-	-	6.8	7.8
sscle_02g018800	-	3	-	2.5	2.5	2.9	2.9	-	-	2.7
sscle_02g018910	-	-	3.3	-	-	-	-	3.6	-	-
sscle_02g019010	4.2	4.1	3.9	2.6	2.9	3.9	4	3.7	3.1	2.8
sscle_02g019040	-	-	3.2	5.9	5.2	-	-	3	5.2	6.2
sscle_02g019070	-	3	3.9	3.5	3.4	-	-	4.3	3.8	3.7
sscle_02g019080	3.6	3.5	3.1	4.5	4.3	-	4.1	3.1	4.5	5
sscle_02g019720	2.6	-	2.5	-	-	-	2.7	-	-	-
sscle_02g019820	-	-	-	2.9	-	-	-	-	-	3.3
sscle_02g019970	-	-	3.1	2.7	3	-	-	2.9	3.1	2.8
sscle_02g020120	-	-	-	2.6	-	-	-	-	2.6	2.9
sscle_02g020170	-	3	2.9	-	-	-	2.8	2.9	-	-
sscle_02g020240	-	3.2	2.6	2.8	2.7	3.3	3.3	2.8	2.9	3
sscle_02g020260	4.4	-	-	-	-	5.7	-	-	-	-
sscle_02g020420	2.7	-	-	-	-	-	2.7	-	-	-
sscle_02g020610	-	-	3.7	4	3.9	3.8	3.1	3.5	4.1	4.3
sscle_02g020620	-	-	2.5	-	-	-	-	-	-	-
sscle_02g020710	-	2.9	3.1	-	2.4	2.8	2.5	3.1	2.4	-
sscle_02g020930	-	-	-	2.9	-	-	-	-	2.8	3.2
sscle_02g021040	4.9	6.6	6.8	6.6	6.9	3.9	6	6.5	7.1	6.9
sscle_02g021340	-	-	3	-	-	-	-	3	-	-
sscle_02g021540	3	3.1	-	-	-	3.2	3.2	-	-	-
sscle_02g021570	4.3	-	-	-	-	4.6	4.5	-	-	-
sscle_02g021580	7.6	4.8	-	-	-	6.8	7.3	-	-	-
sscle_02g021700	6	4.7	-	-	-	7.2	5.1	4.3	4.1	4.6
sscle_02g021790	3.6	3.2	-	-	-	4	4.3	-	-	-
sscle_02g021990	-	2.7	3	-	-	-	-	2.9	2.7	-
sscle_02g022000	3.7	3.5	3.3	3.3	3.3	-	3.2	3.4	3.3	3.5
sscle_02g022060	3.2	3.8	2.6	2.5	-	4.1	4	3.1	2.6	2.8
sscle_03g022430	-	-	-	4.3	3.9	-	-	-	4.4	4.6
sscle_03g022480	-	-	2.6	2.6	2.7	2.9	-	-	2.9	2.8
sscle_03g022530	-	3.3	-	-	-	3.3	3.3	2.6	-	-
sscle_03g022640	-	-	-	4.8	4.2	-	-	3.7	3.6	4.6
sscle_03g022740	5.1	6.6	4.8	-	-	-	6.2	-	-	-
sscle_03g022770	-	-	-	5	4.5	-	-	-	5.1	5.9
sscle_03g022840	-	2.6	3	3.3	3.1	-	-	3.1	3.4	3.5
sscle_03g023130	-	3	-	-	-	3.4	3.3	-	-	2.6
sscle_03g023320	-	6.8	7.1	6.2	6.6	6.5	6.6	7.7	7.1	6.6
sscle_03g023480	-	3.2	3.1	3	3.1	3.5	3.2	3.1	3	3.1
sscle_03g023590	-	-	-	7.1	7.4	-	-	-	-	5.5
sscle_03g023650	-	-	6.1	8.2	7.2	-	-	5.9	7.2	8.9
sscle_03g023660	-	-	3.6	3.2	3	-	-	3.1	3.5	3.6
sscle_03g023720	-	2.9	2.7	2.6	2.6	3.2	2.9	2.9	2.8	2.8
sscle_03g023770	-	-	2.6	3.3	3.1	-	-	2.7	3.4	3.6
sscle_03g023780	-	-	-	4.2	4.3	-	-	-	4	4.5
sscle_03g023800	-	3.1	2.6	2.5	2.5	-	3	2.8	2.7	2.8
sscle_03g023910	-	-	-	3.7	3.6	-	-	-	3.2	3.4
sscle_03g024000	-	3	3	-	2.9	-	-	3.5	2.7	-
sscle_03g024030	-	3.6	3.8	-	-	-	-	4.1	-	-
sscle_03g024050	-	-	-	4.3	3.6	-	-	-	4	4.5
sscle_03g024060	7.7	7	8.8	11.7	11.5	-	8.3	9	11.8	12.1
sscle_03g024180	2.9	3.2	3	2.6	2.7	3.9	3.3	3.1	2.9	2.8
sscle_03g024200	-	-	2.7	3.5	3.4	-	-	2.9	3.5	3.9
sscle_03g024290	-	-	-	4.6	4	-	-	-	4.2	4.5
sscle_03g024530	-	-	-	9.1	9.1	-	-	-	5.4	8
sscle_03g024550	-	-	-	7.8	7.8	-	-	-	-	6.8
sscle_03g024710	-	-	-	4.7	-	-	-	-	-	5.5
sscle_03g024760	-	-	5.6	5.7	5.8	-	-	5.7	6	5.8
sscle_03g024780	-	-	4.3	4.9	4.8	-	-	4.3	5	4.9
sscle_03g024860	-	-	-	-	3.2	-	-	3.2	-	3
sscle_03g025020	-	-	2.8	-	-	-	2.8	-	2.5	-
sscle_03g025110	-	-	-	3.2	3	-	-	-	3.1	3.3
sscle_03g025150	-	3.8	4.3	-	-	-	-	4.6	3	-
sscle_03g025170	-	-	3.8	4.7	3.9	5.8	-	-	3.8	4.4
sscle_03g025190	-	-	3	2.5	2.6	3.2	-	2.8	2.7	2.7
sscle_03g025210	-	4.7	3.6	3.8	3.8	4	4.7	3.9	3.7	4.1
sscle_03g025300	5.2	4.8	-	3.2	-	5.4	5.2	-	-	-
sscle_03g025370	3.5	4.1	3.7	3	3.3	3.5	3.6	4.1	3.3	2.9
sscle_03g025390	4.2	-	-	-	-	4.6	4.2	-	-	-
sscle_03g025400	3.4	-	-	-	-	4.7	3.3	-	-	-
sscle_03g025440	-	-	2.6	-	-	-	-	2.6	-	-
sscle_03g025480	-	-	2.9	3.4	3.5	-	-	-	3.2	3.3
sscle_03g025510	3.4	3	3.1	3.2	3.2	-	2.8	3	3	3.1
sscle_03g025580	3	-	-	2.6	2.5	-	2.7	-	2.5	2.8
sscle_03g025690	-	3.4	-	2.5	-	3.3	3.6	2.9	2.6	2.9
sscle_03g025710	3.3	4	3.3	3.1	3.2	3.2	3.9	3.7	3.5	3.5
sscle_03g025750	4.5	5	5.8	4.4	4.8	4.4	5	5.6	5.1	4.5
sscle_03g025800	3.4	4.1	3.9	3.8	3.8	3.9	3.8	4.1	3.9	4.2
sscle_03g025960	-	3	-	-	-	-	3	2.7	-	-
sscle_03g026010	-	-	2.3	-	-	-	-	2.4	-	-
sscle_03g026020	-	-	-	2.7	2.7	-	-	-	2.6	2.6
sscle_03g026300	-	-	3.1	-	-	-	-	3	-	-
sscle_03g026320	4.6	-	-	-	-	6.8	4.8	-	-	-
sscle_03g026470	4.9	-	-	-	-	6.1	4.8	-	-	-
sscle_03g026530	-	-	-	7.4	6.4	-	-	-	6.9	8.1
sscle_03g026550	4.4	-	-	3.8	-	5.6	4.4	-	-	-
sscle_03g026560	-	-	-	4	3.6	-	-	-	3.4	4.5
sscle_03g026590	-	-	7.5	8.5	7.6	-	-	7	7	8.6
sscle_03g026620	3	2.8	-	-	-	-	2.9	-	-	2.5
sscle_03g026680	2.9	3.9	3.8	3.5	3.4	3.7	3.5	3.9	3.8	3.7
sscle_03g026860	-	4.9	5.3	-	3.8	-	4.6	6.2	4	3.5
sscle_03g026960	-	-	3.2	3.1	3	-	-	3	3	3.2
sscle_03g027090	-	4	4.3	2.8	2.9	3.3	-	4.5	3.1	2.7
sscle_03g027210	-	2.9	-	-	-	-	2.9	-	2.5	2.8
sscle_03g027250	3.6	-	2.9	3	3.2	-	-	3.9	4.3	3.4
sscle_03g027480	-	-	-	4.3	4.3	-	-	-	-	3.7
sscle_03g027670	-	-	2.6	-	-	-	-	2.4	-	-
sscle_03g027680	-	-	-	-	2.4	-	-	-	2.4	2.5
sscle_03g027810	-	2.9	2.4	-	-	2.8	3	2.5	2.4	2.5
sscle_03g027890	-	2.6	-	-	-	-	-	2.4	-	-
sscle_03g027970	-	5.2	4.7	3.1	3.5	-	4.2	5.5	3.9	3.7
sscle_03g028080	-	-	3.1	-	-	-	-	3.6	-	-
sscle_03g028100	6.1	5.9	-	-	-	5.7	7.7	-	-	-
sscle_03g028310	-	-	-	5	4.7	-	-	-	-	5.9
sscle_03g028350	-	3.6	3.2	2.8	3	-	3.5	3.7	3.2	3.2
sscle_03g028440	-	-	-	6.2	6.3	-	-	-	-	5.9
sscle_03g028450	-	-	5.1	5.9	5.7	-	-	6	6.5	6.5
sscle_03g028490	-	3.1	-	-	-	3.4	3.6	-	-	-
sscle_03g028500	4.6	3.5	-	-	-	5.9	5.6	-	-	-
sscle_03g028510	-	3.5	4.1	-	-	-	-	4.4	3.1	-
sscle_03g028730	4	3.5	3.3	2.8	2.9	3.5	3.3	3.3	2.8	2.7
sscle_03g028770	-	-	2.5	2.7	2.9	-	-	-	2.9	2.8
sscle_03g028940	3.8	4.5	3.9	3.6	3.7	4.2	4.7	4.3	4	4.1
sscle_03g028950	-	-	2.9	-	-	-	-	3	-	-
sscle_03g029180	6	-	-	-	-	7.2	5.1	-	-	-
sscle_03g029210	-	-	-	3.3	3.1	-	-	-	3	3.2
sscle_03g029240	-	3.2	2.9	-	2.9	-	3	3.4	3.3	3.2
sscle_03g029290	3.4	4	3.5	4	4	4.3	4.3	3.4	3.9	3.9
sscle_03g029400	-	-	2.8	-	-	-	-	3.1	-	-
sscle_03g029530	4.1	-	-	-	-	-	3.7	-	-	-
sscle_03g029580	-	2.6	-	-	-	-	2.7	-	-	-
sscle_03g029600	5.4	-	-	-	-	6.7	5.4	-	-	-
sscle_03g029720	3.7	3.6	3.7	3.8	3.8	4.3	4.1	3.6	3.8	4.1
sscle_03g029750	-	-	3.1	-	-	-	-	3.2	2.5	-
sscle_03g029890	-	3.6	3.1	2.7	2.8	3.6	3.5	3.3	2.9	2.9
sscle_03g030030	-	2.9	3.5	-	-	-	-	3.4	-	-
sscle_03g030040	-	-	3.5	3.7	3.8	3.4	3.2	3.1	3.8	3.8
sscle_03g030110	-	-	3.4	-	-	-	-	4.5	-	-
sscle_03g030310	-	-	-	2.6	-	-	-	-	-	2.5
sscle_03g030330	-	3.8	4.1	3.2	3.4	-	3.7	4.1	3.7	3.5
sscle_03g030440	-	3.7	-	4.4	4.1	3.6	3.6	2.8	4.2	5
sscle_03g030460	-	-	-	2.6	2.5	-	-	-	2.6	2.8
sscle_03g030470	-	3.6	4.4	3.7	4.2	-	-	4.3	4.4	3.9
sscle_03g030480	-	-	-	4	4	-	4.2	-	-	-
sscle_03g030530	-	6.4	6.8	4.4	5.2	-	5.6	7.5	5.4	4.8
sscle_03g030710	9.3	7.8	5.2	6.8	6.2	8.9	9.2	5.1	6.6	6.8
sscle_03g030720	-	3.7	4	3.3	3.3	4.3	3.7	4.1	3.3	3.3
sscle_03g030730	-	2.8	3.6	2.9	2.9	-	2.9	3.5	3.2	3.1
sscle_03g030770	-	2.6	-	-	-	-	2.7	-	-	-
sscle_03g031190	4.2	-	-	3.2	3.5	3.8	-	-	-	-
sscle_03g031210	-	-	2.5	-	-	-	-	2.5	-	-
sscle_03g031220	3.4	3	3.1	2.6	-	-	-	3.1	2.6	-
sscle_03g031300	-	-	3.1	3	3	-	-	3.1	2.9	2.9
sscle_03g031500	4.7	3.6	-	-	-	4.5	5	-	-	-
sscle_03g031520	8.5	7.2	-	-	-	9.3	9.1	-	-	-
sscle_03g031660	-	-	3.1	-	-	-	-	3	-	-
sscle_03g031670	3.4	3.6	3.4	2.8	3	3.9	3.7	3.9	3.3	3.1
sscle_03g031900	3.5	3.7	-	3.1	-	3.6	4	-	-	3
sscle_04g032050	-	-	-	3.4	-	-	-	-	3.9	4.3
sscle_04g032300	5.6	4.4	-	-	-	5.8	5.3	-	-	-
sscle_04g032330	-	-	2.4	-	-	-	-	-	-	-
sscle_04g032620	4.1	5.1	4.3	3.6	3.9	4.9	5.4	4.9	4.1	4.2
sscle_04g032750	-	-	3	-	-	-	-	3.4	2.4	-
sscle_04g032810	-	-	5	3.9	3.9	-	-	5	3.9	3.9
sscle_04g032950	-	-	3.3	3.4	3.4	-	-	-	3.8	3.5
sscle_04g033030	-	-	2.9	-	-	-	-	3.3	-	-
sscle_04g033270	5.5	5.5	5.4	4.4	4.7	5.4	5.3	5.3	4.9	4.5
sscle_04g033340	-	3.3	3.2	3	3.1	3.4	3.2	3.5	3.3	3.3
sscle_04g033390	-	-	-	3.1	3	-	-	-	3.3	4
sscle_04g033770	-	-	2.7	-	-	-	-	3.2	2.8	2.9
sscle_04g033810	-	3.1	-	-	-	-	3.3	-	-	-
sscle_04g033820	-	-	4.1	6	4.7	-	-	4.5	5.2	6.7
sscle_04g033830	-	2.6	2.9	-	-	-	-	2.7	-	-
sscle_04g033880	4.1	4.6	5.6	4.3	6	-	2.1	5.4	2.8	5.7
sscle_04g033890	4.1	4.8	4.6	4.2	4.6	-	5.1	4.5	4.4	4.6
sscle_04g033930	7.3	-	-	4.9	4.5	7.2	6.6	-	-	4.4
sscle_04g034060	-	3.4	3.5	3.3	3.4	-	2.8	3.4	3.5	3.2
sscle_04g034110	-	2.9	3.2	-	-	-	-	3.4	-	-
sscle_04g034300	-	-	3	-	-	-	-	3	2.4	-
sscle_04g034310	-	3.2	3.4	2.9	3.2	-	-	3.4	3.1	2.8
sscle_04g034330	6.6	-	-	5.1	4.3	5.7	6.2	-	4.5	5.2
sscle_04g034730	3.4	3.5	3.5	3	3.2	3.5	3.4	3.4	3.2	3
sscle_04g034810	-	-	-	3.6	3.6	-	-	-	4.1	4.5
sscle_04g034870	-	-	-	2.6	-	-	-	-	2.6	2.8
sscle_04g034880	3.4	3.2	2.8	3.2	2.9	3.3	3.2	2.9	3.1	3.4
sscle_04g034900	-	4.1	3.9	3.2	3.7	3.9	4.1	3.9	3.7	3.3
sscle_04g034940	3.8	4.9	3.8	3.7	3.7	4.5	4.8	4.1	4	4
sscle_04g034980	-	3.6	-	3.2	2.8	4.2	4.3	-	3.2	3.6
sscle_04g035020	-	3.5	5.1	4.3	5.1	-	-	5.4	5.5	4.8
sscle_04g035040	5.6	4.4	-	4.9	4.4	5.2	5.3	-	4.4	5.1
sscle_04g035210	-	2.4	-	-	-	-	-	2.4	-	-
sscle_04g035240	4.5	4.4	4.2	3.9	3.8	4.3	4	4	3.9	3.9
sscle_04g035250	-	-	-	2.6	-	-	-	-	2.4	2.7
sscle_04g035270	-	3.2	3.6	2.5	2.7	-	-	3.5	2.7	-
sscle_04g035290	3	3.4	2.8	-	-	3.3	3.3	3.2	-	-
sscle_04g035300	-	2.8	3.1	-	2.7	-	-	3	-	-
sscle_04g035440	-	-	4.5	6.4	6.4	-	-	4.9	6.5	6.7
sscle_04g035460	3.3	3.5	3.2	2.7	2.9	3.6	3.6	3.1	3	2.8
sscle_04g035530	-	3	3.2	3.3	3.1	-	2.8	3.3	3.4	3.8
sscle_04g035550	5.4	4.3	5.6	6.6	6.5	6.7	6	5.6	6.5	6.2
sscle_04g035600	3.1	2.9	2.6	2.8	2.8	3.1	-	2.6	2.7	2.6
sscle_04g035640	3.2	-	-	-	-	3.2	3.2	-	-	2.8
sscle_04g035830	-	-	3.1	-	-	-	-	3	-	-
sscle_04g035840	-	2.8	3	-	-	-	-	3.2	-	-
sscle_04g035850	-	-	-	3.5	3.2	-	-	-	3.2	3.7
sscle_04g035880	-	-	2.8	3.5	3.7	-	-	2.8	3.7	3.5
sscle_04g035890	3.7	-	-	4.3	3.9	-	4.2	-	3.9	4.7
sscle_04g036240	-	-	-	3.3	-	-	-	-	-	3.2
sscle_04g036270	3.2	5	4.4	3.2	3.4	-	4.1	4.1	3	3.1
sscle_04g036280	5	4.5	5.1	5.7	5.5	-	4.5	4.8	4.6	5.1
sscle_04g036490	5.2	-	-	-	-	5.8	5	-	-	-
sscle_04g036500	7.2	5.1	-	-	-	7.3	7.3	-	-	-
sscle_04g036510	7.6	5.5	-	-	-	8.4	7.6	-	-	-
sscle_04g036530	4.6	4	-	-	-	5.3	5.6	-	-	-
sscle_04g036540	7.1	6.1	-	-	-	7.7	6.5	-	-	5.1
sscle_04g036550	-	4	-	-	-	4.6	5.4	-	-	-
sscle_04g036610	-	-	5.6	6.2	6.3	-	4.3	5.6	6.5	7
sscle_04g036620	-	-	3	4.4	4.2	-	-	2.8	4.2	4.8
sscle_04g037100	-	-	3.3	4	3.8	-	-	-	3.8	3.9
sscle_04g037170	-	-	-	5.6	5.8	-	-	-	-	4.8
sscle_04g037400	-	2.7	-	-	2.7	-	-	2.5	3.1	2.5
sscle_04g037640	2.9	-	-	-	-	2.8	2.5	-	-	2.5
sscle_04g037650	7.6	6.1	-	-	-	6.8	6.6	-	-	-
sscle_04g037710	6	4	-	3.7	4.4	7.2	5.9	-	-	-
sscle_04g037800	-	2.6	-	2.5	2.5	-	-	-	2.5	2.9
sscle_04g038000	-	-	2.8	-	-	-	-	3.1	-	-
sscle_04g038140	-	-	-	3.6	3.9	-	-	-	3.5	3.3
sscle_04g038150	4.7	-	-	-	-	5.9	4.6	-	-	-
sscle_04g038170	2.7	3.3	3.3	2.8	2.9	3	3.4	3.4	3	3
sscle_04g038210	-	4.5	-	5.1	4.7	4.9	-	-	4.1	5.3
sscle_04g038440	-	-	3.1	-	-	-	-	3.4	-	-
sscle_04g038530	4.8	4.9	4.8	4.1	4.3	4.6	4.6	4.7	4.5	4.3
sscle_04g038630	-	3.1	2.6	3.3	3.1	-	3	2.9	3.3	3.7
sscle_04g038840	-	-	3	-	-	-	-	3.2	-	-
sscle_04g039100	-	-	-	7.2	-	-	-	-	-	7.2
sscle_04g039340	-	3.3	2.7	2.5	2.5	3	3.3	2.9	2.7	2.8
sscle_04g039450	7.8	7.3	-	-	-	8.5	8.6	-	-	-
sscle_04g039500	-	2.9	-	-	-	2.9	2.8	2.4	-	2.4
sscle_04g039560	2.7	3	2.9	2.4	2.5	2.9	2.8	2.7	2.4	-
sscle_04g039600	3.3	3.6	-	3.7	3.1	-	4	-	3.7	4
sscle_04g039750	-	-	2.6	-	-	-	-	2.7	-	-
sscle_04g039770	-	-	2.4	-	-	-	-	-	-	-
sscle_04g039810	-	2.6	-	-	-	-	2.6	-	-	-
sscle_04g039850	-	3.3	3	-	-	-	2.9	3.1	-	-
sscle_04g039950	-	3.2	2.9	-	-	3.5	3.1	3	-	2.6
sscle_04g040080	4.6	-	-	3.8	3.2	3.9	4	-	3.2	3.4
sscle_04g040090	6	4	-	-	-	7.2	6.4	-	-	-
sscle_04g040160	3.1	3	2.5	-	-	2.9	3.1	-	-	-
sscle_05g040370	3.4	3	2.5	2.6	2.5	-	3	-	2.6	2.6
sscle_05g040410	-	-	-	-	2.4	-	-	2.8	-	-
sscle_05g040420	4.9	7.1	7.2	5.5	6	-	6.2	7.8	6.5	6
sscle_05g040460	-	2.9	2.6	2.8	2.7	2.8	2.9	2.8	2.9	3.2
sscle_05g040550	3.7	4.5	6.1	5.5	5.5	4.1	3.9	5.9	5.9	5.7
sscle_05g040820	3	3.5	2.8	3.1	3.2	3.1	3.5	3.2	2.9	3.3
sscle_05g040910	-	-	-	4.5	4.4	-	-	-	-	4.5
sscle_05g040980	4.6	5.6	-	-	-	4.6	6.2	3.6	-	-
sscle_05g041050	5.1	-	4.4	8.7	7.8	5	-	4.6	8.3	8.8
sscle_05g041060	6.3	5.3	-	-	-	5.2	7.2	4.3	-	-
sscle_05g041320	-	-	3.3	-	-	-	-	3.7	-	-
sscle_05g041340	-	-	2.8	-	-	-	-	3	2.9	2.8
sscle_05g041460	5.2	-	-	-	-	7	4.3	-	-	-
sscle_05g041690	-	2.7	2.5	-	-	-	-	2.8	-	-
sscle_05g041720	-	-	-	4	4.6	-	-	-	4.4	4.1
sscle_05g041810	-	4.9	8	4.3	7.1	-	4.3	8.8	3.5	6.7
sscle_05g041900	-	-	2.8	-	-	-	-	3.3	-	-
sscle_05g041940	-	-	2.6	2.5	2.6	-	3	2.5	2.6	2.5
sscle_05g042090	5.1	3.6	-	-	-	4.3	4.5	-	-	-
sscle_05g042170	-	-	3.1	3.1	3.1	-	-	-	3.2	3.2
sscle_05g042540	-	-	2.6	-	-	-	-	2.7	-	-
sscle_05g042570	6.1	5.8	4.1	-	-	5.7	5.5	-	-	-
sscle_05g042830	-	-	3.1	4.1	4.1	-	-	-	4.4	4.4
sscle_05g042860	-	3.4	-	-	-	3.7	3.7	3	2.8	3.1
sscle_05g042930	-	-	2.7	-	-	-	-	3	-	-
sscle_05g043090	5.2	6.6	7.4	4.9	5.5	-	5.4	8	5.5	5.4
sscle_05g043180	-	-	-	2.7	-	-	-	-	-	2.6
sscle_05g043380	-	-	3.2	2.9	2.9	-	-	3	2.8	2.6
sscle_05g043610	-	4.1	3.5	3.2	3.2	3.6	3.8	3.8	3.4	3.6
sscle_05g043660	6.3	4.9	4.2	3.9	3.9	6.3	5.3	3.5	3.8	3.6
sscle_05g043820	-	-	-	4.2	-	-	-	-	-	4.4
sscle_05g043880	-	-	-	-	2.5	-	-	2.6	2.8	2.9
sscle_05g043920	-	2.7	-	-	-	3	3.1	-	-	2.6
sscle_05g044020	-	2.9	-	2.9	2.8	3.2	3.2	2.8	3	3
sscle_05g044150	-	-	3	-	-	-	-	2.8	-	-
sscle_05g044290	-	3	-	2.5	-	-	3	-	-	2.8
sscle_05g044550	-	-	-	3.4	3.3	-	-	-	3.6	3.9
sscle_05g044570	-	-	3	-	-	-	-	3.4	-	-
sscle_05g044680	-	-	-	2.8	-	-	-	-	2.8	3.2
sscle_05g044810	-	2.8	-	-	-	-	2.7	-	-	-
sscle_05g044920	6	4.8	-	3.4	-	6.6	6.5	-	3.6	3.7
sscle_05g044980	-	3	-	3.4	3.2	3.5	3.4	-	3.2	3.6
sscle_05g045300	-	2.8	3.8	2.7	3.1	-	-	2.9	2.7	2.5
sscle_05g045390	3.2	-	-	-	-	3	3	-	-	-
sscle_05g045510	-	2.9	-	-	-	3.2	3.1	-	-	-
sscle_05g045560	-	-	3.6	4.1	4.3	3.9	3.9	4	4.2	4.4
sscle_05g045730	-	-	-	3.8	-	-	-	-	3.7	4.4
sscle_05g045750	2.8	3.4	2.4	-	-	3.4	3.5	2.6	-	2.8
sscle_05g045760	3	3.2	3.2	2.5	2.8	3.4	3.1	3.2	2.9	2.7
sscle_05g045790	-	3.2	3.2	3.4	3.2	3.2	3.4	3.3	3.2	3.4
sscle_05g045810	5.1	5.6	7.4	10.2	1-245392268169	-	4.3	7.9	9.8	10.4
sscle_05g045850	-	-	4.6	5.6	5.2	-	-	4.9	5.7	5.7
sscle_05g045940	-	-	4.9	4.8	5	-	-	4.9	4.9	4.7
sscle_05g046280	-	-	3.1	3	2.8	-	-	2.8	3.4	3
sscle_05g046610	-	-	2.5	-	-	-	-	2.9	-	-
sscle_05g046630	-	-	-	4	4.2	5.4	-	-	-	3.9
sscle_05g046670	3.4	3.3	-	3	-	3.7	-	-	3.1	3.3
sscle_05g046840	6.5	7.9	7.6	5.4	6.1	6.7	7.5	8.3	6.4	5.9
sscle_05g046850	6	4	-	-	-	7.2	6	-	-	-
sscle_05g046880	-	-	3.6	3.4	3.7	4.4	3.4	3.2	3.3	3.4
sscle_05g046910	-	-	-	2.7	2.7	-	-	2.6	2.7	2.9
sscle_05g047020	3.9	-	-	-	-	4.1	3.8	-	-	-
sscle_05g047090	-	-	3.1	-	2.4	-	-	2.8	-	-
sscle_05g047270	5.1	4.1	-	-	-	5.2	5.3	-	-	-
sscle_05g047300	-	-	-	2.5	2.4	-	-	-	-	2.4
sscle_05g047530	-	-	-	6.3	7	5.5	-	-	-	4.9
sscle_05g047560	3.6	3.6	3.6	2.8	3	3.4	3.3	3.3	3.1	2.7
sscle_05g047570	-	-	3.1	-	-	-	-	3.2	-	-
sscle_05g047600	-	-	2.4	-	-	-	-	2.4	-	-
sscle_05g047660	-	-	-	3	2.8	-	-	-	2.4	2.8
sscle_05g047880	-	-	-	2.6	2.7	-	3	-	-	3.1
sscle_06g048650	-	-	3.2	2.8	3.1	-	-	3.4	3.1	2.9
sscle_06g048730	-	-	-	4.6	4	-	-	-	4.3	5.3
sscle_06g048760	-	2.8	-	2.5	-	-	2.7	2.5	-	2.6
sscle_06g048810	-	-	2.8	-	-	-	-	2.8	-	2.5
sscle_06g048880	4	-	-	6.3	6.2	-	4.1	3.7	6.1	6.6
sscle_06g048900	-	-	3.3	3.4	3.5	3.9	4	3.3	3.6	3.8
sscle_06g048920	-	-	4.6	-	3.6	-	-	5.2	3.5	3.2
sscle_06g049150	-	2.6	-	-	-	-	2.8	-	-	-
sscle_06g049230	-	-	-	3.9	3.5	-	-	-	3.6	4.4
sscle_06g049400	-	3.2	-	-	-	-	3.2	2.7	-	2.5
sscle_06g049410	-	3.6	3.7	-	-	-	-	4.1	-	-
sscle_06g049430	8.8	7.7	-	3.5	-	8.2	8.5	-	-	3.4
sscle_06g049630	3.5	4.2	3.5	3.4	3.2	4	4.2	3.9	3.6	3.7
sscle_06g049670	3.2	3.3	3.2	2.7	2.9	3.2	3.4	3.1	3.1	2.8
sscle_06g049750	-	-	2.7	-	-	-	-	2.9	-	-
sscle_06g049950	2.8	2.5	-	-	-	-	2.8	-	-	-
sscle_06g049990	-	4.2	-	-	-	-	3.6	3.1	-	-
sscle_06g050080	-	-	2.7	-	-	-	-	2.7	-	-
sscle_06g050160	-	-	2.6	2.5	2.5	-	-	2.5	2.5	2.6
sscle_06g050170	-	3.1	-	2.9	2.5	3	3.4	2.7	2.8	3.5
sscle_06g050270	-	3.7	3	-	2.7	-	3.4	3.5	2.8	3.3
sscle_06g050280	-	-	-	5.5	5.6	-	-	-	4	5.8
sscle_06g050320	-	-	2.6	2.5	-	-	-	-	2.4	-
sscle_06g050510	4.2	4.3	3.5	-	2.6	3.8	4	4.1	3.3	2.8
sscle_06g050570	4.2	-	-	-	-	5.4	-	-	-	-
sscle_06g050590	6.4	-	-	-	-	6.7	6.3	-	-	-
sscle_06g050750	4.7	-	3.9	4.6	4.2	6.2	-	-	-	4.2
sscle_06g050760	3.9	-	-	-	-	5.7	-	-	-	-
sscle_06g050890	6	4	-	-	-	7.2	5.9	-	-	-
sscle_06g051030	-	3.7	3.5	3.3	3.4	3.2	3.5	3.8	3.5	3.5
sscle_06g051200	-	2.9	3	-	-	-	-	2.9	2.9	2.6
sscle_06g051230	-	-	-	-	2.7	-	-	-	3.1	-
sscle_06g051350	-	3.3	3.3	3.7	3.2	-	-	4.3	4.2	4.3
sscle_06g051560	-	2.6	-	-	-	3.3	3.2	-	-	2.6
sscle_06g051580	-	2.8	-	-	-	-	3.1	-	-	2.7
sscle_06g051610	-	2.9	2.8	2.6	2.6	3.3	2.9	3	2.9	2.9
sscle_06g051670	3.1	3.8	3.5	3.8	3.5	4.1	3.9	3.7	3.7	3.8
sscle_06g051790	5.3	3.9	-	-	-	4.8	5.2	-	-	-
sscle_06g051930	-	2.7	2.5	2.4	-	-	3	2.5	-	2.4
sscle_06g051990	-	4.9	4	3.5	4.1	3.8	3.7	5	4.6	4.2
sscle_06g052170	-	-	2.8	2.8	3	-	-	2.9	2.7	2.8
sscle_06g052210	2.7	-	-	-	-	-	2.5	-	-	-
sscle_06g052220	-	-	2.9	2.7	2.8	-	-	-	2.7	-
sscle_06g052440	3.5	3.9	3.7	2.9	2.9	3.7	3.9	3.7	3.2	3
sscle_06g052630	-	2.8	3.1	-	-	-	-	3.2	-	-
sscle_06g052650	-	-	-	3.3	3.2	-	-	-	2.9	3.4
sscle_06g052700	4	3.5	-	-	-	3.7	3.7	-	-	-
sscle_06g052770	3.7	4.5	4.1	4.2	4.2	4.1	4.6	4.3	4.2	4.3
sscle_06g052790	3	3.4	3.3	2.6	2.8	3.2	3.1	3.4	2.9	2.7
sscle_06g053040	-	3.2	2.9	3.5	3.3	-	3.1	3.3	3.3	3.8
sscle_06g053220	-	-	-	3.8	3.3	-	-	-	3.4	4.1
sscle_06g053470	-	3.2	2.5	2.4	2.5	3	3.1	2.7	2.6	2.5
sscle_06g053610	-	-	2.5	-	2.5	-	-	-	2.6	2.6
sscle_06g053700	-	2.7	-	2.6	2.6	-	2.5	2.5	2.6	2.8
sscle_06g053730	-	-	-	-	2.6	-	-	-	-	2.9
sscle_06g053740	-	-	2.9	-	-	-	-	2.9	-	-
sscle_06g053810	-	-	2.5	-	-	-	-	-	-	-
sscle_06g053880	-	3.3	3.3	-	-	-	-	3.7	-	-
sscle_06g053900	3	3.1	3	2.5	2.6	3.5	3.3	3	2.8	2.7
sscle_06g053940	-	2.8	2.6	-	-	-	3.1	2.8	2.4	2.6
sscle_06g054070	-	-	2.6	-	-	-	-	2.8	-	-
sscle_06g054280	-	2.9	-	-	-	-	-	3	-	-
sscle_06g054360	5.2	3.4	-	-	-	5.4	5.2	-	-	-
sscle_06g054400	-	-	-	4.6	-	-	-	-	3.7	5
sscle_06g054420	-	2.5	2.5	-	-	-	2.4	2.3	-	-
sscle_06g054740	4.7	-	-	-	3.7	6	3.9	-	-	-
sscle_06g054930	4.8	4.3	4.7	3.8	3.9	4.2	4.6	5.2	4.5	4.4
sscle_06g054940	-	-	2.5	3.6	3.8	-	-	2.8	3.4	3.6
sscle_06g055010	2.8	2.7	3.1	3.6	3.2	-	3.3	2.8	3.3	3.5
sscle_06g055310	-	3.8	4.3	4.9	5.3	-	3	4.9	4.8	4.7
sscle_07g055330	6.9	4.3	-	-	-	7.4	6.2	-	-	-
sscle_07g055350	-	-	4.2	7.3	7.2	-	-	5.2	7.4	7.7
sscle_07g055360	-	-	3.7	4.7	4.7	-	-	4.4	5.3	5.5
sscle_07g055410	-	-	3.7	4.5	4.3	-	-	4.1	5	5.4
sscle_07g055440	-	2.7	-	-	-	-	-	2.6	-	2.5
sscle_07g055520	3.3	3.5	3.2	2.8	2.7	-	3.2	3.4	2.7	2.7
sscle_07g055560	-	2.8	-	-	-	-	2.6	2.5	-	-
sscle_07g055630	-	-	3.2	-	-	-	-	3.6	2.9	-
sscle_07g055670	-	3	2.8	3.8	3.8	-	3.2	2.9	4	4.4
sscle_07g056010	-	3	2.6	2.7	2.7	3	3.2	2.7	2.9	2.9
sscle_07g056020	-	-	-	2.4	-	-	-	-	2.3	2.5
sscle_07g056040	-	3.8	3.2	-	2.8	-	-	4	3.3	2.8
sscle_07g056250	-	-	-	3	2.7	-	-	-	2.7	3
sscle_07g056340	-	2.5	2.5	-	-	-	-	2.6	-	-
sscle_07g056450	3.2	3.1	-	2.6	-	3.5	4	-	-	2.6
sscle_07g056460	-	3.7	3.3	4.2	3.7	4.1	4.4	3.6	3.9	4.6
sscle_07g056550	-	3.2	-	-	2.7	-	3.2	3	3	3.2
sscle_07g056690	5.4	-	-	-	-	6.2	-	-	-	-
sscle_07g056710	4.3	-	-	-	-	4.4	4.6	-	-	-
sscle_07g056940	3.9	-	-	-	-	3.5	3.7	-	-	-
sscle_07g056980	-	2.9	-	-	-	-	2.9	2.6	-	-
sscle_07g057050	-	3.8	3.2	-	-	-	3.2	3.9	2.9	2.7
sscle_07g057170	2.8	3.2	2.5	-	-	2.7	2.8	2.8	-	-
sscle_07g057280	-	2.6	-	-	-	-	2.9	-	-	-
sscle_07g057470	3	3.9	3.3	3.2	3.1	-	3.7	3.6	3.3	3.9
sscle_07g057590	3.6	2.6	2.9	-	-	-	2.9	2.7	-	-
sscle_07g057700	7.3	-	-	-	-	7.4	6.1	-	-	-
sscle_07g057800	-	4	5.5	3.5	4.2	-	-	6.2	4.3	3.7
sscle_07g057810	2.7	3.3	2.8	2.9	2.8	3	3.6	3	2.9	3
sscle_07g057950	4.1	3.4	-	3.4	2.8	4.5	4.1	-	3.3	3.8
sscle_07g058000	-	-	-	4	4.2	-	-	-	4.1	3.9
sscle_07g058110	-	-	-	2.6	2.7	-	-	-	-	2.7
sscle_07g058210	-	-	2.6	3.1	3.2	-	-	-	3.1	3.2
sscle_07g058350	3	3.4	3.1	2.8	2.9	3.2	3.2	3.3	3	2.9
sscle_07g058540	5.4	5.5	6.3	3.8	4.5	4.9	4.4	6.8	4.9	4.4
sscle_07g058560	-	2.9	2.5	2.5	2.6	3.1	3	2.7	2.8	3
sscle_07g058740	-	4.4	4	3.2	3.7	-	4	4.1	3.1	3.1
sscle_07g058750	-	3.7	3.7	3.8	3.9	-	-	3.8	3.5	3.9
sscle_07g058940	-	-	2.6	-	-	-	-	3.1	-	-
sscle_07g058980	-	-	3.1	-	-	-	-	3.5	-	-
sscle_07g059130	3.1	3.2	3.4	2.7	2.9	3.5	3	3.3	2.9	2.6
sscle_07g059180	-	-	2.5	-	-	-	-	2.5	-	-
sscle_07g059220	2.9	2.6	2.8	-	-	-	-	2.7	-	-
sscle_07g059320	-	3.4	-	2.5	-	-	3	2.8	3	2.8
sscle_07g059430	-	-	-	2.9	2.7	-	-	-	2.9	-
sscle_07g059530	-	2.9	-	-	-	-	3.1	-	-	-
sscle_07g059570	-	3.8	4.1	3.8	3.4	-	-	3.7	3.4	3.7
sscle_07g059700	-	-	3.6	3.8	4.5	-	-	4.1	3.7	4
sscle_07g059750	-	-	2.5	-	-	-	-	2.6	2.5	-
sscle_07g059850	3	3.7	3.2	3.1	3.1	3.5	3.8	3.5	3.5	3.7
sscle_07g059860	-	-	2.7	3.2	3.3	-	-	2.9	2.8	3
sscle_07g059880	-	-	3.2	3.2	3.3	-	-	2.7	3	2.6
sscle_07g060080	-	-	2.4	2.7	2.7	-	-	-	2.5	2.5
sscle_07g060090	5.4	-	-	-	-	6.7	5.1	-	-	-
sscle_07g060100	-	5.1	5.2	4.9	4.9	-	4.2	5.6	5	5.2
sscle_07g060150	-	-	-	2.7	-	-	-	-	-	2.7
sscle_07g060160	3.6	3.6	3.6	3	3.1	4.1	3.9	3.5	3.3	3.2
sscle_07g060280	4.2	-	-	-	-	6	-	-	-	-
sscle_07g060410	-	3.1	3.4	-	-	-	-	3.5	-	-
sscle_07g060570	3.2	3.5	3	3.2	3.1	4.4	3.5	3.2	3.1	3.3
sscle_07g060670	-	2.8	3.3	-	-	-	-	3.7	-	-
sscle_07g060700	-	4.2	3.2	-	-	-	3.1	3.6	-	-
sscle_07g060710	5.3	7	6.2	4	5	-	5.7	6.5	4.6	4.2
sscle_07g060800	-	-	-	3.3	2.8	-	-	-	3.2	3.5
sscle_07g060860	-	-	2.9	-	-	-	3.4	2.9	-	-
sscle_07g060980	-	3.3	4.2	-	2.9	-	-	4.7	3.1	-
sscle_07g061110	-	-	-	4.2	-	-	-	-	3.9	4.3
sscle_07g061120	-	-	-	4	-	-	-	-	-	4.2
sscle_07g061130	-	-	-	4.8	4.4	-	-	-	4.6	5.4
sscle_07g061140	4.6	3.6	-	-	-	4.7	5.4	-	-	-
sscle_07g061340	3.2	2.9	3.8	3.7	3.8	3.3	3.1	3.5	3.9	3.6
sscle_07g061430	-	-	-	4.3	3.9	5	-	-	-	4.3
sscle_07g061550	-	3.1	2.8	-	-	-	-	3	-	-
sscle_07g061640	2.9	3	2.9	2.7	2.6	-	3.1	2.9	2.6	2.6
sscle_07g061740	5.1	5.6	-	4.4	-	5	-	-	-	-
sscle_07g061800	-	2.6	2.6	-	-	-	2.8	2.5	-	-
sscle_07g061920	-	2.6	2.4	-	-	-	-	-	-	-
sscle_07g062000	4.4	-	-	-	-	5.6	4.1	-	-	-
sscle_08g062090	8.3	7.4	-	-	-	7.8	7.7	-	-	-
sscle_08g062190	-	-	2.6	3.2	3.3	-	-	3	3.4	3.7
sscle_08g062250	-	3	2.8	2.7	2.8	2.9	2.9	3	2.9	2.8
sscle_08g062350	3.1	3.2	3	2.8	2.7	3.2	3.3	2.9	2.7	2.7
sscle_08g062420	6.9	8	-	4.6	-	7.5	8.4	-	-	-
sscle_08g062460	-	-	-	-	3.4	-	-	3.3	-	-
sscle_08g062550	2.9	3.1	3	-	-	2.8	2.8	2.9	2.4	-
sscle_08g062640	3.2	-	2.9	2.6	2.7	-	-	2.5	2.7	2.5
sscle_08g062660	-	4	3.3	-	-	-	3.8	4.3	-	-
sscle_08g062920	-	-	3.3	5	4.6	-	-	-	4.8	4.9
sscle_08g063010	-	-	-	5.2	-	-	-	-	-	5.4
sscle_08g063020	4.6	3.6	-	-	-	5.2	5.2	-	-	-
sscle_08g063130	-	3.8	3.2	2.9	3	3.3	3.8	3.5	3	3.2
sscle_08g063150	-	3.4	2.8	2.8	2.9	3.2	3	3	2.9	2.9
sscle_08g063200	-	3.1	4.4	-	3.2	-	-	5	3.9	3.1
sscle_08g063210	-	3.5	3.1	3.1	3.3	3.5	3.5	3.2	3.6	3.8
sscle_08g063240	3.5	4.1	3.9	3.4	3.4	3.3	3.2	3.8	3.6	3.5
sscle_08g063420	-	2.7	2.8	2.5	2.4	3.2	2.8	2.9	2.5	-
sscle_08g063470	3.1	-	2.5	-	-	2.9	-	2.4	-	-
sscle_08g063590	-	-	3.3	3	3.3	-	-	3.2	3.7	3.2
sscle_08g063910	-	-	4	5.3	5.4	-	-	4.8	5.3	5.3
sscle_08g064050	-	-	-	3.6	3.3	-	-	-	3.9	4.1
sscle_08g064170	-	-	3.9	-	-	-	-	-	4.2	3.7
sscle_08g064200	-	-	-	6.1	5.8	-	-	-	-	5.3
sscle_08g064270	3.5	-	-	-	-	3.9	-	-	-	-
sscle_08g064510	-	-	-	3.4	3.5	-	-	-	2.8	3.2
sscle_08g064580	-	7.8	9	6.6	7.6	-	7.2	9.9	7.7	7
sscle_08g064630	-	-	2.7	2.5	2.6	-	-	2.8	2.8	2.8
sscle_08g064770	-	2.8	-	-	-	-	2.8	2.5	-	-
sscle_08g064830	-	-	-	2.9	-	-	-	-	-	3.2
sscle_08g064970	-	-	-	2.7	-	-	-	-	-	3
sscle_08g065070	5.9	3.9	-	-	-	5.6	5.5	-	-	-
sscle_08g065080	-	3.2	-	-	-	-	2.9	2.6	-	-
sscle_08g065150	5	-	-	-	-	6.3	4.7	-	-	-
sscle_08g065300	-	2.9	3.1	3.1	3.1	3.8	3.1	3.1	3.2	3.3
sscle_08g065530	3.1	3.8	3.4	3.3	3.5	3.5	3.9	3.7	3.7	3.5
sscle_08g065740	4.5	-	-	-	-	4.6	-	-	-	-
sscle_08g065840	-	-	-	2.9	-	-	-	-	-	3.2
sscle_08g066020	4.2	4.3	-	-	-	5.4	-	4.4	-	-
sscle_08g066050	-	-	2.8	2.9	2.8	-	-	3.1	2.9	3.2
sscle_08g066110	-	3.6	4	-	-	-	-	4.8	3.4	-
sscle_08g066170	-	-	2.6	-	-	-	-	2.7	-	-
sscle_08g066210	-	-	-	3.4	-	-	-	-	3.2	3.8
sscle_08g066400	3.8	3.7	4.3	3.5	3.6	4.4	3.5	4.2	3.5	3.3
sscle_08g066440	3.6	3.9	3.8	3.2	3.4	3.8	3.9	4.3	3.8	3.6
sscle_08g066460	-	3.1	-	2.7	2.7	-	3.2	2.9	2.8	3.2
sscle_08g066700	-	-	-	2.8	2.6	-	-	-	-	2.6
sscle_08g066710	-	-	-	6.6	5.7	-	-	5.2	6.8	7.7
sscle_08g066750	-	2.5	2.6	-	-	-	-	2.7	-	-
sscle_08g067130	5.1	3.3	6.2	2.9	6.1	4	2.9	6.2	2.3	6.3
sscle_08g067140	-	4.9	3.7	-	4	-	4.6	3.6	-	3.2
sscle_08g067250	4.5	3.2	-	-	-	5.5	5.1	-	-	-
sscle_08g067350	-	-	-	3.5	3.3	-	-	-	3.6	4
sscle_08g067590	-	-	-	2.8	3	-	-	-	2.6	2.6
sscle_08g067620	-	-	-	3	3	-	-	-	3.1	3.2
sscle_08g067810	-	-	3.2	-	3.1	-	-	3.8	3.4	3.1
sscle_08g067870	-	2.6	-	-	-	-	3	-	-	-
sscle_08g067880	3.5	3.5	3.6	3.2	3.2	3.8	3.1	3.6	3.2	3.4
sscle_08g067990	-	-	-	2.8	2.6	-	2.9	-	2.6	3
sscle_08g068200	-	-	5.5	-	-	-	-	6.5	-	-
sscle_08g068220	6.1	4.4	-	-	-	5.5	5.7	-	-	-
sscle_08g068360	3.4	3	4.5	4.8	4.5	3.3	-	3.9	4.5	4.7
sscle_08g068420	-	-	-	7	6.6	-	-	4.6	7.3	8.1
sscle_08g068480	-	-	2.6	-	-	-	-	2.8	-	-
sscle_09g068670	-	2.8	3.2	3.2	3.3	-	2.8	3.7	3.5	3.6
sscle_09g068780	-	-	-	3.9	3.9	-	-	-	3.8	4.8
sscle_09g068820	-	2.6	-	2.9	3	-	2.8	-	-	2.5
sscle_09g068850	3.9	3.7	-	-	-	3.7	3.8	-	-	-
sscle_09g068890	3.7	4.3	-	4	3.7	6	5.7	3.1	4.1	4.6
sscle_09g069020	-	-	-	3.5	-	-	-	-	3.1	3.6
sscle_09g069100	4	-	3.5	5.5	5.2	-	-	3.7	5.5	5.7
sscle_09g069130	3.1	-	2.6	2.7	2.8	-	-	-	2.8	2.6
sscle_09g069140	2.8	-	-	-	-	-	2.9	-	-	2.3
sscle_09g069180	4.3	-	-	4.1	3.8	-	4.3	3.8	4.3	4.3
sscle_09g069200	3.7	3.2	4.5	3	3.6	-	3.3	4.4	3.9	-
sscle_09g069220	-	-	4.2	3.8	4.1	-	3.9	4.3	4.2	4.2
sscle_09g069260	4.3	-	-	-	-	3.9	3.5	-	-	-
sscle_09g069500	3.3	3.9	2.7	-	-	-	3.4	3.2	-	-
sscle_09g069600	-	-	-	5.4	4.8	-	-	-	4.9	5.4
sscle_09g069830	3.3	2.9	3.4	-	2.5	3.2	2.8	3.4	2.6	-
sscle_09g069850	8.4	6.5	-	4.1	4.3	8.2	8.1	-	-	3.9
sscle_09g069890	3.6	3.9	3.4	3.1	3.1	3.7	3.8	3.5	3.2	3.2
sscle_09g069980	-	3.5	3.3	2.9	3	3.1	3.5	3.3	3.1	3.1
sscle_09g070120	-	2.9	-	-	-	-	3.6	-	-	2.6
sscle_09g070140	-	-	2.8	2.6	-	-	-	2.7	-	-
sscle_09g070220	-	3	-	-	-	3.3	3.1	2.4	-	-
sscle_09g070230	5.4	-	-	-	-	6.7	5.1	-	-	-
sscle_09g070320	-	-	2.8	-	2.4	-	-	2.6	2.4	-
sscle_09g070440	-	3.1	3.4	3.8	3.7	3.2	3.3	3.4	3.6	3.9
sscle_09g070450	-	3.3	3.3	2.7	3.1	-	2.9	3.4	3.1	3
sscle_09g070460	4.7	-	-	-	-	6	4.4	-	-	-
sscle_09g070470	5.2	-	-	-	-	7	-	-	-	-
sscle_09g070500	2.9	2.8	2.7	2.4	2.5	-	2.7	2.8	2.6	2.6
sscle_09g070510	8.6	7.4	-	-	-	8.1	8.3	-	-	-
sscle_09g070520	3.4	2.5	-	-	-	3.1	-	-	-	-
sscle_09g070530	4.1	-	-	-	-	-	3.6	-	-	3.7
sscle_09g070580	5	6.5	6.2	6.3	6.3	5	6.3	6.7	5.4	6.4
sscle_09g070700	3.7	3.8	3.7	3.5	3.6	3.5	3.8	3.5	3.5	3.4
sscle_09g070740	6.2	3.9	-	-	-	6.2	5.8	-	-	-
sscle_09g070820	4.7	-	-	-	-	6	-	-	-	-
sscle_09g070870	-	-	-	3.3	3	3.6	3.8	-	3.4	3.9
sscle_09g071230	-	-	2.4	-	-	-	-	-	-	-
sscle_09g071250	-	2.9	2.6	2.4	2.5	2.8	3.2	2.5	2.5	2.6
sscle_09g071280	3.2	3.6	3.4	3	3	3.9	3.7	3.4	3.2	2.9
sscle_09g071310	-	-	-	4.3	-	-	-	-	-	4.4
sscle_09g071340	-	2.8	-	-	-	-	3	2.5	-	2.5
sscle_09g071400	3.7	3.8	2.9	3.1	3	3.8	4.3	3.2	3.2	3.5
sscle_09g071510	3.8	3.4	3.9	3.4	3.4	3.4	3.2	3.8	3.5	3.4
sscle_09g071730	3.9	3.6	4.7	3.8	4	3.7	3.4	4.4	3.9	3.5
sscle_09g071880	-	-	2.6	-	-	-	-	3	-	-
sscle_09g072210	-	3.4	2.5	3	2.8	3.8	3.5	2.9	3.1	3.4
sscle_09g072340	-	-	3	-	-	-	-	2.9	-	-
sscle_09g072550	-	3	-	-	-	-	2.7	2.5	-	-
sscle_09g072660	-	-	3.3	-	-	-	-	3.7	-	-
sscle_09g072740	7.1	6.4	-	-	-	7.1	7.1	-	-	-
sscle_09g072990	-	3	2.6	2.9	2.8	3.1	3	2.9	2.9	3.2
sscle_09g073150	3.1	3	-	-	-	-	-	3	-	-
sscle_09g073620	-	3.8	-	-	-	-	4.6	-	-	-
sscle_09g073720	-	-	-	3.3	3.3	3.5	3.4	-	3.3	3.7
sscle_09g073760	-	2.9	2.7	3	3	3.3	3.3	2.6	3.1	3.3
sscle_09g073880	-	3	-	-	-	-	2.8	2.5	-	-
sscle_09g073900	3.9	-	-	-	-	-	3.7	-	-	-
sscle_09g073910	-	-	2.9	3	3.1	3.1	3	2.6	3.1	2.9
sscle_09g073920	-	-	2.7	-	2.4	-	-	2.6	2.4	-
sscle_09g073940	2.9	3	3.5	3	3.2	3	3	3.1	3.2	2.8
sscle_09g073980	6	4	-	5.5	-	7.2	5.1	-	-	4.7
sscle_09g073990	5.2	-	-	-	-	6.4	4.9	-	-	-
sscle_09g074000	4.1	-	-	-	-	5.4	4	-	-	-
sscle_09g074100	-	-	-	2.7	2.5	-	-	-	-	2.8
sscle_09g074340	4	-	-	-	-	4.2	4.1	-	-	-
sscle_09g074370	-	3	3	2.7	2.6	3.1	2.9	3.1	2.6	2.7
sscle_09g074490	-	-	-	4.2	4.3	-	-	-	-	3.7
sscle_09g074520	-	-	-	6.1	5.5	-	-	-	5.8	6.3
sscle_09g074570	-	-	-	2.8	2.8	-	-	-	3	3.4
sscle_09g074610	-	-	-	6.1	6	-	-	-	5.9	6.6
sscle_09g074650	3.9	3.7	4.1	5.2	4.9	3.8	4	3.9	4.6	4.8
sscle_09g074700	-	-	2.6	-	-	-	-	2.7	-	-
sscle_09g074710	5.6	4.7	-	3.2	-	5.5	5.6	-	2.9	3.2
sscle_09g074750	6	4	-	-	-	7.2	5.6	-	-	-
sscle_09g074790	-	-	-	8.1	7.2	-	-	-	8.6	9.3
sscle_10g074810	-	5.5	4.7	-	-	4.9	6.6	5.1	-	-
sscle_10g074850	-	-	3.7	6.6	6.3	-	-	3.6	6.2	6.4
sscle_10g074860	-	-	-	3.7	3.4	-	-	-	3.7	3.8
sscle_10g075040	3.4	3.4	3.1	2.8	2.8	3.4	3.4	3	3	3
sscle_10g075080	-	3	2.7	3.1	2.5	-	-	2.8	2.8	2.8
sscle_10g075260	4.9	-	-	-	-	6.1	4.6	-	-	-
sscle_10g075340	2.7	2.4	-	-	-	2.8	2.7	-	-	-
sscle_10g075440	-	4.1	3.4	-	-	-	3.3	-	-	-
sscle_10g075460	-	2.8	2.5	-	-	-	-	2.9	2.5	-
sscle_10g075470	-	-	4.1	3.9	3.4	-	-	4.6	4.4	4.7
sscle_10g075660	6.6	5.1	-	-	-	6.9	6.9	-	-	-
sscle_10g075720	-	3	3.1	-	-	-	-	3.6	-	-
sscle_10g075740	4	3.7	2.8	-	2.7	4.4	4.7	2.8	2.8	2.8
sscle_10g075860	2.6	-	-	-	-	-	2.8	-	-	2.6
sscle_10g075960	3.2	3.7	2.8	2.8	2.8	3.1	3.6	3.1	2.8	3
sscle_10g076060	-	-	2.8	-	-	-	-	2.6	2.5	-
sscle_10g076130	3.3	3.2	3.3	3	2.8	3	2.9	3.1	2.7	2.6
sscle_10g076260	-	-	2.4	-	-	-	-	2.6	-	-
sscle_10g076280	-	-	3	-	-	-	-	3.5	-	-
sscle_10g076290	-	2.9	3	-	-	-	-	3.2	-	-
sscle_10g076370	4.9	5.6	-	-	-	5.9	6.6	-	-	-
sscle_10g076380	-	-	-	2.6	2.5	2.8	2.8	-	2.6	2.8
sscle_10g076430	3.2	3.2	2.8	2.9	2.8	3.1	3.2	2.6	2.8	2.8
sscle_10g076500	-	-	-	3.4	-	-	-	-	-	4.6
sscle_10g076550	-	-	-	3.8	3.7	-	-	3.3	3.8	4.2
sscle_10g076730	-	3.3	2.9	-	-	-	3.4	3.1	-	-
sscle_10g076830	-	-	-	7.1	6.5	-	-	-	6.4	7.7
sscle_10g076840	-	2.6	2.9	2.8	3	3.4	3.2	2.8	2.9	2.9
sscle_10g076870	-	-	2.8	-	-	-	-	3.1	-	-
sscle_10g076930	-	3.7	-	-	-	3.7	4.1	3.4	2.9	-
sscle_10g077130	-	-	3.8	4.1	4.2	-	3.5	3.6	4.2	4.1
sscle_10g077460	-	-	-	2.6	2.8	-	-	-	-	2.5
sscle_10g077560	2.7	3	-	-	-	2.8	3.1	-	-	-
sscle_10g077570	-	2.6	-	-	-	-	3.1	-	2.6	2.5
sscle_10g077600	-	3.4	3.1	3	2.9	3.4	3.7	3.3	3.1	3.1
sscle_10g077840	-	3.9	3.7	-	-	-	4.4	4.2	-	-
sscle_10g078130	-	-	2.5	-	-	-	-	-	-	-
sscle_10g078210	-	-	-	3.1	3	-	-	-	3	3
sscle_10g078490	-	2.7	2.8	-	2.7	-	-	3.1	3	2.8
sscle_10g078530	-	3.2	-	-	-	3.7	3.9	-	-	-
sscle_10g078540	3.7	4.6	3.7	2.9	3.4	4.1	4.4	4	3.4	3.2
sscle_10g078560	-	-	2.5	-	-	-	-	2.5	-	-
sscle_10g078570	-	2.7	2.5	-	2.3	2.8	2.8	2.3	2.4	2.3
sscle_10g078650	-	3.4	3.8	-	-	-	-	4.1	-	-
sscle_10g078710	-	-	2.4	-	-	-	-	2.5	-	-
sscle_10g078720	-	3.8	4	2.8	3	3.4	-	4.2	3.2	2.9
sscle_10g078740	-	3.3	3	2.6	2.7	-	3.2	3.2	2.8	2.8
sscle_10g078830	-	-	-	3.4	3.2	-	-	-	3.1	3.4
sscle_10g078950	3.2	3.2	3.8	2.7	2.9	3.1	2.8	3.7	2.9	2.5
sscle_10g078960	-	-	3	-	2.6	-	-	2.8	2.7	-
sscle_10g079110	-	-	3.1	-	-	-	-	3.4	-	-
sscle_10g079130	-	3.5	-	-	-	3.7	4.2	-	-	-
sscle_10g079180	5	-	-	-	-	5	-	-	-	-
sscle_10g079190	-	-	-	3.2	2.8	-	-	-	-	3.3
sscle_10g079410	3.4	3.3	3.2	-	-	3	2.7	3.1	-	-
sscle_10g079590	-	-	3.3	2.8	3	-	-	3.3	3.1	3
sscle_10g079780	-	-	-	4.6	4.9	-	-	-	-	4
sscle_10g080000	4.1	5	4.2	3.5	3.5	4.2	5	4.2	3.5	3.6
sscle_10g080020	3.4	4.1	3.3	-	3	3.9	4	3.9	3.1	2.9
sscle_10g080040	-	4.1	3.3	3	3.1	-	3.7	3.6	2.8	2.8
sscle_10g080390	-	-	-	3.4	-	-	-	-	-	3.7
sscle_10g080400	-	-	-	4.5	4.3	-	-	3.4	4.8	5.1
sscle_10g080770	-	2.9	2.8	2.6	2.7	3	3.2	2.8	2.9	3
sscle_10g080830	-	3.1	3	2.5	2.6	-	-	3.1	2.6	2.5
sscle_11g080910	-	-	-	-	2.7	-	-	2.8	2.6	2.9
sscle_11g080920	-	-	3.9	6	4.9	-	-	3.5	5.7	6.6
sscle_11g081030	-	-	-	2.9	2.6	-	-	-	3.1	3.2
sscle_11g081700	4.7	-	-	-	-	6	4.6	-	-	-
sscle_11g081820	4.1	4.6	4.1	4.2	4.4	4.3	5	4.6	4.1	4
sscle_11g081870	-	-	-	2.6	-	-	-	-	2.4	2.9
sscle_11g081910	-	-	-	6.1	5	-	-	-	5.1	6.2
sscle_11g081990	-	-	-	2.7	2.5	-	-	-	2.4	2.9
sscle_11g082120	6	-	-	-	-	7.2	6	-	-	-
sscle_11g082310	-	-	-	2.7	2.5	3.1	3	-	2.6	3.1
sscle_11g082440	-	-	6.9	8.2	7.5	-	-	7.6	8.6	8.9
sscle_11g082530	2.9	2.9	-	-	-	3.1	3.2	-	-	-
sscle_11g082600	-	-	4.2	-	-	-	-	4.1	-	-
sscle_11g082630	-	2.6	-	-	-	-	2.7	-	2.4	2.7
sscle_11g082680	-	-	3.1	-	-	-	-	3	-	-
sscle_11g082700	-	-	-	-	2.4	-	-	-	2.4	-
sscle_11g082710	2.9	2.8	2.9	-	-	-	-	2.8	-	-
sscle_11g082720	-	3	2.8	2.7	2.9	-	3.1	2.8	2.9	3
sscle_11g082780	2.7	2.5	-	2.8	2.4	-	2.5	-	-	2.7
sscle_11g082850	-	-	-	2.7	2.8	-	-	-	2.8	2.7
sscle_11g082890	-	-	2.5	-	2.4	-	-	2.3	2.6	2.4
sscle_11g082900	-	3.2	-	-	-	-	-	3	-	-
sscle_11g082920	-	-	-	4.5	-	-	-	-	-	4.7
sscle_11g082950	5	3.8	-	-	-	4.5	4.9	-	-	-
sscle_11g082980	5.8	5.7	7.2	5.5	6.5	4.8	4.8	7.9	6.2	6
sscle_11g083040	-	3.1	2.8	2.7	2.6	3	3.3	2.8	2.6	2.7
sscle_11g083080	-	-	2.6	3.2	2.9	-	-	2.7	3.4	3.7
sscle_11g083090	-	-	-	4.7	4	-	-	-	4.2	4.8
sscle_11g083180	-	-	-	2.5	2.6	-	-	-	2.6	2.9
sscle_11g083260	-	-	-	3.3	3.1	-	-	-	2.9	3.3
sscle_11g083280	-	2.6	-	-	-	-	2.8	-	-	-
sscle_11g083630	-	4.6	4.4	3.4	3.8	-	-	4.8	4	3.6
sscle_11g083680	-	-	7.3	10.4	9.7	-	-	7.9	11	11.6
sscle_11g083780	3.3	4	3.3	2.9	3	3.9	4.2	3.6	3.1	3.1
sscle_11g083950	-	3	-	2.6	2.5	-	3.1	2.7	2.6	3
sscle_11g084090	-	-	2.5	-	-	-	-	2.4	-	-
sscle_11g084110	-	-	-	2.6	2.6	-	-	-	2.9	3.2
sscle_11g084130	-	-	-	4.6	3.7	-	-	-	-	5.2
sscle_11g084180	-	-	2.7	-	-	-	-	2.4	-	-
sscle_11g084230	-	2.8	-	-	-	-	-	2.4	-	-
sscle_11g084300	2.9	3.1	2.9	2.5	2.5	-	3.2	2.6	2.6	2.8
sscle_11g084320	-	3	2.5	3	2.8	-	3.1	2.7	2.9	3.3
sscle_11g084410	-	-	2.4	-	-	-	-	-	-	-
sscle_11g084420	-	-	-	5.5	-	-	-	-	-	6.1
sscle_11g084430	7.6	4.8	7.7	4.7	7.1	7.6	3.7	8	3.9	7.3
sscle_11g084510	-	3.5	-	2.9	2.8	-	4	-	2.8	3
sscle_11g084560	-	-	-	5.5	4.9	-	-	5.8	6.5	6.1
sscle_11g084570	5.2	5.6	5.6	6.7	6.6	5.6	5.2	6.2	7	6.9
sscle_11g084640	-	3.2	-	-	-	-	-	2.7	-	2.8
sscle_11g084650	-	3.1	2.7	3.1	2.8	-	3.3	2.7	3	3.8
sscle_11g084800	-	-	2.9	-	-	-	-	2.8	-	-
sscle_11g084830	-	-	-	4	3.7	-	-	-	4	4.3
sscle_11g084860	-	2.5	2.3	-	-	-	2.8	-	-	-
sscle_11g085050	-	-	-	5.3	4.4	-	-	4.8	5.5	5.9
sscle_11g085090	-	-	-	5.3	-	-	-	-	-	5.8
sscle_11g085110	-	-	-	2.8	2.6	-	-	-	2.9	3.2
sscle_11g085180	-	3.3	3.6	-	-	-	-	3.9	-	-
sscle_11g085210	-	-	3.7	3.3	3.5	-	-	4	2.9	3.1
sscle_11g085300	-	-	-	3	2.8	-	-	-	2.9	3.5
sscle_11g085310	-	2.5	-	-	-	3.1	3.1	-	-	-
sscle_11g085350	-	-	-	5	4.2	-	-	-	4.1	5
sscle_11g085410	-	5.2	4.9	6.3	6.1	5.4	5.1	4.9	6.1	6.5
sscle_11g085420	-	-	-	4.7	4.4	-	-	-	3.9	4.2
sscle_11g085450	4.9	-	-	-	-	6.1	-	-	-	-
sscle_11g085570	-	3	3.1	3.1	3.1	2.9	2.9	2.9	3	3
sscle_11g085810	3.9	-	2.8	-	-	3.3	-	-	-	-
sscle_11g085850	3.3	3.4	-	-	-	3.3	2.7	2.7	-	-
sscle_11g085960	6.2	7.2	6.2	5	5.3	6.2	7	6.8	5.9	5.6
sscle_11g086070	-	3.5	3.4	3.4	3.2	-	3.5	3.4	3.4	3.3
sscle_11g086090	-	-	2.5	-	-	-	-	2.6	-	-
sscle_11g086100	-	4.5	4.8	4.1	4.6	-	-	5.4	4.4	4.4
sscle_11g086120	4	-	-	-	-	-	3.3	-	-	-
sscle_11g086410	5.5	-	-	-	-	4.6	4.5	-	-	-
sscle_11g086680	-	-	-	2.7	2.6	-	-	-	-	3.2
sscle_11g086690	2.7	2.8	2.7	-	2.4	-	2.9	2.8	2.6	2.4
sscle_12g086800	4.4	-	-	5.2	4.4	5.7	5.8	4.4	4.7	5.4
sscle_12g086880	-	2.9	-	2.8	2.6	2.9	3.2	-	2.7	3.2
sscle_12g086920	-	-	-	4.7	4.8	5.2	-	-	-	-
sscle_12g086930	4.4	-	-	4.2	-	5.6	4.3	-	-	-
sscle_12g087000	4.1	4.5	4.9	3.9	4.1	4.1	3.8	4.8	4	3.6
sscle_12g087070	-	2.6	2.5	-	-	2.9	-	2.7	-	2.3
sscle_12g087090	3.1	-	-	-	-	-	3.7	-	-	-
sscle_12g087130	-	2.9	2.7	2.5	2.6	-	3.2	-	2.6	2.6
sscle_12g087190	3.1	2.9	3.2	3.2	3.1	-	-	3	3.1	3.2
sscle_12g087270	-	3.1	3.3	-	-	-	-	3.6	-	-
sscle_12g087290	-	2.9	3	2.7	2.6	-	3	2.9	2.9	2.7
sscle_12g087350	-	-	-	2.9	-	-	-	-	3.1	3.1
sscle_12g087500	2.7	2.5	2.5	-	-	2.6	2.5	-	-	-
sscle_12g087600	-	3	-	-	-	-	-	2.7	-	-
sscle_12g087780	-	2.6	-	-	-	-	2.7	-	-	-
sscle_12g087790	4.1	3.8	-	-	-	5.4	-	-	-	-
sscle_12g087970	-	2.8	2.6	-	-	-	2.8	2.5	2.5	-
sscle_12g087980	-	3.1	2.9	2.5	2.6	3.1	2.9	2.9	2.7	2.6
sscle_12g088060	-	2.9	3	-	2.7	-	-	3.1	2.7	-
sscle_12g088160	2.6	3.1	3.1	2.8	3	3.3	3.3	3.1	3.2	3
sscle_12g088170	3.4	3.3	3.2	2.7	2.9	3.3	3.4	3.1	3	2.6
sscle_12g088330	4.1	-	-	-	-	-	3.5	-	-	-
sscle_12g088370	3.8	-	4	7	6.5	-	-	3.7	6.5	7
sscle_12g088410	3.6	-	3.8	4.1	4.5	-	3.3	3.6	4.1	3.8
sscle_12g088450	-	4.2	4.4	3.8	3.9	4.1	4.2	4.6	4	4
sscle_12g088560	-	-	-	3	2.9	-	-	-	-	3.4
sscle_12g088590	-	-	-	3.6	-	-	-	-	-	3.9
sscle_12g088730	4.2	4.5	-	-	-	4.3	4.5	2.8	-	-
sscle_12g088820	2.7	3.1	3.7	2.9	3.1	-	2.7	3.9	3.3	3
sscle_12g089010	-	-	2.7	2.4	2.4	-	-	2.6	2.6	2.6
sscle_12g089060	-	-	-	2.4	-	-	-	-	-	2.5
sscle_12g089210	3	-	2.7	-	-	-	3.1	-	-	-
sscle_12g089250	4	2.9	-	-	-	3.9	4.3	-	-	-
sscle_12g089290	4	4.3	4.6	4.2	4.2	4.4	4.3	4.6	4.5	4.5
sscle_12g089310	3.9	-	-	-	-	3.8	3.1	-	-	-
sscle_12g089360	3	3	2.5	-	-	-	2.7	2.4	-	-
sscle_12g089700	-	2.6	-	-	-	-	2.7	2.6	-	-
sscle_12g089720	2.7	3.4	-	2.4	2.4	3.4	3.4	2.7	2.4	2.6
sscle_12g089840	-	3.1	2.6	2.6	-	-	3.4	2.6	2.6	2.7
sscle_12g089930	-	5.3	4.3	6	5.6	-	4.3	4.6	5.8	7.2
sscle_12g090050	5.4	-	3.7	5.8	4.3	6.7	4.6	3.9	5.1	4.8
sscle_12g090210	-	3	3.1	-	2.7	-	-	3.5	2.8	2.9
sscle_12g090280	-	3.8	3.4	3	3	3.2	3.5	3.7	3.3	3.3
sscle_12g090400	-	-	2.4	-	-	-	-	-	-	-
sscle_12g090430	-	-	-	6.3	6.1	-	-	-	6	7.1
sscle_12g090440	-	-	2.5	-	-	-	-	2.5	-	-
sscle_12g090490	-	-	-	2.8	-	-	-	-	2.7	3
sscle_12g090600	3.1	3.5	3.8	-	-	-	-	4	2.8	-
sscle_12g090650	-	-	-	3.9	3.4	-	-	-	3.8	3.8
sscle_12g090740	3.1	3.9	4	2.8	3	3.4	-	4.3	3.2	2.9
sscle_12g090940	-	-	-	2.9	2.9	-	-	-	2.8	2.8
sscle_12g091230	-	2.7	-	2.5	2.5	-	2.9	-	2.5	2.6
sscle_12g091260	-	3.2	3.6	-	-	-	-	3.9	-	-
sscle_12g091330	-	4	4.4	-	-	-	-	4.7	-	-
sscle_12g091470	-	-	-	2.5	-	-	-	-	2.4	2.6
sscle_12g091620	-	3.8	-	4.1	-	-	-	-	3.4	4
sscle_12g091650	12.5	9.7	-	-	-	11.6	11.6	-	-	-
sscle_12g091660	-	-	-	3.9	3.7	-	-	-	3.6	3.7
sscle_12g091670	-	-	-	4.4	4.5	-	-	-	4.5	4.9
sscle_12g091680	-	-	-	5.3	5.2	5.3	-	-	5.5	6
sscle_12g092040	-	3.5	2.5	-	-	3.1	3.4	3	-	-
sscle_13g092240	-	2.8	2.6	-	-	3.2	2.7	2.5	-	-
sscle_13g092420	6	4	-	-	-	8	5.1	-	-	-
sscle_13g092430	-	-	-	3.3	3	-	-	-	3.3	3.9
sscle_13g092490	3.6	-	-	-	-	-	3.6	-	-	-
sscle_13g092530	-	-	-	4.2	4.3	-	-	-	3.5	4.3
sscle_13g092660	-	2.8	-	-	-	-	-	2.5	-	-
sscle_13g092680	3.2	2.9	3.2	2.8	2.8	3.1	3	3.1	3	3
sscle_13g092710	-	-	-	4.1	3.7	-	-	-	4.1	4.8
sscle_13g092730	3.3	3.9	4	3	3.1	3.6	-	4.4	3.3	3.1
sscle_13g092780	-	-	2.9	-	-	-	-	3.1	-	-
sscle_13g093030	-	-	3.4	3.3	3.2	-	-	3.7	2.9	3
sscle_13g093170	5	5.2	5.9	6.8	6.6	5.4	5.6	5.7	6.1	6.3
sscle_13g093180	6.3	5.7	6.9	7.3	7	5.8	5.9	6.6	6.6	6.5
sscle_13g093230	6	4	-	3.9	4	7.2	5.6	-	3.7	4.6
sscle_13g093240	-	-	-	3	-	-	3	-	-	3.1
sscle_13g093330	5.2	-	-	-	-	6.4	4.3	-	-	-
sscle_13g093420	5	-	-	-	-	6.3	-	-	-	-
sscle_13g093430	6	5.5	-	-	-	7.2	6.2	-	-	-
sscle_13g093710	-	-	2.7	-	-	-	-	3.1	-	-
sscle_13g093870	-	4.2	3.2	3.4	3.4	3.9	4.3	3.6	3.6	4
sscle_13g093900	-	3.4	3.2	2.6	2.9	3.4	3	3.2	2.9	2.9
sscle_13g093910	-	3	-	-	-	3.2	3.2	-	2.6	2.5
sscle_13g093960	-	3.8	3.5	3.3	3.2	-	3.6	3.9	3.4	3.4
sscle_13g094040	-	3.4	3	2.7	2.7	3.1	3.3	3.1	2.7	2.7
sscle_13g094060	3.6	4	3.6	3.6	3.6	4	4.1	3.7	3.8	3.9
sscle_13g094270	-	2.6	3	2.9	3	-	-	2.8	2.9	3
sscle_13g094330	-	3.2	3.1	2.6	2.8	3.2	3.2	3.4	2.7	2.7
sscle_13g094450	-	3.2	-	-	-	-	3.4	-	-	-
sscle_13g094630	-	2.8	2.8	-	-	-	2.9	2.8	-	-
sscle_13g094780	3.9	-	-	-	-	-	4.1	-	-	-
sscle_13g094810	-	3.2	-	3.2	3.3	-	3.1	2.8	2.9	3.2
sscle_13g095010	-	-	5	5.6	5.6	-	-	5.1	5.1	5.1
sscle_13g095100	-	-	-	4.3	4.3	-	-	-	-	3.1
sscle_13g095220	-	4.3	4.3	-	3.3	-	-	4.6	3.4	-
sscle_13g095250	-	-	-	4.8	4.6	-	-	-	-	4.1
sscle_13g095370	-	3.1	2.9	-	-	2.9	-	3	-	-
sscle_13g095480	-	-	2.8	-	-	-	-	2.9	-	-
sscle_13g095530	-	-	3.1	3.1	3.2	-	-	3.1	3.1	3
sscle_13g095820	3.4	3.1	3.6	2.8	2.9	3.4	3.1	3.5	3	2.7
sscle_13g095860	4.5	-	4.8	4.9	4.7	6.7	4.9	5.1	5.4	5.2
sscle_13g095940	3.2	-	2.7	2.9	2.8	-	3	-	2.7	2.6
sscle_13g095960	4.3	-	-	-	-	4.4	4.5	-	-	-
sscle_13g096080	-	-	2.5	-	-	-	-	2.4	-	-
sscle_13g096100	3.8	3.3	3.5	-	-	-	3.7	3.3	-	-
sscle_13g096120	4.1	4.1	-	-	-	4.9	5.1	-	-	-
sscle_13g096130	-	-	2.3	-	-	-	-	-	-	-
sscle_13g096140	7.1	-	-	-	-	7.2	5.1	-	-	-
sscle_13g096230	-	3.4	4.1	5	4.8	-	3.8	3.8	5	5.4
sscle_13g096520	-	2.9	3	-	-	-	-	3.4	2.8	2.8
sscle_13g096580	-	2.7	2.9	2.8	2.8	3	-	2.9	2.9	3
sscle_13g096590	3.2	3.6	2.9	2.5	2.6	-	3.3	3.2	2.8	2.7
sscle_13g096610	-	2.7	-	-	-	-	-	2.6	-	-
sscle_13g096630	3.4	3.6	3.4	3.1	3.1	3.6	3.7	3.5	3.3	3.2
sscle_13g096700	-	2.4	2.4	-	-	-	2.6	-	-	-
sscle_13g096780	-	-	2.7	2.8	2.6	-	-	2.5	2.6	2.7
sscle_13g096810	3	2.6	2.9	-	-	-	-	2.8	-	-
sscle_13g096840	-	-	2.5	2.8	2.6	-	-	-	2.6	2.5
sscle_13g096920	-	-	2.5	-	-	-	2.6	-	-	-
sscle_13g096960	-	3.1	3.3	-	-	-	-	3.7	-	-
sscle_14g097180	-	-	-	7.8	7.3	-	-	-	8.1	8.7
sscle_14g097420	4.9	-	-	-	-	6.1	4.8	-	-	-
sscle_14g097430	4.2	-	-	-	-	5.5	3.9	-	-	-
sscle_14g097510	3.9	4.4	4.3	3.9	3.9	4.3	4.1	4.3	4	3.9
sscle_14g097530	-	-	2.9	-	-	-	-	2.6	-	-
sscle_14g097640	-	3	-	-	-	3.6	3.5	2.7	2.8	2.8
sscle_14g097690	3.1	4.7	4.1	3.1	3.6	-	4.1	4.5	3.4	3.5
sscle_14g097860	3.9	5.2	-	-	-	-	5.4	-	-	-
sscle_14g097900	6.1	6.9	5	3	3.4	5.3	6.1	5.9	4.3	3.3
sscle_14g097930	-	3.2	-	-	-	-	3.1	-	-	-
sscle_14g098050	-	2.6	2.5	-	-	-	-	2.5	-	-
sscle_14g098060	-	-	2.6	2.4	2.4	-	-	2.4	2.4	-
sscle_14g098160	6	5.8	-	-	-	7.2	5.9	-	-	4
sscle_14g098390	2.8	3	2.9	-	2.4	3.1	3	2.7	2.6	-
sscle_14g098740	-	3.5	3.7	4.3	3.9	-	-	4.6	4	4.9
sscle_14g098760	4.8	3.4	-	-	-	4.7	4.7	-	-	-
sscle_14g098780	-	3.1	3.4	2.7	3	3	-	3.3	3.1	3
sscle_14g098890	-	-	2.9	-	-	-	-	2.8	-	-
sscle_14g098930	-	-	-	4.9	4.3	-	-	-	3.9	5
sscle_14g099080	-	2.6	-	-	-	-	2.6	2.4	-	-
sscle_14g099190	-	-	-	3.9	4.2	-	-	-	3.9	4.2
sscle_14g099200	-	3.1	3.2	-	4.1	-	-	-	4	3
sscle_14g099330	-	3	-	-	-	-	3.1	-	-	-
sscle_14g099450	-	3.4	3.6	-	-	-	-	3.9	-	-
sscle_14g099490	-	4.3	3.1	3.1	3.3	4.1	4.3	3.7	3.7	4
sscle_14g099520	5.5	4.1	-	-	-	4.8	5.2	-	-	-
sscle_14g099910	-	-	-	5.2	4.9	-	-	-	-	5.2
sscle_14g099920	-	-	4	5.9	5.2	-	-	4.3	5.5	6.7
sscle_14g099940	6.8	5	-	-	-	6.6	6.6	-	-	-
sscle_14g099950	3.3	2.8	2.5	-	-	-	-	2.7	-	-
sscle_14g100060	2.7	3.1	2.8	-	2.4	3	3	3.2	2.6	-
sscle_14g100170	-	-	-	3.1	2.8	-	-	-	3.1	2.9
sscle_14g100190	-	3.8	3.5	3.3	3.4	3.3	3.8	3.4	3.4	3.5
sscle_14g100290	-	-	3.8	5.3	5.2	-	-	4.1	4.8	5.9
sscle_14g100490	-	2.9	3.3	-	-	-	-	3.5	-	-
sscle_14g100550	-	-	3.4	4.4	4.3	-	3.3	3.2	4.5	4.6
sscle_14g100570	-	-	3.3	3.3	3.3	-	-	-	3.4	3.3
sscle_14g100620	-	3.3	-	2.6	2.6	3.5	3.7	-	2.7	3
sscle_14g100770	4.1	3.6	3.9	2.9	3	3.2	3.7	3.7	3.1	2.7
sscle_14g100910	3.6	4.1	3.8	3.3	3.4	4.1	3.5	3.8	3.6	3.5
sscle_14g101080	4.6	-	-	-	-	4.9	-	-	-	-
sscle_14g101100	-	-	-	6.7	6	-	-	-	7	7.6
sscle_14g101110	-	-	4.4	8.3	7.9	-	-	5.2	8.6	8.9
sscle_14g101230	5.3	-	-	-	-	6	4.4	-	-	-
sscle_14g101270	-	2.6	-	-	-	-	2.4	-	-	-
sscle_14g101360	-	-	4.7	5.7	5.5	-	-	5.4	5.3	6.7
sscle_14g101480	-	3.2	3.4	-	-	-	-	3.7	-	-
sscle_14g101500	4.9	-	-	-	3.2	4.7	4.9	-	3.3	-
sscle_14g101650	-	-	-	4.2	3.6	-	-	-	4.4	5
sscle_14g101670	-	-	-	4.4	4.8	-	-	-	5.1	4.3
sscle_14g101820	-	-	-	2.6	-	-	-	-	2.5	2.7
sscle_14g101890	3.8	3.7	3.7	3.9	3.9	4	4.5	3.7	3.6	3.9
sscle_14g102170	3.4	-	-	-	-	-	3.4	-	-	-
sscle_14g102180	3.6	4.1	3.6	4	4	4.4	4.6	3.8	4.2	4.3
sscle_15g102250	-	-	2.7	-	-	-	-	3	-	-
sscle_15g102310	5.4	-	-	4.5	4.1	4.3	-	-	-	4.7
sscle_15g102320	5.6	4.8	7.4	9.7	9.7	-	4.9	7.8	1-987381465482	10.3
sscle_15g102360	3.7	-	-	-	-	4	3.9	-	-	-
sscle_15g102370	4.9	-	-	-	-	5.2	4.9	-	-	-
sscle_15g102700	-	2.8	-	-	-	-	3.1	2.8	-	2.8
sscle_15g102860	-	-	2.6	-	-	-	-	2.5	-	-
sscle_15g102940	-	-	-	2.3	2.4	-	-	-	-	2.4
sscle_15g103150	-	-	3.5	5.4	5.3	-	-	4.1	5.6	5.8
sscle_15g103180	6.6	-	-	7.3	5.6	6.3	5.5	-	6.8	7.6
sscle_15g103220	-	4	3.8	2.9	3.1	-	4.1	4.2	3.3	3.2
sscle_15g103410	-	-	3.8	3.4	3.6	4.4	-	3.9	3.6	3.6
sscle_15g103460	-	-	-	5.2	4.7	-	-	-	-	4.9
sscle_15g103470	2.8	3.6	2.9	2.9	2.9	3.5	3.8	2.9	3.1	3.1
sscle_15g103490	3.4	4.3	4.2	3.4	3.6	4	4.1	4.1	3.6	3.5
sscle_15g103610	3.1	3.1	2.8	-	-	-	3.1	2.8	-	-
sscle_15g103620	-	3	3.3	-	-	-	-	3.7	-	-
sscle_15g103790	-	-	-	2.6	-	-	-	-	-	2.8
sscle_15g103950	-	-	-	3.5	-	-	-	-	4.2	4.2
sscle_15g103970	5.4	4.2	-	-	-	6.7	4.6	-	-	-
sscle_15g104080	-	2.5	2.4	-	-	-	-	2.6	-	-
sscle_15g104100	-	2.7	-	-	-	-	2.9	2.5	2.7	2.8
sscle_15g104430	-	-	-	5.1	5.7	-	-	-	-	4.5
sscle_15g104440	-	-	-	8.8	8.7	-	-	-	5.4	8.3
sscle_15g104790	3.7	4.7	4.1	-	2.6	3.6	3.9	4.8	3	-
sscle_15g104840	-	3.4	3.8	-	2.7	-	-	4	2.9	-
sscle_15g104900	3.2	2.7	2.8	-	2.5	-	2.8	2.4	2.5	-
sscle_15g104920	3.1	3.4	2.7	2.5	2.4	3.1	3.2	2.9	2.5	2.4
sscle_15g105030	-	-	2.3	-	-	-	-	-	-	-
sscle_15g105090	-	3.6	2.6	2.6	2.6	3.9	3.9	2.9	2.7	3
sscle_15g105180	-	-	2.9	2.9	2.9	3.3	3.1	2.6	3	2.9
sscle_15g105240	3.3	2.8	-	-	-	-	2.8	-	-	-
sscle_15g105250	-	3.8	-	-	-	5.3	4.4	-	-	3.6
sscle_15g105400	3.7	3.7	3.6	3.3	3.5	3.6	3.8	3.6	3.4	3.5
sscle_15g105440	5.4	5.6	6	6.6	6.7	4.1	4.7	6	6.1	6.3
sscle_15g105520	-	-	-	2.7	-	-	-	-	-	3
sscle_15g105530	4.4	3	-	-	-	3.6	4.3	-	-	2.6
sscle_15g105540	-	-	-	3.5	3.3	-	-	-	3.6	3.5
sscle_15g105550	-	-	3.4	3.1	3	-	-	3.5	3.8	3.8
sscle_15g105800	-	2.7	-	-	-	-	2.8	-	-	2.4
sscle_15g105820	-	-	4.9	5.4	5.6	-	3.7	4.3	5.2	4.9
sscle_15g105920	-	-	-	4.4	4.1	-	-	-	4.2	4.5
sscle_15g106040	-	-	5.1	7.2	7	-	-	5.1	7.1	7.3
sscle_15g106160	-	-	3.2	-	-	-	-	3.2	-	-
sscle_15g106270	3.8	-	-	-	-	-	3.1	-	-	-
sscle_15g106280	3.8	3.7	-	-	-	3.8	3.9	2.4	-	-
sscle_15g106340	3	3.3	3.3	3.1	3.1	3.4	3.3	3.5	3.4	3.5
sscle_15g106380	4	3.8	-	-	-	4.3	4.8	-	-	-
sscle_15g106390	-	-	-	5.7	-	-	-	-	-	5.7
sscle_15g106400	-	-	5.1	3.7	4	-	4.6	5.4	4.2	3.9
sscle_15g106410	3.7	-	-	-	-	-	3.3	-	-	-
sscle_15g106420	4.4	-	-	-	-	5.7	4.5	-	-	-
sscle_15g106430	8.4	6.5	-	-	-	7.4	7.7	-	-	-
sscle_15g106490	-	6.2	5.3	5.8	5.7	7.1	6.3	4.8	5.8	6.5
sscle_15g106500	7.2	7	6	6.8	6.6	7.2	6.2	5.6	7.2	8.2
sscle_15g106590	-	-	-	6	5.4	-	-	-	5.9	6.7
sscle_15g106630	2.9	3.8	3.2	-	-	-	3	3.7	-	-
sscle_15g106690	4.9	4.7	3.4	-	-	4.8	4.4	4.3	2.6	-
sscle_15g106820	-	5.1	-	-	-	-	5.3	-	-	-
sscle_15g106830	4.7	-	-	-	-	6	4.4	-	-	-
sscle_15g107010	6	4	-	-	-	7.2	5.6	-	-	-
sscle_15g107310	4.9	-	-	-	-	6.2	-	-	-	-
sscle_16g107420	-	-	-	9	8.9	-	-	6.3	9	9.5
sscle_16g107430	-	-	3.4	5.2	5.4	-	-	4.2	5.7	5.6
sscle_16g107450	-	-	5.5	7	7.1	-	-	6.1	7.4	7
sscle_16g107460	-	-	4.5	5.1	5.2	-	-	4.9	5.3	4.9
sscle_16g107500	-	-	-	7	5.4	-	-	-	-	7.1
sscle_16g107620	5	4.8	4.5	3.8	3.9	4.9	4.8	4.3	4	3.7
sscle_16g107650	-	2.8	2.4	3.1	3	-	2.8	2.7	2.9	3.2
sscle_16g107660	-	-	7.4	7.9	7.5	-	-	6.6	7.6	7.9
sscle_16g107700	-	2.7	-	2.3	-	2.9	2.6	-	2.6	2.7
sscle_16g108020	4.7	-	-	4.5	4.2	5.9	4.6	-	4.9	4.6
sscle_16g108100	-	3.4	3	3.2	3.2	3.6	3.7	3.2	3.3	3.6
sscle_16g108120	-	3.3	3.1	3.1	3.2	3.4	3.4	3.1	3.5	3.5
sscle_16g108160	-	-	4	-	-	-	-	4.5	-	-
sscle_16g108170	-	3.6	4.5	3.1	3.6	-	-	5	3.4	3.2
sscle_16g108200	-	-	2.5	2.5	2.7	-	-	2.5	2.8	2.8
sscle_16g108280	-	-	-	3.2	3	3.6	3.2	-	3.2	3.4
sscle_16g108510	3	-	3	2.9	3	-	-	3.7	3.6	3
sscle_16g108580	-	2.9	2.8	3.3	3.1	-	-	3	3.3	3.7
sscle_16g108730	3.6	3.6	4	3.2	3.3	3.6	3.7	3.8	3.4	3.1
sscle_16g109110	3.8	-	-	-	-	5	5.3	-	-	-
sscle_16g109230	5	3.9	-	-	-	4.8	4.8	-	-	-
sscle_16g109260	2.7	-	3.6	-	-	-	-	3.3	-	-
sscle_16g109290	-	-	3	-	-	-	-	2.9	-	2.7
sscle_16g109340	-	-	4.7	5.4	5.2	-	-	4.8	5.7	5.6
sscle_16g109840	-	-	3	-	-	-	-	3.2	3	-
sscle_16g110270	-	3	2.8	2.7	2.7	3	2.9	2.8	2.8	2.8
sscle_16g110420	-	-	-	3.8	-	-	-	-	-	4.4
sscle_16g110430	-	4.6	4.2	3.5	3.6	-	-	4.7	3.9	3.9
sscle_16g110470	4	4	4	3	3.2	4.4	4.3	3.7	3.5	3.5
sscle_16g110650	-	2.9	-	-	-	-	-	2.6	-	-
sscle_16g110690	-	-	2.6	-	-	-	-	2.7	-	-
sscle_16g110740	-	-	-	5.5	6.9	-	-	-	-	4.5
sscle_16g110800	3.1	3.2	-	-	-	3.4	3.1	-	-	-
sscle_16g110910	-	-	3	-	-	-	-	3.4	-	-
sscle_16g111030	-	3.6	3.2	2.9	3	3.7	3.4	3.4	3.2	3.3
sscle_16g111050	-	-	-	5.2	5	-	-	-	-	4.6
sscle_16g111070	-	-	-	9.8	10.4	-	-	-	4.6	7.5
sscle_16g111130	3.2	-	-	-	-	-	3.1	-	-	-
