# Supplementary material for: Analysis of differentially expressed Sclerotinia sclerotiorum genes during the interaction with moderately resistant and highly susceptible chickpea lines
Source: BMC Genomics. 2021 May 8;22:333. doi: 10.1186/s12864-021-07655-6 (PMC8106195; doi:10.1186/s12864-021-07655-6)
Supplement: Supplementary file 4 — Additional file 4: Table S4. List S. sclerotiorum genes differentially expressed exclusively in moderately resistant (MR) only and susceptible (S) only at 6, 12, 24,48 and 72 post inoculation relative to in vitro during chickpea infection [file 12864_2021_7655_MOESM4_ESM.xlsx]

## Sheet: MR-ONLY genes
Table S4. List S. sclerotiorum genes differentially expressed exclusively in moderately resistant (MR) only and susceptible (S) only at 6, 12, 24,48 and 72 post inoculation relative to in vitro during chickpea infection
	LOG FC for Genotypes_Timepoints
Gene ID	MR_6 hpi	MR_12 hpi	MR_24 hpi	MR_48 hpi	MR_72 hpi	S_6 hpi	S_12 hpi	S-24 hpi	S_48 hpi	S_72 hpi
sscle_01g001150	-	2.9	-	-	-	-	-	-	-	-
sscle_01g001400	-	2.7	-	-	-	-	-	-	-	-
sscle_01g002800	-	2.4	-	-	-	-	-	-	-	-
sscle_01g005580	-	-	2.6	2.5	2.6	-	-	-	-	-
sscle_01g006720	-	2.9	-	-	-	-	-	-	-	-
sscle_01g006750	-	2.8	-	-	-	-	-	-	-	-
sscle_01g007400	-	-	-	5.3	5.6	-	-	-	-	-
sscle_01g009410	-	3.2	-	-	-	-	-	-	-	-
sscle_01g009730	-	-	-	3	-	-	-	-	-	-
sscle_02g012080	-	-	-	2.8	2.8	-	-	-	-	-
sscle_02g012310	-	-	-	2.7	2.6	-	-	-	-	-
sscle_02g018760	-	2.4	-	-	-	-	-	-	-	-
sscle_02g022030	2.7	2.4	-	-	-	-	-	-	-	-
sscle_03g022820	-	-	-	5.6	5.8	-	-	-	-	-
sscle_03g023600	-	-	-	4.7	4.4	-	-	-	-	-
sscle_03g024500	-	-	-	3.6	-	-	-	-	-	-
sscle_03g024520	-	-	-	4.7	4.6	-	-	-	-	-
sscle_03g024560	-	-	-	3.4	3.1	-	-	-	-	-
sscle_03g025100	-	-	-	2.9	3.2	-	-	-	-	-
sscle_03g026120	3	-	-	-	-	-	-	-	-	-
sscle_03g026720	-	-	-	-	4.4	-	-	-	-	-
sscle_03g027430	-	-	-	4.3	4.6	-	-	-	-	-
sscle_03g029030	-	-	2.8	-	-	-	-	-	-	-
sscle_03g030870	-	-	-	-	3	-	-	-	-	-
sscle_03g031470	3.6	-	-	-	-	-	-	-	-	-
sscle_04g032650	-	-	-	-	2.5	-	-	-	-	-
sscle_04g035560	-	-	-	3.3	3.2	-	-	-	-	-
sscle_05g040510	-	-	3.5	3.3	3.1	-	-	-	-	-
sscle_05g040580	-	2.8	-	-	-	-	-	-	-	-
sscle_05g041930	3.2	-	-	2.6	-	-	-	-	-	-
sscle_05g045180	3.7	-	-	-	-	-	-	-	-	-
sscle_05g045180	3.7	-	-	-	-	-	-	-	-	-
sscle_05g045600	3	-	-	-	-	-	-	-	-	-
sscle_05g046750	3	-	-	-	-	-	-	-	-	-
sscle_05g047110	3	-	-	-	-	-	-	-	-	-
sscle_06g049940	-	-	-	3.1	2.8	-	-	-	-	-
sscle_06g053890	-	2.7	-	-	-	-	-	-	-	-
sscle_07g055960	-	2.5	-	-	-	-	-	-	-	-
sscle_07g056420	-	2.9	-	-	-	-	-	-	-	-
sscle_07g057640	2.5	-	-	-	-	-	-	-	-	-
sscle_07g058840	-	2.8	-	-	-	-	-	-	-	-
sscle_08g063000	-	-	2.8	-	-	-	-	-	-	-
sscle_08g063410	-	-	-	4.3	4.6	-	-	-	-	-
sscle_08g064570	-	2.6	-	-	-	-	-	-	-	-
sscle_08g065800	-	-	-	3	3	-	-	-	-	-
sscle_08g065970	-	-	-	7.8	7.8	-	-	-	-	-
sscle_08g065980	-	-	-	-	4.5	-	-	-	-	-
sscle_08g067920	-	-	-	2.6	2.5	-	-	-	-	-
sscle_08g068070	-	2.6	-	-	-	-	-	-	-	-
sscle_09g070540	-	2.7	-	-	-	-	-	-	-	-
sscle_09g070590	-	-	-	2.7	-	-	-	-	-	-
sscle_09g071210	-	-	-	3.8	3.4	-	-	-	-	-
sscle_09g072500	-	3	-	-	-	-	-	-	-	-
sscle_09g073020	-	-	3.6	-	-	-	-	-	-	-
sscle_09g073210	-	2.9	-	-	-	-	-	-	-	-
sscle_09g074580	-	-	2.6	-	2.4	-	-	-	-	-
sscle_10g075330	-	-	-	5.9	5.8	-	-	-	-	-
sscle_10g075790	-	-	-	3.8	3.6	-	-	-	-	-
sscle_10g076620	-	-	-	2.6	2.6	-	-	-	-	-
sscle_10g077220	-	-	2.7	-	-	-	-	-	-	-
sscle_10g078360	-	-	-	4.4	4.2	-	-	-	-	-
sscle_11g083160	-	-	-	3.2	-	-	-	-	-	-
sscle_11g085000	-	3.7	-	-	-	-	-	-	-	-
sscle_11g085130	-	-	-	3	3.2	-	-	-	-	-
sscle_11g086460	-	-	-	2.9	2.9	-	-	-	-	-
sscle_11g086530	4.8	-	-	-	-	-	-	-	-	-
sscle_12g087810	-	-	-	-	2.6	-	-	-	-	-
sscle_12g088790	2.6	-	2.4	-	-	-	-	-	-	-
sscle_12g088900	-	-	-	2.9	-	-	-	-	-	-
sscle_12g089670	-	2.7	-	-	-	-	-	-	-	-
sscle_12g092010	-	-	-	2.3	-	-	-	-	-	-
sscle_13g093310	3.2	-	-	-	-	-	-	-	-	-
sscle_13g095240	-	-	-	3.6	3.7	-	-	-	-	-
sscle_13g096660	-	-	2.9	-	-	-	-	-	-	-
sscle_14g097090	-	2.7	-	-	-	-	-	-	-	-
sscle_14g097920	-	3	-	-	-	-	-	-	-	-
sscle_14g101940	-	-	-	3.8	4.1	-	-	-	-	-
sscle_15g103010	-	-	2.6	-	-	-	-	-	-	-
sscle_15g104230	-	2.4	-	-	-	-	-	-	-	-
sscle_15g104740	-	-	-	5.2	5.8	-	-	-	-	-
sscle_15g106030	3.5	-	-	-	-	-	-	-	-	-
sscle_16g108660	-	2.7	-	-	-	-	-	-	-	-

## Sheet: S-ONLY genes
Table S4. List S. sclerotiorum genes differentially expressed exclusively in moderately resistant (MR) only and susceptible (S) only at 6, 12, 24,48 and 72 post inoculation relative to in vitro during chickpea infection
	LOG FC for Genotypes_Timepoints
Gene ID	MR_6 hpi	MR_12 hpi	MR_24 hpi	MR_48 hpi	MR_72 hpi	S_6 hpi	S_12 hpi	S-24 hpi	S_48 hpi	S_72 hpi
sscle_01g000080	-	-	-	-	-	4.4	-	-	-	-
sscle_01g000160	-	-	-	-	-	-	-	-	-	2.4
sscle_01g000220	-	-	-	-	-	-	-	-	-	3.4
sscle_01g001250	-	-	-	-	-	-	4.2	3.4	3.7	4.1
sscle_01g001390	-	-	-	-	-	-	-	2.8	-	-
sscle_01g001960	-	-	-	-	-	-	-	-	-	3.1
sscle_01g002010	-	-	-	-	-	-	-	-	-	3.1
sscle_01g002570	-	-	-	-	-	-	-	-	-	3.1
sscle_01g002870	-	-	-	-	-	-	3.3	-	-	-
sscle_01g003510	-	-	-	-	-	3.9	-	-	-	-
sscle_01g003560	-	-	-	-	-	-	-	3.3	-	-
sscle_01g004070	-	-	-	-	-	-	-	3.2	-	-
sscle_01g004820	-	-	-	-	-	-	-	3.8	3.1	3.5
sscle_01g005030	-	-	-	-	-	-	-	-	-	2.6
sscle_01g005230	-	-	-	-	-	-	-	3.1	-	-
sscle_01g005250	-	-	-	-	-	-	-	2.6	-	-
sscle_01g007590	-	-	-	-	-	-	-	2.7	-	-
sscle_01g007820	-	-	-	-	-	-	-	-	-	2.9
sscle_01g008430	-	-	-	-	-	5.4	-	-	-	-
sscle_01g008560	-	-	-	-	-	-	-	-	-	3.6
sscle_01g008620	-	-	-	-	-	-	-	-	-	3.2
sscle_01g008640	-	-	-	-	-	-	-	-	-	3.2
sscle_01g009170	-	-	-	-	-	-	-	-	-	2.4
sscle_01g010410	-	-	-	-	-	-	-	-	-	4.2
sscle_01g010770	-	-	-	-	-	-	-	-	-	3.4
sscle_01g010830	-	-	-	-	-	4.9	-	-	-	-
sscle_01g010840	-	-	-	-	-	4.9	-	-	-	-
sscle_02g011810	-	-	-	-	-	-	-	3.3	-	-
sscle_02g011970	-	-	-	-	-	-	-	-	2.6	-
sscle_02g012150	-	-	-	-	-	5	-	-	-	-
sscle_02g012330	-	-	-	-	-	-	2.6	-	-	-
sscle_02g013480	-	-	-	-	-	4.1	-	-	-	-
sscle_02g014170	-	-	-	-	-	5	4.4	-	-	-
sscle_02g014680	-	-	-	-	-	-	2.6	-	-	-
sscle_02g015040	-	-	-	-	-	-	-	-	-	3.5
sscle_02g015100	-	-	-	-	-	4.8	-	-	-	-
sscle_02g015590	-	-	-	-	-	-	-	-	-	3.6
sscle_02g016290	-	-	-	-	-	4.2	-	-	-	-
sscle_02g016380	-	-	-	-	-	-	-	2.5	-	-
sscle_02g017470	-	-	-	-	-	5.2	-	-	-	-
sscle_02g017660	-	-	-	-	-	-	3.6	-	-	-
sscle_02g017700	-	-	-	-	-	-	-	-	2.6	2.7
sscle_02g017890	-	-	-	-	-	-	-	-	-	2.7
sscle_02g018720	-	-	-	-	-	5.2	-	-	-	-
sscle_02g018950	-	-	-	-	-	-	-	2.4	-	-
sscle_02g019330	-	-	-	-	-	4.7	-	-	-	-
sscle_02g019930	-	-	-	-	-	-	2.6	-	-	-
sscle_02g020060	-	-	-	-	-	-	-	-	-	3.1
sscle_02g020290	-	-	-	-	-	-	-	-	-	2.7
sscle_02g020780	-	-	-	-	-	4.9	-	-	-	-
sscle_02g021110	-	-	-	-	-	-	-	-	3.3	3.7
sscle_02g021220	-	-	-	-	-	-	-	3	-	-
sscle_02g021530	-	-	-	-	-	3.1	2.9	-	-	-
sscle_02g021650	-	-	-	-	-	-	-	-	-	3.9
sscle_02g021680	-	-	-	-	-	-	-	-	-	3
sscle_02g021810	-	-	-	-	-	-	-	-	-	4.1
sscle_02g021880	-	-	-	-	-	-	-	2.9	-	-
sscle_03g023070	-	-	-	-	-	-	-	2.5	-	-
sscle_03g023300	-	-	-	-	-	-	-	2.6	-	-
sscle_03g023520	-	-	-	-	-	-	-	2.6	-	-
sscle_03g023870	-	-	-	-	-	-	-	-	-	2.7
sscle_03g023920	-	-	-	-	-	-	-	4	-	-
sscle_03g024190	-	-	-	-	-	-	-	2.9	-	-
sscle_03g024320	-	-	-	-	-	-	-	2.6	-	-
sscle_03g024620	-	-	-	-	-	4.6	-	-	-	-
sscle_03g025080	-	-	-	-	-	-	-	-	-	2.9
sscle_03g025180	-	-	-	-	-	-	3.8	-	-	-
sscle_03g025220	-	-	-	-	-	-	-	2.4	-	-
sscle_03g025620	-	-	-	-	-	-	-	2.7	2.6	2.7
sscle_03g026200	-	-	-	-	-	-	-	-	-	2.9
sscle_03g026890	-	-	-	-	-	5.3	4.7	-	-	-
sscle_03g027590	-	-	-	-	-	-	-	-	-	2.7
sscle_03g027800	-	-	-	-	-	-	-	2.8	-	-
sscle_03g028040	-	-	-	-	-	-	-	-	-	2.6
sscle_03g028130	-	-	-	-	-	-	-	-	2.4	-
sscle_03g028550	-	-	-	-	-	5.1	-	-	-	-
sscle_03g030830	-	-	-	-	-	4.4	-	-	-	-
sscle_03g030970	-	-	-	-	-	6.1	-	-	-	-
sscle_03g030980	-	-	-	-	-	-	-	-	-	4.2
sscle_03g031090	-	-	-	-	-	-	-	-	-	2.9
sscle_03g031110	-	-	-	-	-	4.3	-	-	-	-
sscle_03g031700	-	-	-	-	-	-	2.8	-	-	-
sscle_04g032840	-	-	-	-	-	4.9	-	-	-	-
sscle_04g033970	-	-	-	-	-	5	-	-	-	-
sscle_04g034180	-	-	-	-	-	-	-	-	-	4.2
sscle_04g034630	-	-	-	-	-	-	-	-	-	4.8
sscle_04g034790	-	-	-	-	-	5.4	-	-	-	-
sscle_04g036060	-	-	-	-	-	-	3.1	-	-	-
sscle_04g036180	-	-	-	-	-	-	-	-	-	3.8
sscle_04g036430	-	-	-	-	-	-	-	-	-	3.4
sscle_04g036770	-	-	-	-	-	3.9	-	-	-	-
sscle_04g036820	-	-	-	-	-	4.7	-	-	-	-
sscle_04g037140	-	-	-	-	-	-	-	2.8	-	-
sscle_04g038400	-	-	-	-	-	-	-	-	-	3.9
sscle_04g038540	-	-	-	-	-	-	-	-	-	3.2
sscle_04g038570	-	-	-	-	-	-	2.7	-	-	-
sscle_04g039440	-	-	-	-	-	-	-	2.9	-	-
sscle_04g039510	-	-	-	-	-	-	-	2.8	-	-
sscle_04g039540	-	-	-	-	-	-	-	-	-	3.8
sscle_04g039580	-	-	-	-	-	5.8	5.3	-	-	-
sscle_04g039590	-	-	-	-	-	-	-	-	-	3.3
sscle_04g039660	-	-	-	-	-	-	-	-	-	2.5
sscle_05g040500	-	-	-	-	-	-	-	-	-	3.2
sscle_05g040680	-	-	-	-	-	-	-	-	-	3.4
sscle_05g040880	-	-	-	-	-	-	-	-	-	2.9
sscle_05g040970	-	-	-	-	-	4.1	-	-	-	-
sscle_05g041650	-	-	-	-	-	-	-	-	3.5	3.7
sscle_05g042240	-	-	-	-	-	-	-	2.8	-	-
sscle_05g042620	-	-	-	-	-	4.8	-	-	-	-
sscle_05g043840	-	-	-	-	-	3	2.8	-	-	3
sscle_05g044110	-	-	-	-	-	-	-	2.8	-	-
sscle_05g045320	-	-	-	-	-	-	-	-	-	4.7
sscle_05g045920	-	-	-	-	-	-	3.1	-	-	-
sscle_05g046260	-	-	-	-	-	-	-	-	-	5.4
sscle_05g046740	-	-	-	-	-	-	-	3	-	2.8
sscle_05g046830	-	-	-	-	-	-	4.5	-	-	-
sscle_05g047510	-	-	-	-	-	-	-	-	-	2.8
sscle_05g047740	-	-	-	-	-	-	-	-	-	2.6
sscle_05g047810	-	-	-	-	-	-	-	3.3	-	-
sscle_05g047850	-	-	-	-	-	-	2.8	-	-	-
sscle_05g047900	-	-	-	-	-	-	-	-	3.2	3.3
sscle_05g047990	-	-	-	-	-	4	-	-	-	-
sscle_05g048280	-	-	-	-	-	-	2.7	-	-	-
sscle_06g049190	-	-	-	-	-	-	-	-	-	2.9
sscle_06g049240	-	-	-	-	-	-	3.1	-	-	2.5
sscle_06g049660	-	-	-	-	-	4.1	-	-	-	-
sscle_06g049830	-	-	-	-	-	-	2.9	-	-	-
sscle_06g050010	-	-	-	-	-	-	-	2.6	-	-
sscle_06g050600	-	-	-	-	-	5.4	-	-	-	-
sscle_06g051180	-	-	-	-	-	-	-	-	-	2.5
sscle_06g051590	-	-	-	-	-	-	-	-	-	3.7
sscle_06g052290	-	-	-	-	-	-	-	-	-	4.2
sscle_06g052960	-	-	-	-	-	-	2.8	-	-	-
sscle_06g053080	-	-	-	-	-	-	3	-	-	-
sscle_06g053460	-	-	-	-	-	-	-	2.7	-	-
sscle_06g055170	-	-	-	-	-	-	-	-	-	3.8
sscle_07g055840	-	-	-	-	-	6.1	-	-	-	5.2
sscle_07g055890	-	-	-	-	-	-	-	-	2.9	3.2
sscle_07g055920	-	-	-	-	-	4.6	-	-	-	-
sscle_07g056360	-	-	-	-	-	4.1	-	-	-	-
sscle_07g056430	-	-	-	-	-	-	2.9	-	-	2.5
sscle_07g056440	-	-	-	-	-	4.5	4.2	-	-	-
sscle_07g056950	-	-	-	-	-	-	-	-	-	4.6
sscle_07g056960	-	-	-	-	-	-	-	-	-	3.4
sscle_07g057300	-	-	-	-	-	-	-	2.7	-	2.7
sscle_07g057350	-	-	-	-	-	-	-	2.5	2.4	-
sscle_07g057890	-	-	-	-	-	2.8	-	-	-	-
sscle_07g058430	-	-	-	-	-	-	2.6	-	-	-
sscle_07g058460	-	-	-	-	-	3.4	3.5	-	-	-
sscle_07g058510	-	-	-	-	-	-	3.3	-	-	-
sscle_07g058690	-	-	-	-	-	-	-	-	2.3	-
sscle_07g059330	-	-	-	-	-	4.5	-	-	-	-
sscle_07g059470	-	-	-	-	-	-	2.7	-	-	-
sscle_07g059500	-	-	-	-	-	-	-	-	-	2.8
sscle_07g060790	-	-	-	-	-	-	-	-	-	3.1
sscle_07g060810	-	-	-	-	-	-	-	-	-	3
sscle_07g060880	-	-	-	-	-	4.1	-	-	-	-
sscle_07g061530	-	-	-	-	-	4.2	-	-	-	-
sscle_07g062010	-	-	-	-	-	-	-	3.1	-	-
sscle_08g062210	-	-	-	-	-	-	3.1	-	-	2.5
sscle_08g062710	-	-	-	-	-	-	-	2.9	-	-
sscle_08g062850	-	-	-	-	-	5.4	-	-	-	-
sscle_08g062860	-	-	-	-	-	5.4	-	-	-	-
sscle_08g063080	-	-	-	-	-	-	-	-	-	3.7
sscle_08g063100	-	-	-	-	-	-	2.6	-	-	-
sscle_08g064150	-	-	-	-	-	-	-	2.9	-	-
sscle_08g064190	-	-	-	-	-	-	3.9	-	-	-
sscle_08g064310	-	-	-	-	-	3.1	-	-	-	-
sscle_08g067000	-	-	-	-	-	-	-	-	-	2.5
sscle_08g067320	-	-	-	-	-	-	-	-	-	2.4
sscle_08g068090	-	-	-	-	-	-	-	-	-	2.5
sscle_08g068530	-	-	-	-	-	-	3.5	-	-	-
sscle_09g069170	-	-	-	-	-	4.9	-	-	-	-
sscle_09g069250	-	-	-	-	-	3.3	-	-	-	-
sscle_09g069470	-	-	-	-	-	-	-	2.9	2.8	2.8
sscle_09g070110	-	-	-	-	-	-	3.7	3.2	-	-
sscle_09g071300	-	-	-	-	-	-	-	-	-	2.7
sscle_09g072010	-	-	-	-	-	-	-	-	-	2.8
sscle_09g073600	-	-	-	-	-	-	-	2.7	-	-
sscle_09g073710	-	-	-	-	-	-	-	2.8	-	-
sscle_09g073810	-	-	-	-	-	5.5	-	-	-	-
sscle_09g074010	-	-	-	-	-	4.7	-	-	-	-
sscle_10g075100	-	-	-	-	-	-	-	-	2.5	2.8
sscle_10g075580	-	-	-	-	-	-	-	2.9	-	-
sscle_10g076420	-	-	-	-	-	4.7	-	-	-	-
sscle_10g076560	-	-	-	-	-	-	-	-	-	3.2
sscle_10g076570	-	-	-	-	-	-	4.5	-	-	-
sscle_10g078190	-	-	-	-	-	4	-	-	-	3.3
sscle_10g078430	-	-	-	-	-	-	-	2.4	-	-
sscle_10g078930	-	-	-	-	-	-	-	2.7	-	-
sscle_10g079140	-	-	-	-	-	3.3	-	-	-	-
sscle_10g079350	-	-	-	-	-	-	-	3	-	-
sscle_10g079730	-	-	-	-	-	-	-	3	-	-
sscle_10g080280	-	-	-	-	-	-	4.6	-	-	-
sscle_10g080290	-	-	-	-	-	-	3.3	-	-	-
sscle_11g081050	-	-	-	-	-	4.2	-	-	-	-
sscle_11g081280	-	-	-	-	-	4.6	-	-	-	-
sscle_11g081340	-	-	-	-	-	-	-	2.8	2.6	2.8
sscle_11g082320	-	-	-	-	-	-	-	2.6	-	-
sscle_11g082460	-	-	-	-	-	-	2.7	-	-	-
sscle_11g082700	-	-	-	-	2.4	-	-	-	2.4	-
sscle_11g082770	-	-	-	-	-	-	-	-	-	4.5
sscle_11g083670	-	-	-	-	-	-	-	-	-	2.7
sscle_11g083690	-	-	-	-	-	-	-	-	-	4.7
sscle_11g083740	-	-	-	-	-	-	-	2.6	-	-
sscle_11g084450	-	-	-	-	-	-	-	-	-	2.8
sscle_11g084750	-	-	-	-	-	5.5	-	-	-	-
sscle_11g084980	-	-	-	-	-	-	-	-	-	2.4
sscle_11g086160	-	-	-	-	-	-	-	-	2.4	-
sscle_12g087420	-	-	-	-	-	-	-	-	-	2.8
sscle_12g087960	-	-	-	-	-	5.4	-	-	-	-
sscle_12g088070	-	-	-	-	-	-	-	-	2.4	-
sscle_12g089880	-	-	-	-	-	5.2	-	-	-	-
sscle_12g090770	-	-	-	-	-	-	-	-	-	2.4
sscle_12g091430	-	-	-	-	-	-	3.5	-	-	-
sscle_12g091630	-	-	-	-	-	5.4	-	-	-	-
sscle_12g091820	-	-	-	-	-	-	-	-	-	3.4
sscle_13g092120	-	-	-	-	-	-	-	3.2	-	-
sscle_13g092690	-	-	-	-	-	5.4	-	-	-	4.2
sscle_13g092770	-	-	-	-	-	-	-	2.4	-	-
sscle_13g093390	-	-	-	-	-	5.4	-	-	-	-
sscle_13g094690	-	-	-	-	-	-	-	-	-	3.5
sscle_13g095550	-	-	-	-	-	-	-	-	-	2.6
sscle_13g095590	-	-	-	-	-	4.4	-	-	-	-
sscle_13g095930	-	-	-	-	-	-	-	-	-	3.2
sscle_14g098820	-	-	-	-	-	-	-	-	-	2.6
sscle_14g099800	-	-	-	-	-	-	-	2.9	-	-
sscle_14g100650	-	-	-	-	-	4.4	-	-	-	-
sscle_14g100660	-	-	-	-	-	5	-	-	-	-
sscle_14g101030	-	-	-	-	-	-	-	-	-	2.6
sscle_14g101260	-	-	-	-	-	-	-	2.4	-	-
sscle_14g101350	-	-	-	-	-	-	2.6	-	-	-
sscle_14g102160	-	-	-	-	-	-	-	-	-	3.2
sscle_15g102640	-	-	-	-	-	-	-	-	3.2	3.1
sscle_15g103020	-	-	-	-	-	4.1	-	-	-	3.9
sscle_15g103030	-	-	-	-	-	-	-	-	-	3.6
sscle_15g103880	-	-	-	-	-	-	-	-	-	3.7
sscle_15g104420	-	-	-	-	-	4.4	-	-	-	-
sscle_15g105080	-	-	-	-	-	-	2.8	-	-	-
sscle_15g105280	-	-	-	-	-	-	-	-	2.8	2.8
sscle_15g105710	-	-	-	-	-	-	-	-	-	2.8
sscle_15g106070	-	-	-	-	-	4.8	-	-	-	-
sscle_15g106540	-	-	-	-	-	-	-	-	-	3.4
sscle_15g106670	-	-	-	-	-	4.2	-	-	-	-
sscle_16g107350	-	-	-	-	-	4.7	-	-	-	-
sscle_16g107510	-	-	-	-	-	-	-	2.9	-	-
sscle_16g109570	-	-	-	-	-	2.8	-	-	-	-
sscle_16g109930	-	-	-	-	-	-	-	-	-	2.8
sscle_16g110050	-	-	-	-	-	4.9	-	-	-	-
sscle_16g110780	-	-	-	-	-	-	-	-	-	4.3
sscle_16g111300	-	-	-	-	-	-	5.5	-	-	-
