# Supplementary material for: Analysis of differentially expressed Sclerotinia sclerotiorum genes during the interaction with moderately resistant and highly susceptible chickpea lines
Source: BMC Genomics. 2021 May 8;22:333. doi: 10.1186/s12864-021-07655-6 (PMC8106195; doi:10.1186/s12864-021-07655-6)
Supplement: Supplementary file 5 — Additional file 5: Table S5. Enrichment analysis of S. sclerotiorum upregulated genes during interaction with moderately resistant (MR) and susceptible (S) chickpea lines at 6, 12, 24, and 72 hours post inoculation relative to in vitro control. [file 12864_2021_7655_MOESM5_ESM.xlsx]

## Sheet: MR-6hpi
S3. Enrichment analysis of S. sclerotiorum upregulated genes during interaction with a moderately resistant (MR) and susceptible (S) chickpea line at 6, 12, 24, and 72 hours post inoculation (hpi) relative to an in vitro control
GO Type	GO.ID	Term	Annotated	Significant	Expected	classicFisher
Biological process	43	GO:0055114	oxidation-reduction process	649	38	31.14	0.10102
Biological process	40	GO:0019538	protein metabolic process	584	35	28.02	0.08832
Biological process	2	GO:0006508	proteolysis	144	18	6.91	0.00014
Biological process	26	GO:0033036	macromolecule localization	128	11	6.14	0.04157
Biological process	17	GO:0008104	protein localization	119	11	5.71	0.02611
Biological process	29	GO:0045184	establishment of protein localization	114	10	5.47	0.04516
Biological process	4	GO:0051641	cellular localization	111	13	5.33	0.00222
Biological process	22	GO:0015833	peptide transport	111	10	5.33	0.03866
Biological process	23	GO:0042886	amide transport	111	10	5.33	0.03866
Biological process	21	GO:0015031	protein transport	110	10	5.28	0.03665
Biological process	8	GO:0051649	establishment of localization in cell	93	11	4.46	0.00445
Biological process	7	GO:0046907	intracellular transport	92	11	4.41	0.00409
Biological process	5	GO:0034613	cellular protein localization	90	11	4.32	0.00344
Biological process	6	GO:0070727	cellular macromolecule localization	90	11	4.32	0.00344
Biological process	9	GO:0006886	intracellular protein transport	81	10	3.89	0.00485
Biological process	1	GO:0016192	vesicle-mediated transport	62	11	2.97	0.00014
Biological process	30	GO:0065008	regulation of biological quality	56	6	2.69	0.04981
Biological process	46	GO:0006457	protein folding	40	4	1.92	0.12286
Biological process	47	GO:0009161	ribonucleoside monophosphate metabolic p...	40	4	1.92	0.12286
Biological process	41	GO:0009126	purine nucleoside monophosphate metaboli...	37	4	1.78	0.09894
Biological process	42	GO:0009167	purine ribonucleoside monophosphate meta...	37	4	1.78	0.09894
Biological process	37	GO:0006091	generation of precursor metabolites and ...	35	4	1.68	0.08433
Biological process	35	GO:0009141	nucleoside triphosphate metabolic proces...	32	4	1.54	0.06461
Biological process	32	GO:0009144	purine nucleoside triphosphate metabolic...	30	4	1.44	0.05298
Biological process	33	GO:0009199	ribonucleoside triphosphate metabolic pr...	30	4	1.44	0.05298
Biological process	34	GO:0009205	purine ribonucleoside triphosphate metab...	30	4	1.44	0.05298
Biological process	27	GO:0046034	ATP metabolic process	28	4	1.34	0.0426
Biological process	3	GO:0070085	glycosylation	23	6	1.1	0.00057
Biological process	38	GO:0007017	microtubule-based process	22	3	1.06	0.08564
Biological process	39	GO:0019725	cellular homeostasis	22	3	1.06	0.08564
Biological process	36	GO:0015980	energy derivation by oxidation of organi...	21	3	1.01	0.07655
Biological process	31	GO:0045333	cellular respiration	18	3	0.86	0.05211
Biological process	10	GO:0006486	protein glycosylation	17	4	0.82	0.00746
Biological process	11	GO:0009100	glycoprotein metabolic process	17	4	0.82	0.00746
Biological process	12	GO:0009101	glycoprotein biosynthetic process	17	4	0.82	0.00746
Biological process	13	GO:0043413	macromolecule glycosylation	17	4	0.82	0.00746
Biological process	28	GO:0045454	cell redox homeostasis	17	3	0.82	0.04496
Biological process	18	GO:0030258	lipid modification	14	3	0.67	0.02673
Biological process	48	GO:0000375	RNA splicing, via transesterification re...	13	2	0.62	0.12629
Biological process	49	GO:0000377	RNA splicing, via transesterification re...	13	2	0.62	0.12629
Biological process	50	GO:0000398	mRNA splicing, via spliceosome	13	2	0.62	0.12629
Biological process	14	GO:0006090	pyruvate metabolic process	12	3	0.58	0.01734
Biological process	44	GO:0006928	movement of cell or subcellular componen...	12	2	0.58	0.11021
Biological process	45	GO:0007018	microtubule-based movement	12	2	0.58	0.11021
Biological process	24	GO:0006354	DNA-templated transcription, elongation	7	2	0.34	0.041
Biological process	25	GO:0045786	negative regulation of cell cycle	7	2	0.34	0.041
Biological process	19	GO:0000075	cell cycle checkpoint	6	2	0.29	0.03022
Biological process	20	GO:0030259	lipid glycosylation	6	2	0.29	0.03022
Biological process	15	GO:0000077	DNA damage checkpoint	5	2	0.24	0.0208
Biological process	16	GO:0031570	DNA integrity checkpoint	5	2	0.24	0.0208
Molecular function	1	GO:0008236	serine-type peptidase activity	46	12	2.04	4.5e-07
Molecular function	2	GO:0017171	serine hydrolase activity	46	12	2.04	4.5e-07
Molecular function	3	GO:0070011	peptidase activity, acting on L-amino ac...	142	19	6.31	1.3e-05
Molecular function	4	GO:0008233	peptidase activity	149	19	6.62	2.6e-05
Molecular function	5	GO:0004252	serine-type endopeptidase activity	26	7	1.15	9.9e-05
Molecular function	6	GO:0016787	hydrolase activity	936	63	41.58	0.00022
Molecular function	7	GO:0004175	endopeptidase activity	74	11	3.29	0.00037
Molecular function	8	GO:0020037	heme binding	134	15	5.95	0.00079
Molecular function	9	GO:0046906	tetrapyrrole binding	134	15	5.95	0.00079
Molecular function	10	GO:0050525	cutinase activity	5	3	0.22	0.00081
Molecular function	11	GO:0048037	cofactor binding	458	35	20.34	0.00087
Molecular function	12	GO:0003824	catalytic activity	2757	144	122.46	0.0018
Molecular function	13	GO:0033218	amide binding	32	6	1.42	0.00246
Molecular function	14	GO:0004190	aspartic-type endopeptidase activity	14	4	0.62	0.00267
Molecular function	15	GO:0070001	aspartic-type peptidase activity	14	4	0.62	0.00267
Molecular function	16	GO:0005506	iron ion binding	139	14	6.17	0.00323
Molecular function	17	GO:0016705	oxidoreductase activity, acting on paire...	127	13	5.64	0.0039
Molecular function	18	GO:0031177	phosphopantetheine binding	25	5	1.11	0.00424
Molecular function	19	GO:0072341	modified amino acid binding	25	5	1.11	0.00424
Molecular function	20	GO:0016758	transferase activity, transferring hexos...	40	6	1.78	0.00776
Molecular function	21	GO:0003774	motor activity	20	4	0.89	0.01047
Molecular function	22	GO:0005509	calcium ion binding	44	6	1.95	0.01232
Molecular function	23	GO:0008061	chitin binding	13	3	0.58	0.01777
Molecular function	24	GO:0046527	glucosyltransferase activity	5	2	0.22	0.01797
Molecular function	25	GO:0008565	protein transporter activity	14	3	0.62	0.02189
Molecular function	26	GO:0140096	catalytic activity, acting on a protein	371	25	16.48	0.0224
Molecular function	27	GO:0016757	transferase activity, transferring glyco...	66	7	2.93	0.02607
Molecular function	28	GO:0004559	alpha-mannosidase activity	15	3	0.67	0.02648
Molecular function	29	GO:0015923	mannosidase activity	15	3	0.67	0.02648
Molecular function	30	GO:0052689	carboxylic ester hydrolase activity	27	4	1.2	0.02978
Molecular function	31	GO:0019842	vitamin binding	85	8	3.78	0.03399
Molecular function	32	GO:0004650	polygalacturonase activity	17	3	0.76	0.03709
Molecular function	33	GO:0004571	mannosyl-oligosaccharide 1,2-alpha-manno...	8	2	0.36	0.04608
Molecular function	34	GO:0015924	mannosyl-oligosaccharide mannosidase act...	8	2	0.36	0.04608
Molecular function	35	GO:0004601	peroxidase activity	19	3	0.84	0.04954
Molecular function	36	GO:0008092	cytoskeletal protein binding	33	4	1.47	0.05657
Molecular function	37	GO:0004185	serine-type carboxypeptidase activity	9	2	0.4	0.05754
Molecular function	38	GO:0051082	unfolded protein binding	21	3	0.93	0.06376
Molecular function	39	GO:0042578	phosphoric ester hydrolase activity	65	6	2.89	0.06723
Molecular function	40	GO:0016491	oxidoreductase activity	777	43	34.51	0.06814
Molecular function	41	GO:0003993	acid phosphatase activity	10	2	0.44	0.06987
Molecular function	42	GO:0070008	serine-type exopeptidase activity	10	2	0.44	0.06987
Molecular function	43	GO:0016684	oxidoreductase activity, acting on perox...	22	3	0.98	0.0715
Molecular function	44	GO:0043167	ion binding	1680	85	74.62	0.07701
Molecular function	45	GO:0016462	pyrophosphatase activity	193	13	8.57	0.0864
Molecular function	46	GO:0004180	carboxypeptidase activity	12	2	0.53	0.09673
Molecular function	47	GO:0008194	UDP-glycosyltransferase activity	12	2	0.53	0.09673
Molecular function	48	GO:0016818	hydrolase activity, acting on acid anhyd...	197	13	8.75	0.09758
Molecular function	49	GO:0016817	hydrolase activity, acting on acid anhyd...	199	13	8.84	0.10349
Molecular function	50	GO:0008238	exopeptidase activity	26	3	1.15	0.10627
Cellular component		GO:0030117	membrane coat	18	7	0.75	3.7e-06
Cellular component		GO:0048475	coated membrane	18	7	0.75	3.7e-06
Cellular component		GO:0005794	Golgi apparatus	19	7	0.8	5.7e-06
Cellular component		GO:0012505	endomembrane system	77	12	3.22	4.8e-05
Cellular component		GO:0005798	Golgi-associated vesicle	8	4	0.33	0.00017
Cellular component		GO:0012506	vesicle membrane	8	4	0.33	0.00017
Cellular component		GO:0030120	vesicle coat	8	4	0.33	0.00017
Cellular component		GO:0030659	cytoplasmic vesicle membrane	8	4	0.33	0.00017
Cellular component		GO:0030660	Golgi-associated vesicle membrane	8	4	0.33	0.00017
Cellular component		GO:0030662	coated vesicle membrane	8	4	0.33	0.00017
Cellular component		GO:0030135	coated vesicle	9	4	0.38	0.0003
Cellular component		GO:0044433	cytoplasmic vesicle part	9	4	0.38	0.0003
Cellular component		GO:0044431	Golgi apparatus part	16	5	0.67	0.00034
Cellular component		GO:0031410	cytoplasmic vesicle	10	4	0.42	0.00049
Cellular component		GO:0031982	vesicle	10	4	0.42	0.00049
Cellular component		GO:0097708	intracellular vesicle	10	4	0.42	0.00049
Cellular component		GO:0098796	membrane protein complex	76	9	3.18	0.00353
Cellular component		GO:0015629	supramolecular complex	13	3	0.54	0.01487
Cellular component		GO:0016459	myosin complex	5	2	0.21	0.01592
Cellular component		GO:0098588	bounding membrane of organelle	38	5	1.59	0.01908
Cellular component		GO:0005856	cytoskeleton	39	5	1.63	0.02119
Cellular component		GO:0044430	cytoskeletal part	39	5	1.63	0.02119
Cellular component		GO:0098805	whole membrane	29	4	1.21	0.03034
Cellular component		GO:0030118	clathrin coat	7	2	0.29	0.03166
Cellular component		GO:0005783	endoplasmic reticulum	45	5	1.88	0.03703
Cellular component		GO:0098797	plasma membrane protein complex	8	2	0.33	0.04109
Cellular component		GO:0005576	extracellular region	34	4	1.42	0.05067
Cellular component		GO:0044459	plasma membrane part	9	2	0.38	0.05142
Cellular component		GO:0005737	cytoplasm	423	24	17.71	0.05585
Cellular component		GO:0044422	organelle part	277	16	11.6	0.10343
Cellular component		GO:0044446	intracellular organelle part	277	16	11.6	0.10343
Cellular component		GO:0031090	organelle membrane	63	5	2.64	0.11984
Cellular component		GO:0005886	plasma membrane	15	2	0.63	0.12778
Cellular component		GO:0071944	cell periphery	32	3	1.34	0.14711
Cellular component		GO:0000123	histone acetyltransferase complex	5	1	0.21	0.1927
Cellular component		GO:0005885	Arp2/3 protein complex	5	1	0.21	0.1927
Cellular component		GO:0030131	clathrin adaptor complex	5	1	0.21	0.1927
Cellular component		GO:0030133	transport vesicle	5	1	0.21	0.1927
Cellular component		GO:0030658	transport vesicle membrane	5	1	0.21	0.1927
Cellular component		GO:0031248	protein acetyltransferase complex	5	1	0.21	0.1927
Cellular component		GO:0033180	proton-transporting V-type ATPase, V1 do...	5	1	0.21	0.1927
Cellular component		GO:1902493	acetyltransferase complex	5	1	0.21	0.1927
Cellular component		GO:0044444	cytoplasmic part	307	16	12.85	0.19968
Cellular component		GO:1990234	transferase complex	38	3	1.59	0.21057
Cellular component		GO:0000139	Golgi membrane	6	1	0.25	0.2266
Cellular component		GO:0005874	microtubule	6	1	0.25	0.2266
Cellular component		GO:0005938	cell cortex	6	1	0.25	0.2266
Cellular component		GO:0030119	AP-type membrane coat adaptor complex	6	1	0.25	0.2266
Cellular component		GO:0098791	Golgi subcompartment	6	1	0.25	0.2266
Cellular component		GO:0099080	supramolecular complex	6	1	0.25	0.2266

## Sheet: MR-12hpi
S3. Enrichment analysis of S. sclerotiorum upregulated genes during interaction with moderately resistant (MR) and susceptible (S) chickpea lines at 6, 12, 24, 48 and 72 hours post inoculation
GO Type	GO.ID	Term	Annotated	Significant	Expected	classicFisher
Biological process	GO:0006508	proteolysis	144	24	11.09	0.0002
Biological process	GO:0051716	cellular response to stimulus	209	23	16.09	0.0485
Biological process	GO:0016043	cellular component organization	150	22	11.55	0.00215
Biological process	GO:0071840	cellular component organization or bioge...	180	22	13.86	0.0187
Biological process	GO:0007165	signal transduction	118	20	9.08	0.00054
Biological process	GO:0023052	signaling	118	20	9.08	0.00054
Biological process	GO:0007154	cell communication	119	20	9.16	0.00061
Biological process	GO:0006996	organelle organization	110	18	8.47	0.00156
Biological process	GO:0051641	cellular localization	111	18	8.55	0.00174
Biological process	GO:0033036	macromolecule localization	128	16	9.85	0.03474
Biological process	GO:0016192	vesicle-mediated transport	62	15	4.77	4.6e-05
Biological process	GO:0008104	protein localization	119	15	9.16	0.03768
Biological process	GO:0034613	cellular protein localization	90	14	6.93	0.00805
Biological process	GO:0070727	cellular macromolecule localization	90	14	6.93	0.00805
Biological process	GO:0046907	intracellular transport	92	14	7.08	0.00976
Biological process	GO:0051649	establishment of localization in cell	93	14	7.16	0.01072
Biological process	GO:0015031	protein transport	110	14	8.47	0.04082
Biological process	GO:0015833	peptide transport	111	14	8.55	0.04359
Biological process	GO:0042886	amide transport	111	14	8.55	0.04359
Biological process	GO:0045184	establishment of protein localization	114	14	8.78	0.05272
Biological process	GO:0006886	intracellular protein transport	81	13	6.24	0.00809
Biological process	GO:0035556	intracellular signal transduction	90	12	6.93	0.04125
Biological process	GO:0051276	chromosome organization	55	11	4.23	0.00259
Biological process	GO:0007017	microtubule-based process	22	6	1.69	0.00513
Biological process	GO:0006325	chromatin organization	27	6	2.08	0.01469
Biological process	GO:0006928	movement of cell or subcellular componen...	12	5	0.92	0.00132
Biological process	GO:0007018	microtubule-based movement	12	5	0.92	0.00132
Biological process	GO:0016569	covalent chromatin modification	16	5	1.23	0.00562
Biological process	GO:0016570	histone modification	16	5	1.23	0.00562
Biological process	GO:0070085	glycosylation	23	5	1.77	0.02776
Biological process	GO:0042545	cell wall modification	5	4	0.38	0.00016
Biological process	GO:0006354	DNA-templated transcription, elongation	7	4	0.54	0.001
Biological process	GO:0045229	external encapsulating structure organiz...	8	4	0.62	0.00188
Biological process	GO:0071555	cell wall organization	8	4	0.62	0.00188
Biological process	GO:0071554	cell wall organization or biogenesis	10	4	0.77	0.00498
Biological process	GO:0000375	RNA splicing, via transesterification re...	13	4	1	0.01409
Biological process	GO:0000377	RNA splicing, via transesterification re...	13	4	1	0.01409
Biological process	GO:0000398	mRNA splicing, via spliceosome	13	4	1	0.01409
Biological process	GO:0030258	lipid modification	14	4	1.08	0.01856
Biological process	GO:0043087	regulation of GTPase activity	5	3	0.38	0.00402
Biological process	GO:0051336	regulation of hydrolase activity	7	3	0.54	0.01251
Biological process	GO:0007265	Ras protein signal transduction	10	3	0.77	0.03609
Biological process	GO:0046578	regulation of Ras protein signal transdu...	10	3	0.77	0.03609
Biological process	GO:0051640	organelle localization	10	3	0.77	0.03609
Biological process	GO:0051056	regulation of small GTPase mediated sign...	11	3	0.85	0.04686
Biological process	GO:0009894	regulation of catabolic process	5	2	0.38	0.05054
Biological process	GO:0016571	histone methylation	5	2	0.38	0.05054
Biological process	GO:0018022	peptidyl-lysine methylation	5	2	0.38	0.05054
Biological process	GO:0034968	histone lysine methylation	5	2	0.38	0.05054
Biological process	GO:0006090	pyruvate metabolic process	12	3	0.92	0.05902
Molecular function	GO:0008236	serine-type peptidase activity	46	16	3.5	1.1e-07
Molecular function	GO:0017171	serine hydrolase activity	46	16	3.5	1.1e-07
Molecular function	GO:0070011	peptidase activity, acting on L-amino ac...	142	26	10.81	1.9e-05
Molecular function	GO:0016818	hydrolase activity, acting on acid anhyd...	197	32	15	2.7e-05
Molecular function	GO:0016817	hydrolase activity, acting on acid anhyd...	199	32	15.15	3.3e-05
Molecular function	GO:0008233	peptidase activity	149	26	11.35	4.4e-05
Molecular function	GO:0016462	pyrophosphatase activity	193	31	14.7	4.5e-05
Molecular function	GO:0017111	nucleoside-triphosphatase activity	186	30	14.16	5.5e-05
Molecular function	GO:0004252	serine-type endopeptidase activity	26	9	1.98	7.6e-05
Molecular function	GO:0030599	pectinesterase activity	5	4	0.38	0.00016
Molecular function	GO:0005488	binding	3180	273	242.14	0.00035
Molecular function	GO:0003774	motor activity	20	7	1.52	0.00046
Molecular function	GO:0008092	cytoskeletal protein binding	33	9	2.51	0.00058
Molecular function	GO:0052689	carboxylic ester hydrolase activity	27	8	2.06	0.00064
Molecular function	GO:0016787	hydrolase activity	936	96	71.27	0.00068
Molecular function	GO:0016887	ATPase activity	106	18	8.07	0.00093
Molecular function	GO:0140096	catalytic activity, acting on a protein	371	45	28.25	0.00093
Molecular function	GO:0004650	polygalacturonase activity	17	6	1.29	0.00113
Molecular function	GO:0043168	anion binding	858	88	65.33	0.00121
Molecular function	GO:0008144	drug binding	554	61	42.18	0.00147
Molecular function	GO:0005515	protein binding	902	91	68.68	0.00167
Molecular function	GO:0004185	serine-type carboxypeptidase activity	9	4	0.69	0.00306
Molecular function	GO:0004175	endopeptidase activity	74	13	5.63	0.00343
Molecular function	GO:0050525	cutinase activity	5	3	0.38	0.0039
Molecular function	GO:0003777	microtubule motor activity	15	5	1.14	0.00395
Molecular function	GO:0032559	adenyl ribonucleotide binding	500	54	38.07	0.00427
Molecular function	GO:0005524	ATP binding	489	53	37.23	0.00431
Molecular function	GO:0030554	adenyl nucleotide binding	502	54	38.22	0.00464
Molecular function	GO:0070008	serine-type exopeptidase activity	10	4	0.76	0.0048
Molecular function	GO:0032555	purine ribonucleotide binding	586	61	44.62	0.00555
Molecular function	GO:0035639	purine ribonucleoside triphosphate bindi...	575	60	43.78	0.00565
Molecular function	GO:0017076	purine nucleotide binding	588	61	44.77	0.00599
Molecular function	GO:0036094	small molecule binding	978	94	74.47	0.00623
Molecular function	GO:0032553	ribonucleotide binding	617	63	46.98	0.00745
Molecular function	GO:0097367	carbohydrate derivative binding	632	64	48.12	0.0084
Molecular function	GO:0004180	carboxypeptidase activity	12	4	0.91	0.01002
Molecular function	GO:0042623	ATPase activity, coupled	84	13	6.4	0.01025
Molecular function	GO:0000166	nucleotide binding	889	85	67.69	0.01098
Molecular function	GO:1901265	nucleoside phosphate binding	889	85	67.69	0.01098
Molecular function	GO:0008238	exopeptidase activity	26	6	1.98	0.01166
Molecular function	GO:0008017	microtubule binding	13	4	0.99	0.01361
Molecular function	GO:0098772	molecular function regulator	43	8	3.27	0.01434
Molecular function	GO:0004190	aspartic-type endopeptidase activity	14	4	1.07	0.01794
Molecular function	GO:0005085	guanyl-nucleotide exchange factor activi...	14	4	1.07	0.01794
Molecular function	GO:0008565	protein transporter activity	14	4	1.07	0.01794
Molecular function	GO:0070001	aspartic-type peptidase activity	14	4	1.07	0.01794
Molecular function	GO:0005543	phospholipid binding	22	5	1.68	0.02227
Molecular function	GO:0015631	tubulin binding	15	4	1.14	0.02302
Molecular function	GO:0000287	magnesium ion binding	30	6	2.28	0.02325
Molecular function	GO:0043167	ion binding	1680	146	127.92	0.02466
Cellular component	GO:0030117	membrane coat	18	9	1.21	6.2e-07
Cellular component	GO:0048475	coated membrane	18	9	1.21	6.2e-07
Cellular component	GO:0005798	Golgi-associated vesicle	8	6	0.54	2.1e-06
Cellular component	GO:0012506	vesicle membrane	8	6	0.54	2.1e-06
Cellular component	GO:0030120	vesicle coat	8	6	0.54	2.1e-06
Cellular component	GO:0030659	cytoplasmic vesicle membrane	8	6	0.54	2.1e-06
Cellular component	GO:0030660	Golgi-associated vesicle membrane	8	6	0.54	2.1e-06
Cellular component	GO:0030662	coated vesicle membrane	8	6	0.54	2.1e-06
Cellular component	GO:0030135	coated vesicle	9	6	0.61	5.9e-06
Cellular component	GO:0044433	cytoplasmic vesicle part	9	6	0.61	5.9e-06
Cellular component	GO:0031410	cytoplasmic vesicle	10	6	0.67	1.4e-05
Cellular component	GO:0031982	vesicle	10	6	0.67	1.4e-05
Cellular component	GO:0097708	intracellular vesicle	10	6	0.67	1.4e-05
Cellular component	GO:0005794	Golgi apparatus	19	7	1.28	0.00014
Cellular component	GO:0012505	endomembrane system	77	14	5.19	0.00041
Cellular component	GO:0098805	whole membrane	29	8	1.96	0.00044
Cellular component	GO:0098588	bounding membrane of organelle	38	9	2.56	0.00065
Cellular component	GO:0071944	cell periphery	32	8	2.16	0.0009
Cellular component	GO:0030133	transport vesicle	5	3	0.34	0.00271
Cellular component	GO:0030658	transport vesicle membrane	5	3	0.34	0.00271
Cellular component	GO:0044431	Golgi apparatus part	16	5	1.08	0.00306
Cellular component	GO:0005623	cell	1010	82	68.12	0.00398
Cellular component	GO:0044464	cell part	1010	82	68.12	0.00398
Cellular component	GO:0005618	cell wall	11	4	0.74	0.00448
Cellular component	GO:0030312	external encapsulating structure	11	4	0.74	0.00448
Cellular component	GO:0044422	organelle part	277	29	18.68	0.00706
Cellular component	GO:0044446	intracellular organelle part	277	29	18.68	0.00706
Cellular component	GO:0044424	intracellular part	921	75	62.11	0.0081
Cellular component	GO:0098796	membrane protein complex	76	11	5.13	0.01097
Cellular component	GO:0005856	cytoskeleton	39	7	2.63	0.01335
Cellular component	GO:0044430	cytoskeletal part	39	7	2.63	0.01335
Cellular component	GO:0031090	organelle membrane	63	9	4.25	0.02263
Cellular component	GO:0005622	intracellular	986	77	66.5	0.02502
Cellular component	GO:0005694	chromosome	54	8	3.64	0.02544
Cellular component	GO:1902494	catalytic complex	89	11	6	0.03306
Cellular component	GO:0016459	myosin complex	5	2	0.34	0.03942
Cellular component	GO:0043227	membrane-bounded organelle	555	46	37.43	0.0501
Cellular component	GO:0015629	actin cytoskeleton	13	3	0.88	0.05199
Cellular component	GO:0043226	organelle	715	57	48.22	0.05378
Cellular component	GO:0043229	intracellular organelle	715	57	48.22	0.05378
Cellular component	GO:0005938	cell cortex	6	2	0.4	0.05656
Cellular component	GO:0099568	cytoplasmic region	6	2	0.4	0.05656
Cellular component	GO:0030118	clathrin coat	7	2	0.47	0.07575
Cellular component	GO:0043231	intracellular membrane-bounded organelle	550	44	37.09	0.09444
Cellular component	GO:0098797	plasma membrane protein complex	8	2	0.54	0.09666
Cellular component	GO:0015630	microtubule cytoskeleton	27	4	1.82	0.10364
Cellular component	GO:1990234	transferase complex	38	5	2.56	0.10798
Cellular component	GO:0005777	peroxisome	9	2	0.61	0.11896
Cellular component	GO:0005815	microtubule organizing center	9	2	0.61	0.11896
Cellular component	GO:0042579	microbody	9	2	0.61	0.11896

## Sheet: MR-24hpi
S3. Enrichment analysis of S. sclerotiorum upregulated genes during interaction with moderately resistant (MR) and susceptible (S) chickpea lines at 6, 12, 24, 48 and 72 hours post inoculation
GO Type	GO.ID	Term	Annotated	Significant	Expected	classicFisher
Biologcal process	GO:0071704	organic substance metabolic process	1924	185	170.55	0.05265
Biologcal process	GO:0044238	primary metabolic process	1811	178	160.53	0.02461
Biologcal process	GO:0019538	protein metabolic process	584	63	51.77	0.04668
Biologcal process	GO:0005975	carbohydrate metabolic process	261	40	23.14	0.00029
Biologcal process	GO:0071840	cellular component organization or bioge...	180	33	15.96	3e-05
Biologcal process	GO:0019752	carboxylic acid metabolic process	238	32	21.1	0.00969
Biologcal process	GO:0043436	oxoacid metabolic process	241	32	21.36	0.0116
Biologcal process	GO:0006082	organic acid metabolic process	243	32	21.54	0.01303
Biologcal process	GO:0016043	cellular component organization	150	28	13.3	9e-05
Biologcal process	GO:0006996	organelle organization	110	23	9.75	6.4e-05
Biologcal process	GO:0006508	proteolysis	144	21	12.76	0.01443
Biologcal process	GO:0051641	cellular localization	111	20	9.84	0.00146
Biologcal process	GO:0034613	cellular protein localization	90	17	7.98	0.00194
Biologcal process	GO:0070727	cellular macromolecule localization	90	17	7.98	0.00194
Biologcal process	GO:0046907	intracellular transport	92	17	8.16	0.00248
Biologcal process	GO:0051649	establishment of localization in cell	93	17	8.24	0.00279
Biologcal process	GO:0006396	RNA processing	112	17	9.93	0.01835
Biologcal process	GO:0008104	protein localization	119	17	10.55	0.03149
Biologcal process	GO:0033036	macromolecule localization	128	17	11.35	0.05727
Biologcal process	GO:0051276	chromosome organization	55	16	4.88	1.2e-05
Biologcal process	GO:0006886	intracellular protein transport	81	16	7.18	0.00161
Biologcal process	GO:0015031	protein transport	110	16	9.75	0.03129
Biologcal process	GO:0015833	peptide transport	111	16	9.84	0.03372
Biologcal process	GO:0042886	amide transport	111	16	9.84	0.03372
Biologcal process	GO:0045184	establishment of protein localization	114	16	10.11	0.04182
Biologcal process	GO:0016192	vesicle-mediated transport	62	15	5.5	0.00023
Biologcal process	GO:0034660	ncRNA metabolic process	91	14	8.07	0.02773
Biologcal process	GO:0009057	macromolecule catabolic process	85	13	7.53	0.03469
Biologcal process	GO:0006457	protein folding	40	10	3.55	0.00198
Biologcal process	GO:0006418	tRNA aminoacylation for protein translat...	39	8	3.46	0.01875
Biologcal process	GO:0043038	amino acid activation	39	8	3.46	0.01875
Biologcal process	GO:0043039	tRNA aminoacylation	39	8	3.46	0.01875
Biologcal process	GO:0006325	chromatin organization	27	7	2.39	0.00754
Biologcal process	GO:0007017	microtubule-based process	22	6	1.95	0.01017
Biologcal process	GO:0016052	carbohydrate catabolic process	31	6	2.75	0.05119
Biologcal process	GO:0042545	cell wall modification	5	5	0.44	5.3e-06
Biologcal process	GO:0045229	external encapsulating structure organiz...	8	5	0.71	0.00024
Biologcal process	GO:0071555	cell wall organization	8	5	0.71	0.00024
Biologcal process	GO:0071554	cell wall organization or biogenesis	10	5	0.89	0.00092
Biologcal process	GO:0006928	movement of cell or subcellular componen...	12	5	1.06	0.00249
Biologcal process	GO:0007018	microtubule-based movement	12	5	1.06	0.00249
Biologcal process	GO:0016569	covalent chromatin modification	16	5	1.42	0.01021
Biologcal process	GO:0016570	histone modification	16	5	1.42	0.01021
Biologcal process	GO:0006354	DNA-templated transcription, elongation	7	4	0.62	0.00171
Biologcal process	GO:0000272	polysaccharide catabolic process	8	4	0.71	0.00318
Biologcal process	GO:0006090	pyruvate metabolic process	12	4	1.06	0.01691
Biologcal process	GO:0005976	polysaccharide metabolic process	15	4	1.33	0.03773
Biologcal process	GO:0006364	rRNA processing	15	4	1.33	0.03773
Biologcal process	GO:0016072	rRNA metabolic process	15	4	1.33	0.03773
Biologcal process	GO:0000280	nuclear division	9	3	0.8	0.03872
Molecular function	GO:0008144	drug binding	554	80	49.54	4.4e-06
Molecular function	GO:0030599	pectinesterase activity	5	5	0.45	5.6e-06
Molecular function	GO:0043168	anion binding	858	111	76.73	1.1e-05
Molecular function	GO:0005488	binding	3180	325	284.39	1.5e-05
Molecular function	GO:0016787	hydrolase activity	936	118	83.71	1.8e-05
Molecular function	GO:0016818	hydrolase activity, acting on acid anhyd...	197	36	17.62	2e-05
Molecular function	GO:0036094	small molecule binding	978	122	87.46	2.1e-05
Molecular function	GO:0016817	hydrolase activity, acting on acid anhyd...	199	36	17.8	2.5e-05
Molecular function	GO:0030554	adenyl nucleotide binding	502	70	44.89	6.4e-05
Molecular function	GO:0016462	pyrophosphatase activity	193	34	17.26	7.5e-05
Molecular function	GO:0017076	purine nucleotide binding	588	79	52.59	7.6e-05
Molecular function	GO:0005524	ATP binding	489	68	43.73	9e-05
Molecular function	GO:0032559	adenyl ribonucleotide binding	500	69	44.72	0.0001
Molecular function	GO:0035639	purine ribonucleoside triphosphate bindi...	575	77	51.42	0.00011
Molecular function	GO:0032555	purine ribonucleotide binding	586	78	52.41	0.00012
Molecular function	GO:0004553	hydrolase activity, hydrolyzing O-glycos...	174	31	15.56	0.00013
Molecular function	GO:0008236	serine-type peptidase activity	46	13	4.11	0.00013
Molecular function	GO:0017171	serine hydrolase activity	46	13	4.11	0.00013
Molecular function	GO:0032553	ribonucleotide binding	617	81	55.18	0.00014
Molecular function	GO:0000166	nucleotide binding	889	109	79.5	0.00014
Molecular function	GO:1901265	nucleoside phosphate binding	889	109	79.5	0.00014
Molecular function	GO:0003723	RNA binding	145	27	12.97	0.00016
Molecular function	GO:0097367	carbohydrate derivative binding	632	82	56.52	0.00019
Molecular function	GO:0017111	nucleoside-triphosphatase activity	186	32	16.63	0.00019
Molecular function	GO:0016798	hydrolase activity, acting on glycosyl b...	179	31	16.01	0.00021
Molecular function	GO:0052689	carboxylic ester hydrolase activity	27	9	2.41	0.00037
Molecular function	GO:0004650	polygalacturonase activity	17	7	1.52	0.00038
Molecular function	GO:0005515	protein binding	902	108	80.67	0.00041
Molecular function	GO:0030248	cellulose binding	24	8	2.15	0.00078
Molecular function	GO:0003774	motor activity	20	7	1.79	0.00121
Molecular function	GO:0004252	serine-type endopeptidase activity	26	8	2.33	0.00141
Molecular function	GO:0051082	unfolded protein binding	21	7	1.88	0.00167
Molecular function	GO:0008092	cytoskeletal protein binding	33	9	2.95	0.00185
Molecular function	GO:0001871	pattern binding	28	8	2.5	0.00239
Molecular function	GO:0030247	polysaccharide binding	28	8	2.5	0.00239
Molecular function	GO:0030246	carbohydrate binding	57	12	5.1	0.00384
Molecular function	GO:0008017	microtubule binding	13	5	1.16	0.00393
Molecular function	GO:0003777	microtubule motor activity	15	5	1.34	0.00789
Molecular function	GO:0015631	tubulin binding	15	5	1.34	0.00789
Molecular function	GO:0004386	helicase activity	34	8	3.04	0.00869
Molecular function	GO:0008810	cellulase activity	6	3	0.54	0.01157
Molecular function	GO:0070011	peptidase activity, acting on L-amino ac...	142	21	12.7	0.01409
Molecular function	GO:0003824	catalytic activity	2757	269	246.56	0.0146
Molecular function	GO:0008757	S-adenosylmethionine-dependent methyltra...	24	6	2.15	0.01653
Molecular function	GO:0051536	iron-sulfur cluster binding	31	7	2.77	0.0173
Molecular function	GO:0051540	metal cluster binding	31	7	2.77	0.0173
Molecular function	GO:0004812	aminoacyl-tRNA ligase activity	39	8	3.49	0.01985
Molecular function	GO:0016875	ligase activity, forming carbon-oxygen b...	39	8	3.49	0.01985
Molecular function	GO:0008233	peptidase activity	149	21	13.33	0.02326
Molecular function	GO:0097159	organic cyclic compound binding	1849	185	165.36	0.02555
Cellular component	GO:0030117	membrane coat	18	9	1.43	2.6e-06
Cellular component	GO:0048475	coated membrane	18	9	1.43	2.6e-06
Cellular component	GO:0005623	cell	1010	105	80.45	3.7e-06
Cellular component	GO:0044464	cell part	1010	105	80.45	3.7e-06
Cellular component	GO:0005798	Golgi-associated vesicle	8	6	0.64	5.6e-06
Cellular component	GO:0012506	vesicle membrane	8	6	0.64	5.6e-06
Cellular component	GO:0030120	vesicle coat	8	6	0.64	5.6e-06
Cellular component	GO:0030659	cytoplasmic vesicle membrane	8	6	0.64	5.6e-06
Cellular component	GO:0030660	Golgi-associated vesicle membrane	8	6	0.64	5.6e-06
Cellular component	GO:0030662	coated vesicle membrane	8	6	0.64	5.6e-06
Cellular component	GO:0044424	intracellular part	921	97	73.36	1.3e-05
Cellular component	GO:0030135	coated vesicle	9	6	0.72	1.6e-05
Cellular component	GO:0044433	cytoplasmic vesicle part	9	6	0.72	1.6e-05
Cellular component	GO:0005576	extracellular region	34	11	2.71	3.2e-05
Cellular component	GO:0031410	cytoplasmic vesicle	10	6	0.8	3.7e-05
Cellular component	GO:0031982	vesicle	10	6	0.8	3.7e-05
Cellular component	GO:0097708	intracellular vesicle	10	6	0.8	3.7e-05
Cellular component	GO:0005622	intracellular	986	100	78.54	5.8e-05
Cellular component	GO:0005794	Golgi apparatus	19	7	1.51	0.00039
Cellular component	GO:0005618	cell wall	11	5	0.88	0.00093
Cellular component	GO:0030312	external encapsulating structure	11	5	0.88	0.00093
Cellular component	GO:0005852	eukaryotic translation initiation factor...	13	5	1.04	0.00227
Cellular component	GO:0030133	transport vesicle	5	3	0.4	0.00439
Cellular component	GO:0030658	transport vesicle membrane	5	3	0.4	0.00439
Cellular component	GO:0098805	whole membrane	29	7	2.31	0.00614
Cellular component	GO:0012505	endomembrane system	77	13	6.13	0.00629
Cellular component	GO:0044431	Golgi apparatus part	16	5	1.27	0.00635
Cellular component	GO:0032991	protein-containing complex	422	46	33.61	0.00824
Cellular component	GO:0098588	bounding membrane of organelle	38	8	3.03	0.0083
Cellular component	GO:0005694	chromosome	54	10	4.3	0.00843
Cellular component	GO:0005737	cytoplasm	423	46	33.69	0.00863
Cellular component	GO:0043228	non-membrane-bounded organelle	208	26	16.57	0.01002
Cellular component	GO:0043232	intracellular non-membrane-bounded organ...	208	26	16.57	0.01002
Cellular component	GO:0071944	cell periphery	32	7	2.55	0.01082
Cellular component	GO:0031461	cullin-RING ubiquitin ligase complex	7	3	0.56	0.01364
Cellular component	GO:0043226	organelle	715	69	56.95	0.01893
Cellular component	GO:0043229	intracellular organelle	715	69	56.95	0.01893
Cellular component	GO:0000151	ubiquitin ligase complex	8	3	0.64	0.02056
Cellular component	GO:1902494	catalytic complex	89	13	7.09	0.02081
Cellular component	GO:0044422	organelle part	277	31	22.06	0.02368
Cellular component	GO:0044446	intracellular organelle part	277	31	22.06	0.02368
Cellular component	GO:0005856	cytoskeleton	39	7	3.11	0.03092
Cellular component	GO:0044430	cytoskeletal part	39	7	3.11	0.03092
Cellular component	GO:0044444	cytoplasmic part	307	33	24.45	0.03384
Cellular component	GO:0098796	membrane protein complex	76	11	6.05	0.03457
Cellular component	GO:0000152	nuclear ubiquitin ligase complex	5	2	0.4	0.05368
Cellular component	GO:0005680	anaphase-promoting complex	5	2	0.4	0.05368
Cellular component	GO:0016459	myosin complex	5	2	0.4	0.05368
Cellular component	GO:0033180	proton-transporting V-type ATPase, V1 do...	5	2	0.4	0.05368
Cellular component	GO:0031090	organelle membrane	63	9	5.02	0.05764

## Sheet: MR-48hpi
S3. Enrichment analysis of S. sclerotiorum upregulated genes during interaction with moderately resistant (MR) and susceptible (S) chickpea lines at 6, 12, 24, 48 and 72 hours post inoculation
GO Type	GO.ID	Term	Annotated	Significant	Expected	classicFisher
Biological process	GO:0008152	metabolic process	2808	362	347.1	0.04409
Biological process	GO:0055114	oxidation-reduction process	649	101	80.22	0.00458
Biological process	GO:0005975	carbohydrate metabolic process	261	92	32.26	1.1e-23
Biological process	GO:0050896	response to stimulus	244	39	30.16	0.05009
Biological process	GO:0051716	cellular response to stimulus	209	33	25.83	0.0778
Biological process	GO:1901575	organic substance catabolic process	152	26	18.79	0.05006
Biological process	GO:0009056	catabolic process	160	26	19.78	0.08342
Biological process	GO:0007165	signal transduction	118	23	14.59	0.01608
Biological process	GO:0023052	signaling	118	23	14.59	0.01608
Biological process	GO:0007154	cell communication	119	23	14.71	0.01771
Biological process	GO:0006996	organelle organization	110	19	13.6	0.07901
Biological process	GO:0009057	macromolecule catabolic process	85	16	10.51	0.05379
Biological process	GO:0051276	chromosome organization	55	14	6.8	0.00563
Biological process	GO:0016192	vesicle-mediated transport	62	13	7.66	0.03659
Biological process	GO:0030163	protein catabolic process	56	11	6.92	0.07758
Biological process	GO:0005976	polysaccharide metabolic process	15	8	1.85	0.00015
Biological process	GO:0044262	cellular carbohydrate metabolic process	20	8	2.47	0.00166
Biological process	GO:0016052	carbohydrate catabolic process	31	8	3.83	0.03065
Biological process	GO:0006091	generation of precursor metabolites and ...	35	8	4.33	0.05902
Biological process	GO:0007017	microtubule-based process	22	6	2.72	0.0456
Biological process	GO:0006928	movement of cell or subcellular componen...	12	5	1.48	0.01064
Biological process	GO:0007018	microtubule-based movement	12	5	1.48	0.01064
Biological process	GO:0016051	carbohydrate biosynthetic process	13	5	1.61	0.01556
Biological process	GO:0016569	covalent chromatin modification	16	5	1.98	0.03863
Biological process	GO:0016570	histone modification	16	5	1.98	0.03863
Biological process	GO:0006979	response to oxidative stress	17	5	2.1	0.04935
Biological process	GO:0046434	organophosphate catabolic process	18	5	2.22	0.06166
Biological process	GO:0005996	monosaccharide metabolic process	19	5	2.35	0.07553
Biological process	GO:0042545	cell wall modification	5	4	0.62	0.00104
Biological process	GO:0043087	regulation of GTPase activity	5	4	0.62	0.00104
Biological process	GO:0006073	cellular glucan metabolic process	6	4	0.74	0.00282
Biological process	GO:0044042	glucan metabolic process	6	4	0.74	0.00282
Biological process	GO:0044264	cellular polysaccharide metabolic proces...	6	4	0.74	0.00282
Biological process	GO:0051336	regulation of hydrolase activity	7	4	0.87	0.00593
Biological process	GO:0000272	polysaccharide catabolic process	8	4	0.99	0.01072
Biological process	GO:0045229	external encapsulating structure organiz...	8	4	0.99	0.01072
Biological process	GO:0071555	cell wall organization	8	4	0.99	0.01072
Biological process	GO:0071554	cell wall organization or biogenesis	10	4	1.24	0.02627
Biological process	GO:0051056	regulation of small GTPase mediated sign...	11	4	1.36	0.03734
Biological process	GO:0006090	pyruvate metabolic process	12	4	1.48	0.05069
Biological process	GO:1902531	regulation of intracellular signal trans...	12	4	1.48	0.05069
Biological process	GO:0009966	regulation of signal transduction	14	4	1.73	0.08411
Biological process	GO:0010646	regulation of cell communication	14	4	1.73	0.08411
Biological process	GO:0023051	regulation of signaling	14	4	1.73	0.08411
Biological process	GO:0006536	glutamate metabolic process	5	3	0.62	0.01549
Biological process	GO:0009250	glucan biosynthetic process	5	3	0.62	0.01549
Biological process	GO:0033692	cellular polysaccharide biosynthetic pro...	5	3	0.62	0.01549
Biological process	GO:0000271	polysaccharide biosynthetic process	6	3	0.74	0.02816
Biological process	GO:0006354	DNA-templated transcription, elongation	7	3	0.87	0.04482
Biological process	GO:0044242	cellular lipid catabolic process	7	3	0.87	0.04482
Molecular function	GO:0004553	hydrolase activity, hydrolyzing O-glycos...	174	72	21.39	5.1e-23
Molecular function	GO:0016798	hydrolase activity, acting on glycosyl b...	179	72	22.01	3.9e-22
Molecular function	GO:0030246	carbohydrate binding	57	31	7.01	1.6e-14
Molecular function	GO:0030248	cellulose binding	24	18	2.95	2.2e-12
Molecular function	GO:0001871	pattern binding	28	18	3.44	1.3e-10
Molecular function	GO:0030247	polysaccharide binding	28	18	3.44	1.3e-10
Molecular function	GO:0016787	hydrolase activity	936	174	115.07	3.6e-10
Molecular function	GO:0003824	catalytic activity	2757	401	338.95	4.5e-08
Molecular function	GO:0004650	polygalacturonase activity	17	11	2.09	5.5e-07
Molecular function	GO:0048037	cofactor binding	458	82	56.31	0.00016
Molecular function	GO:0030599	pectinesterase activity	5	4	0.61	0.00102
Molecular function	GO:0052689	carboxylic ester hydrolase activity	27	9	3.32	0.00364
Molecular function	GO:0051213	dioxygenase activity	19	7	2.34	0.00545
Molecular function	GO:0003774	motor activity	20	7	2.46	0.00752
Molecular function	GO:0051536	iron-sulfur cluster binding	31	9	3.81	0.00999
Molecular function	GO:0051540	metal cluster binding	31	9	3.81	0.00999
Molecular function	GO:0020037	heme binding	134	26	16.47	0.01113
Molecular function	GO:0046906	tetrapyrrole binding	134	26	16.47	0.01113
Molecular function	GO:0008017	microtubule binding	13	5	1.6	0.01526
Molecular function	GO:0008092	cytoskeletal protein binding	33	9	4.06	0.01528
Molecular function	GO:0050662	coenzyme binding	274	46	33.69	0.01528
Molecular function	GO:0043168	anion binding	858	124	105.48	0.02128
Molecular function	GO:0004190	aspartic-type endopeptidase activity	14	5	1.72	0.02139
Molecular function	GO:0070001	aspartic-type peptidase activity	14	5	1.72	0.02139
Molecular function	GO:0004601	peroxidase activity	19	6	2.34	0.02234
Molecular function	GO:0016491	oxidoreductase activity	777	113	95.53	0.02345
Molecular function	GO:0004616	phosphogluconate dehydrogenase (decarbox...	6	3	0.74	0.02778
Molecular function	GO:0008199	ferric iron binding	6	3	0.74	0.02778
Molecular function	GO:0008810	cellulase activity	6	3	0.74	0.02778
Molecular function	GO:0003777	microtubule motor activity	15	5	1.84	0.02892
Molecular function	GO:0015631	tubulin binding	15	5	1.84	0.02892
Molecular function	GO:0016702	oxidoreductase activity, acting on singl...	15	5	1.84	0.02892
Molecular function	GO:0005506	iron ion binding	139	25	17.09	0.03069
Molecular function	GO:0005543	phospholipid binding	22	6	2.7	0.0447
Molecular function	GO:0016684	oxidoreductase activity, acting on perox...	22	6	2.7	0.0447
Molecular function	GO:0004386	helicase activity	34	8	4.18	0.04963
Molecular function	GO:0016758	transferase activity, transferring hexos...	40	9	4.92	0.04981
Molecular function	GO:0050660	flavin adenine dinucleotide binding	126	22	15.49	0.05428
Molecular function	GO:0016818	hydrolase activity, acting on acid anhyd...	197	32	24.22	0.05745
Molecular function	GO:0016817	hydrolase activity, acting on acid anhyd...	199	32	24.47	0.06438
Molecular function	GO:0004096	catalase activity	8	3	0.98	0.06446
Molecular function	GO:0005096	GTPase activator activity	8	3	0.98	0.06446
Molecular function	GO:0008289	lipid binding	24	6	2.95	0.06534
Molecular function	GO:0016462	pyrophosphatase activity	193	31	23.73	0.06874
Molecular function	GO:0017111	nucleoside-triphosphatase activity	186	30	22.87	0.06937
Molecular function	GO:0098772	molecular function regulator	43	9	5.29	0.07389
Molecular function	GO:0036094	small molecule binding	978	134	120.24	0.07634
Molecular function	GO:0010181	FMN binding	31	7	3.81	0.07765
Molecular function	GO:0005085	guanyl-nucleotide exchange factor activi...	14	4	1.72	0.08287
Molecular function	GO:0000166	nucleotide binding	889	122	109.3	0.08599
Cellular component	GO:0005576	extracellular region	34	21	3.22	3e-14
Cellular component	GO:0005618	cell wall	11	6	1.04	0.0002
Cellular component	GO:0030312	external encapsulating structure	11	6	1.04	0.0002
Cellular component	GO:0030117	membrane coat	18	7	1.71	0.00078
Cellular component	GO:0048475	coated membrane	18	7	1.71	0.00078
Cellular component	GO:0005794	Golgi apparatus	19	7	1.8	0.00114
Cellular component	GO:0071944	cell periphery	32	9	3.03	0.00204
Cellular component	GO:0005798	Golgi-associated vesicle	8	4	0.76	0.00402
Cellular component	GO:0012506	vesicle membrane	8	4	0.76	0.00402
Cellular component	GO:0030120	vesicle coat	8	4	0.76	0.00402
Cellular component	GO:0030659	cytoplasmic vesicle membrane	8	4	0.76	0.00402
Cellular component	GO:0030660	Golgi-associated vesicle membrane	8	4	0.76	0.00402
Cellular component	GO:0030662	coated vesicle membrane	8	4	0.76	0.00402
Cellular component	GO:0030135	coated vesicle	9	4	0.85	0.0067
Cellular component	GO:0044433	cytoplasmic vesicle part	9	4	0.85	0.0067
Cellular component	GO:0031410	cytoplasmic vesicle	10	4	0.95	0.01035
Cellular component	GO:0031982	vesicle	10	4	0.95	0.01035
Cellular component	GO:0097708	intracellular vesicle	10	4	0.95	0.01035
Cellular component	GO:0044431	Golgi apparatus part	16	5	1.52	0.01323
Cellular component	GO:0005694	chromosome	54	10	5.12	0.02676
Cellular component	GO:1902494	catalytic complex	89	14	8.43	0.0363
Cellular component	GO:0005856	cytoskeleton	39	7	3.7	0.06906
Cellular component	GO:0044430	cytoskeletal part	39	7	3.7	0.06906
Cellular component	GO:0016459	myosin complex	5	2	0.47	0.07371
Cellular component	GO:0033180	proton-transporting V-type ATPase, V1 do...	5	2	0.47	0.07371
Cellular component	GO:0015629	actin cytoskeleton	13	3	1.23	0.11788
Cellular component	GO:0030118	clathrin coat	7	2	0.66	0.13657
Cellular component	GO:0031461	cullin-RING ubiquitin ligase complex	7	2	0.66	0.13657
Cellular component	GO:1990234	transferase complex	38	6	3.6	0.14385
Cellular component	GO:0000151	ubiquitin ligase complex	8	2	0.76	0.17118
Cellular component	GO:0098797	plasma membrane protein complex	8	2	0.76	0.17118
Cellular component	GO:0098796	membrane protein complex	76	10	7.2	0.17608
Cellular component	GO:0005815	microtubule organizing center	9	2	0.85	0.20701
Cellular component	GO:0044459	plasma membrane part	9	2	0.85	0.20701
Cellular component	GO:0015630	microtubule cytoskeleton	27	4	2.56	0.24901
Cellular component	GO:0033178	proton-transporting two-sector ATPase co...	11	2	1.04	0.28029
Cellular component	GO:0098588	bounding membrane of organelle	38	5	3.6	0.2886
Cellular component	GO:0098805	whole membrane	29	4	2.75	0.29284
Cellular component	GO:0012505	endomembrane system	77	9	7.3	0.3028
Cellular component	GO:0033176	proton-transporting V-type ATPase comple...	12	2	1.14	0.31691
Cellular component	GO:1905368	peptidase complex	22	3	2.08	0.34722
Cellular component	GO:0005852	eukaryotic translation initiation factor...	13	2	1.23	0.3531
Cellular component	GO:0000123	histone acetyltransferase complex	5	1	0.47	0.39251
Cellular component	GO:0000152	nuclear ubiquitin ligase complex	5	1	0.47	0.39251
Cellular component	GO:0005680	anaphase-promoting complex	5	1	0.47	0.39251
Cellular component	GO:0005759	mitochondrial matrix	5	1	0.47	0.39251
Cellular component	GO:0005885	Arp2/3 protein complex	5	1	0.47	0.39251
Cellular component	GO:0030131	clathrin adaptor complex	5	1	0.47	0.39251
Cellular component	GO:0030133	transport vesicle	5	1	0.47	0.39251
Cellular component	GO:0030658	transport vesicle membrane	5	1	0.47	0.39251

## Sheet: MR-72hpi
S3. Enrichment analysis of S. sclerotiorum upregulated genes during interaction with moderately resistant (MR) and susceptible (S) chickpea lines at 6, 12, 24, 48 and 72 hours post inoculation
GO Type	GO.ID	Term	Annotated	Significant	Expected	classicFisher
Biological process	GO:0008152	metabolic process	2808	271	260.32	0.08636
Biological process	GO:0055114	oxidation-reduction process	649	77	60.17	0.0087
Biological process	GO:0005975	carbohydrate metabolic process	261	67	24.2	4.4e-16
Biological process	GO:0016043	cellular component organization	150	21	13.91	0.03434
Biological process	GO:0006996	organelle organization	110	17	10.2	0.02323
Biological process	GO:0007165	signal transduction	118	16	10.94	0.07582
Biological process	GO:0023052	signaling	118	16	10.94	0.07582
Biological process	GO:0007154	cell communication	119	16	11.03	0.08052
Biological process	GO:0051276	chromosome organization	55	12	5.1	0.00371
Biological process	GO:0009057	macromolecule catabolic process	85	12	7.88	0.09048
Biological process	GO:0016192	vesicle-mediated transport	62	10	5.75	0.05666
Biological process	GO:0005976	polysaccharide metabolic process	15	8	1.39	1.8e-05
Biological process	GO:0044262	cellular carbohydrate metabolic process	20	7	1.85	0.00148
Biological process	GO:0016052	carbohydrate catabolic process	31	7	2.87	0.02062
Biological process	GO:0006091	generation of precursor metabolites and ...	35	7	3.24	0.03832
Biological process	GO:0016051	carbohydrate biosynthetic process	13	5	1.21	0.00457
Biological process	GO:0005996	monosaccharide metabolic process	19	5	1.76	0.026
Biological process	GO:0015980	energy derivation by oxidation of organi...	21	5	1.95	0.03905
Biological process	GO:0007017	microtubule-based process	22	5	2.04	0.04683
Biological process	GO:0006325	chromatin organization	27	5	2.5	0.0985
Biological process	GO:0042545	cell wall modification	5	4	0.46	0.00034
Biological process	GO:0043087	regulation of GTPase activity	5	4	0.46	0.00034
Biological process	GO:0006073	cellular glucan metabolic process	6	4	0.56	0.00094
Biological process	GO:0044042	glucan metabolic process	6	4	0.56	0.00094
Biological process	GO:0044264	cellular polysaccharide metabolic proces...	6	4	0.56	0.00094
Biological process	GO:0051336	regulation of hydrolase activity	7	4	0.65	0.00203
Biological process	GO:0000272	polysaccharide catabolic process	8	4	0.74	0.00376
Biological process	GO:0045229	external encapsulating structure organiz...	8	4	0.74	0.00376
Biological process	GO:0071555	cell wall organization	8	4	0.74	0.00376
Biological process	GO:0071554	cell wall organization or biogenesis	10	4	0.93	0.0097
Biological process	GO:0006928	movement of cell or subcellular componen...	12	4	1.11	0.0197
Biological process	GO:0007018	microtubule-based movement	12	4	1.11	0.0197
Biological process	GO:0050790	regulation of catalytic activity	14	4	1.3	0.03436
Biological process	GO:0065009	regulation of molecular function	15	4	1.39	0.04353
Biological process	GO:0016569	covalent chromatin modification	16	4	1.48	0.05393
Biological process	GO:0016570	histone modification	16	4	1.48	0.05393
Biological process	GO:0009250	glucan biosynthetic process	5	3	0.46	0.00685
Biological process	GO:0033692	cellular polysaccharide biosynthetic pro...	5	3	0.46	0.00685
Biological process	GO:0000271	polysaccharide biosynthetic process	6	3	0.56	0.01277
Biological process	GO:0034637	cellular carbohydrate biosynthetic proce...	9	3	0.83	0.04348
Biological process	GO:0051056	regulation of small GTPase mediated sign...	11	3	1.02	0.07438
Biological process	GO:0006090	pyruvate metabolic process	12	3	1.11	0.09261
Biological process	GO:1902531	regulation of intracellular signal trans...	12	3	1.11	0.09261
Biological process	GO:0000077	DNA damage checkpoint	5	2	0.46	0.07097
Biological process	GO:0006536	glutamate metabolic process	5	2	0.46	0.07097
Biological process	GO:0009894	regulation of catabolic process	5	2	0.46	0.07097
Biological process	GO:0019751	polyol metabolic process	5	2	0.46	0.07097
Biological process	GO:0031570	DNA integrity checkpoint	5	2	0.46	0.07097
Biological process	GO:0000075	cell cycle checkpoint	6	2	0.56	0.10008
Biological process	GO:0006006	glucose metabolic process	6	2	0.56	0.10008
Molecular function	GO:0004553	hydrolase activity, hydrolyzing O-glycos...	174	51	15.56	3e-15
Molecular function	GO:0016798	hydrolase activity, acting on glycosyl b...	179	51	16.01	1.1e-14
Molecular function	GO:0016787	hydrolase activity	936	132	83.71	4.2e-09
Molecular function	GO:0003824	catalytic activity	2757	303	246.56	1e-08
Molecular function	GO:0030246	carbohydrate binding	57	18	5.1	1.1e-06
Molecular function	GO:0004650	polygalacturonase activity	17	8	1.52	4.5e-05
Molecular function	GO:0030599	pectinesterase activity	5	4	0.45	0.00029
Molecular function	GO:0052689	carboxylic ester hydrolase activity	27	9	2.41	0.00037
Molecular function	GO:0048037	cofactor binding	458	61	40.96	0.0007
Molecular function	GO:0030248	cellulose binding	24	8	2.15	0.00078
Molecular function	GO:0001871	pattern binding	28	8	2.5	0.00239
Molecular function	GO:0030247	polysaccharide binding	28	8	2.5	0.00239
Molecular function	GO:0051536	iron-sulfur cluster binding	31	8	2.77	0.00479
Molecular function	GO:0051540	metal cluster binding	31	8	2.77	0.00479
Molecular function	GO:0008236	serine-type peptidase activity	46	10	4.11	0.00636
Molecular function	GO:0017171	serine hydrolase activity	46	10	4.11	0.00636
Molecular function	GO:0004252	serine-type endopeptidase activity	26	7	2.33	0.00639
Molecular function	GO:0003774	motor activity	20	6	1.79	0.00647
Molecular function	GO:0016702	oxidoreductase activity, acting on singl...	15	5	1.34	0.00789
Molecular function	GO:0005543	phospholipid binding	22	6	1.97	0.01068
Molecular function	GO:0050662	coenzyme binding	274	36	24.5	0.01101
Molecular function	GO:0008199	ferric iron binding	6	3	0.54	0.01157
Molecular function	GO:0008810	cellulase activity	6	3	0.54	0.01157
Molecular function	GO:0008289	lipid binding	24	6	2.15	0.01653
Molecular function	GO:0043168	anion binding	858	93	76.73	0.02089
Molecular function	GO:0051213	dioxygenase activity	19	5	1.7	0.02266
Molecular function	GO:0016758	transferase activity, transferring hexos...	40	8	3.58	0.02294
Molecular function	GO:0016829	lyase activity	88	14	7.87	0.02318
Molecular function	GO:0005096	GTPase activator activity	8	3	0.72	0.02829
Molecular function	GO:0020037	heme binding	134	19	11.98	0.02835
Molecular function	GO:0046906	tetrapyrrole binding	134	19	11.98	0.02835
Molecular function	GO:0016788	hydrolase activity, acting on ester bond...	228	29	20.39	0.03148
Molecular function	GO:0098772	molecular function regulator	43	8	3.85	0.03422
Molecular function	GO:0003777	microtubule motor activity	15	4	1.34	0.0389
Molecular function	GO:0016701	oxidoreductase activity, acting on singl...	22	5	1.97	0.04113
Molecular function	GO:0016818	hydrolase activity, acting on acid anhyd...	197	25	17.62	0.04477
Molecular function	GO:0070011	peptidase activity, acting on L-amino ac...	142	19	12.7	0.04757
Molecular function	GO:0016817	hydrolase activity, acting on acid anhyd...	199	25	17.8	0.04956
Molecular function	GO:0016491	oxidoreductase activity	777	82	69.49	0.05241
Molecular function	GO:0004177	aminopeptidase activity	10	3	0.89	0.05301
Molecular function	GO:0030695	GTPase regulator activity	10	3	0.89	0.05301
Molecular function	GO:0010181	FMN binding	31	6	2.77	0.05328
Molecular function	GO:0035091	phosphatidylinositol binding	17	4	1.52	0.05888
Molecular function	GO:0016462	pyrophosphatase activity	193	24	17.26	0.05907
Molecular function	GO:0000166	nucleotide binding	889	92	79.5	0.06195
Molecular function	GO:1901265	nucleoside phosphate binding	889	92	79.5	0.06195
Molecular function	GO:0004175	endopeptidase activity	74	11	6.62	0.06287
Molecular function	GO:0002161	aminoacyl-tRNA editing activity	5	2	0.45	0.06652
Molecular function	GO:0046527	glucosyltransferase activity	5	2	0.45	0.06652
Molecular function	GO:0050525	cutinase activity	5	2	0.45	0.06652
Cellular component	GO:0005576	extracellular region	34	11	2.23	4.8e-06
Cellular component	GO:0005618	cell wall	11	6	0.72	2.5e-05
Cellular component	GO:0030312	external encapsulating structure	11	6	0.72	2.5e-05
Cellular component	GO:0030117	membrane coat	18	7	1.18	7.6e-05
Cellular component	GO:0048475	coated membrane	18	7	1.18	7.6e-05
Cellular component	GO:0005794	Golgi apparatus	19	7	1.25	0.00011
Cellular component	GO:0071944	cell periphery	32	9	2.1	0.00013
Cellular component	GO:0005798	Golgi-associated vesicle	8	4	0.53	0.00101
Cellular component	GO:0012506	vesicle membrane	8	4	0.53	0.00101
Cellular component	GO:0030120	vesicle coat	8	4	0.53	0.00101
Cellular component	GO:0030659	cytoplasmic vesicle membrane	8	4	0.53	0.00101
Cellular component	GO:0030660	Golgi-associated vesicle membrane	8	4	0.53	0.00101
Cellular component	GO:0030662	coated vesicle membrane	8	4	0.53	0.00101
Cellular component	GO:0030135	coated vesicle	9	4	0.59	0.00172
Cellular component	GO:0044433	cytoplasmic vesicle part	9	4	0.59	0.00172
Cellular component	GO:0031410	cytoplasmic vesicle	10	4	0.66	0.00272
Cellular component	GO:0031982	vesicle	10	4	0.66	0.00272
Cellular component	GO:0097708	intracellular vesicle	10	4	0.66	0.00272
Cellular component	GO:0044431	Golgi apparatus part	16	5	1.05	0.00273
Cellular component	GO:0005694	chromosome	54	9	3.55	0.00717
Cellular component	GO:1902494	catalytic complex	89	12	5.85	0.01136
Cellular component	GO:0016459	myosin complex	5	2	0.33	0.03753
Cellular component	GO:0005856	cytoskeleton	39	6	2.56	0.03862
Cellular component	GO:0044430	cytoskeletal part	39	6	2.56	0.03862
Cellular component	GO:0015629	actin cytoskeleton	13	3	0.85	0.04867
Cellular component	GO:0098796	membrane protein complex	76	9	4.99	0.05678
Cellular component	GO:0012505	endomembrane system	77	9	5.06	0.06085
Cellular component	GO:0030118	clathrin coat	7	2	0.46	0.0723
Cellular component	GO:0098797	plasma membrane protein complex	8	2	0.53	0.09236
Cellular component	GO:0098588	bounding membrane of organelle	38	5	2.5	0.09913
Cellular component	GO:0044459	plasma membrane part	9	2	0.59	0.11379
Cellular component	GO:0098805	whole membrane	29	4	1.91	0.11797
Cellular component	GO:0005623	cell	1010	71	66.35	0.20679
Cellular component	GO:0044464	cell part	1010	71	66.35	0.20679
Cellular component	GO:1990234	transferase complex	38	4	2.5	0.23646
Cellular component	GO:0005886	plasma membrane	15	2	0.99	0.25843
Cellular component	GO:0015630	microtubule cytoskeleton	27	3	1.77	0.25954
Cellular component	GO:0005885	Arp2/3 protein complex	5	1	0.33	0.28836
Cellular component	GO:0030131	clathrin adaptor complex	5	1	0.33	0.28836
Cellular component	GO:0030133	transport vesicle	5	1	0.33	0.28836
Cellular component	GO:0030658	transport vesicle membrane	5	1	0.33	0.28836
Cellular component	GO:0033180	proton-transporting V-type ATPase, V1 do...	5	1	0.33	0.28836
Cellular component	GO:0044445	cytosolic part	5	1	0.33	0.28836
Cellular component	GO:0048500	signal recognition particle	5	1	0.33	0.28836
Cellular component	GO:0044427	chromosomal part	42	4	2.76	0.2962
Cellular component	GO:0000502	proteasome complex	18	2	1.18	0.33346
Cellular component	GO:1905369	endopeptidase complex	18	2	1.18	0.33346
Cellular component	GO:0000139	Golgi membrane	6	1	0.39	0.33525
Cellular component	GO:0005874	microtubule	6	1	0.39	0.33525
Cellular component	GO:0005875	microtubule associated complex	6	1	0.39	0.33525

## Sheet: S-6hpi
S3. Enrichment analysis of S. sclerotiorum upregulated genes during interaction with moderately resistant (MR) and susceptible (S) chickpea lines at 6, 12, 24, 48 and 72 hours post inoculation
GO Type	GO.ID	Term	Annotated	Significant	Expected	classicFisher
Biological process	GO:0065007	biological regulation	488	33	23.94	0.03086
Biological process	GO:0050789	regulation of biological process	457	29	22.42	0.0831
Biological process	GO:0050794	regulation of cellular process	443	28	21.74	0.09125
Biological process	GO:0051716	cellular response to stimulus	209	20	10.25	0.00267
Biological process	GO:0050896	response to stimulus	244	20	11.97	0.01482
Biological process	GO:0006508	proteolysis	144	17	7.07	0.00056
Biological process	GO:0007165	signal transduction	118	15	5.79	0.00054
Biological process	GO:0023052	signaling	118	15	5.79	0.00054
Biological process	GO:0007154	cell communication	119	15	5.84	0.00059
Biological process	GO:0006259	DNA metabolic process	170	14	8.34	0.03748
Biological process	GO:0006996	organelle organization	110	13	5.4	0.00249
Biological process	GO:0016043	cellular component organization	150	13	7.36	0.03091
Biological process	GO:0051276	chromosome organization	55	9	2.7	0.00121
Biological process	GO:0035556	intracellular signal transduction	90	9	4.42	0.03085
Biological process	GO:0016192	vesicle-mediated transport	62	8	3.04	0.01
Biological process	GO:0065008	regulation of biological quality	56	7	2.75	0.01843
Biological process	GO:0015074	DNA integration	41	6	2.01	0.01377
Biological process	GO:0007017	microtubule-based process	22	5	1.08	0.00358
Biological process	GO:0006928	movement of cell or subcellular componen...	12	4	0.59	0.00203
Biological process	GO:0007018	microtubule-based movement	12	4	0.59	0.00203
Biological process	GO:0070085	glycosylation	23	4	1.13	0.02386
Biological process	GO:0006325	chromatin organization	27	4	1.32	0.04064
Biological process	GO:0046034	ATP metabolic process	28	4	1.37	0.04566
Biological process	GO:0009144	purine nucleoside triphosphate metabolic...	30	4	1.47	0.05669
Biological process	GO:0009199	ribonucleoside triphosphate metabolic pr...	30	4	1.47	0.05669
Biological process	GO:0009205	purine ribonucleoside triphosphate metab...	30	4	1.47	0.05669
Biological process	GO:0009141	nucleoside triphosphate metabolic proces...	32	4	1.57	0.06903
Biological process	GO:0042592	homeostatic process	32	4	1.57	0.06903
Biological process	GO:0043087	regulation of GTPase activity	5	3	0.25	0.00108
Biological process	GO:0051336	regulation of hydrolase activity	7	3	0.34	0.00351
Biological process	GO:0000375	RNA splicing, via transesterification re...	13	3	0.64	0.02308
Biological process	GO:0000377	RNA splicing, via transesterification re...	13	3	0.64	0.02308
Biological process	GO:0000398	mRNA splicing, via spliceosome	13	3	0.64	0.02308
Biological process	GO:0050790	regulation of catalytic activity	14	3	0.69	0.02834
Biological process	GO:0065009	regulation of molecular function	15	3	0.74	0.03418
Biological process	GO:0016569	covalent chromatin modification	16	3	0.79	0.04059
Biological process	GO:0016570	histone modification	16	3	0.79	0.04059
Biological process	GO:0006486	protein glycosylation	17	3	0.83	0.04755
Biological process	GO:0009100	glycoprotein metabolic process	17	3	0.83	0.04755
Biological process	GO:0009101	glycoprotein biosynthetic process	17	3	0.83	0.04755
Biological process	GO:0043413	macromolecule glycosylation	17	3	0.83	0.04755
Biological process	GO:0008380	RNA splicing	21	3	1.03	0.08071
Biological process	GO:0000723	telomere maintenance	7	2	0.34	0.04272
Biological process	GO:0006354	DNA-templated transcription, elongation	7	2	0.34	0.04272
Biological process	GO:0032200	telomere organization	7	2	0.34	0.04272
Biological process	GO:0060249	anatomical structure homeostasis	7	2	0.34	0.04272
Biological process	GO:0007015	actin filament organization	10	2	0.49	0.08314
Biological process	GO:0007265	Ras protein signal transduction	10	2	0.49	0.08314
Biological process	GO:0046578	regulation of Ras protein signal transdu...	10	2	0.49	0.08314
Biological process	GO:0051056	regulation of small GTPase mediated sign...	11	2	0.54	0.09843
Molecular process	GO:0008236	serine-type peptidase activity	46	11	2.44	2e-05
Molecular process	GO:0017171	serine hydrolase activity	46	11	2.44	2e-05
Molecular process	GO:0005488	binding	3180	197	168.99	0.00013
Molecular process	GO:0070011	peptidase activity, acting on L-amino ac...	142	19	7.55	0.00016
Molecular process	GO:0005515	protein binding	902	71	47.93	0.0002
Molecular process	GO:0008233	peptidase activity	149	19	7.92	0.0003
Molecular process	GO:0003774	motor activity	20	6	1.06	0.00044
Molecular process	GO:0008092	cytoskeletal protein binding	33	7	1.75	0.00143
Molecular process	GO:0004252	serine-type endopeptidase activity	26	6	1.38	0.00199
Molecular process	GO:0016818	hydrolase activity, acting on acid anhyd...	197	20	10.47	0.00367
Molecular process	GO:0016817	hydrolase activity, acting on acid anhyd...	199	20	10.58	0.00413
Molecular process	GO:0005543	phospholipid binding	22	5	1.17	0.0051
Molecular process	GO:0004190	aspartic-type endopeptidase activity	14	4	0.74	0.00511
Molecular process	GO:0070001	aspartic-type peptidase activity	14	4	0.74	0.00511
Molecular process	GO:0004175	endopeptidase activity	74	10	3.93	0.00534
Molecular process	GO:0016462	pyrophosphatase activity	193	19	10.26	0.00641
Molecular process	GO:0003777	microtubule motor activity	15	4	0.8	0.00668
Molecular process	GO:0140096	catalytic activity, acting on a protein	371	31	19.72	0.00708
Molecular process	GO:0008289	lipid binding	24	5	1.28	0.00754
Molecular process	GO:0017111	nucleoside-triphosphatase activity	186	18	9.88	0.00937
Molecular process	GO:0016787	hydrolase activity	936	64	49.74	0.01503
Molecular process	GO:0098772	molecular function regulator	43	6	2.29	0.02478
Molecular process	GO:0020037	heme binding	134	13	7.12	0.02489
Molecular process	GO:0046906	tetrapyrrole binding	134	13	7.12	0.02489
Molecular process	GO:0046527	glucosyltransferase activity	5	2	0.27	0.02529
Molecular process	GO:0050525	cutinase activity	5	2	0.27	0.02529
Molecular process	GO:0008017	microtubule binding	13	3	0.69	0.02854
Molecular process	GO:0008061	chitin binding	13	3	0.69	0.02854
Molecular process	GO:0005085	guanyl-nucleotide exchange factor activi...	14	3	0.74	0.03493
Molecular process	GO:0008094	DNA-dependent ATPase activity	14	3	0.74	0.03493
Molecular process	GO:0008144	drug binding	554	39	29.44	0.03818
Molecular process	GO:0031177	phosphopantetheine binding	25	4	1.33	0.04085
Molecular process	GO:0072341	modified amino acid binding	25	4	1.33	0.04085
Molecular process	GO:0015631	tubulin binding	15	3	0.8	0.04199
Molecular process	GO:0035091	phosphatidylinositol binding	17	3	0.9	0.05807
Molecular process	GO:0016758	transferase activity, transferring hexos...	40	5	2.13	0.05875
Molecular process	GO:0005524	ATP binding	489	34	25.99	0.05935
Molecular process	GO:0004571	mannosyl-oligosaccharide 1,2-alpha-manno...	8	2	0.43	0.06372
Molecular process	GO:0005096	GTPase activator activity	8	2	0.43	0.06372
Molecular process	GO:0015924	mannosyl-oligosaccharide mannosidase act...	8	2	0.43	0.06372
Molecular process	GO:0005506	iron ion binding	139	12	7.39	0.06463
Molecular process	GO:0097367	carbohydrate derivative binding	632	42	33.59	0.06979
Molecular process	GO:0032559	adenyl ribonucleotide binding	500	34	26.57	0.07616
Molecular process	GO:0004185	serine-type carboxypeptidase activity	9	2	0.48	0.07912
Molecular process	GO:0030554	adenyl nucleotide binding	502	34	26.68	0.07955
Molecular process	GO:0005509	calcium ion binding	44	5	2.34	0.0819
Molecular process	GO:0033218	amide binding	32	4	1.7	0.08725
Molecular process	GO:0043168	anion binding	858	54	45.6	0.09517
Molecular process	GO:0003993	acid phosphatase activity	10	2	0.53	0.09553
Molecular process	GO:0030695	GTPase regulator activity	10	2	0.53	0.09553
Cellular component	GO:0005794	Golgi apparatus	19	6	0.82	9e-05
Cellular component	GO:0005798	Golgi-associated vesicle	8	4	0.34	0.00019
Cellular component	GO:0012506	vesicle membrane	8	4	0.34	0.00019
Cellular component	GO:0030120	vesicle coat	8	4	0.34	0.00019
Cellular component	GO:0030659	cytoplasmic vesicle membrane	8	4	0.34	0.00019
Cellular component	GO:0030660	Golgi-associated vesicle membrane	8	4	0.34	0.00019
Cellular component	GO:0030662	coated vesicle membrane	8	4	0.34	0.00019
Cellular component	GO:0030135	coated vesicle	9	4	0.39	0.00034
Cellular component	GO:0044433	cytoplasmic vesicle part	9	4	0.39	0.00034
Cellular component	GO:0044431	Golgi apparatus part	16	5	0.69	0.00039
Cellular component	GO:0031410	cytoplasmic vesicle	10	4	0.43	0.00055
Cellular component	GO:0031982	vesicle	10	4	0.43	0.00055
Cellular component	GO:0097708	intracellular vesicle	10	4	0.43	0.00055
Cellular component	GO:0030117	membrane coat	18	5	0.77	0.00071
Cellular component	GO:0048475	coated membrane	18	5	0.77	0.00071
Cellular component	GO:0005856	cytoskeleton	39	7	1.68	0.00104
Cellular component	GO:0044430	cytoskeletal part	39	7	1.68	0.00104
Cellular component	GO:0012505	endomembrane system	77	10	3.31	0.00125
Cellular component	GO:0015629	actin cytoskeleton	13	3	0.56	0.01602
Cellular component	GO:0016459	myosin complex	5	2	0.22	0.01679
Cellular component	GO:0098588	bounding membrane of organelle	38	5	1.63	0.02127
Cellular component	GO:0015630	microtubule cytoskeleton	27	4	1.16	0.02613
Cellular component	GO:0044424	intracellular part	921	48	39.62	0.0295
Cellular component	GO:0098805	whole membrane	29	4	1.25	0.03315
Cellular component	GO:0030118	clathrin coat	7	2	0.3	0.03333
Cellular component	GO:0098796	membrane protein complex	76	7	3.27	0.04133
Cellular component	GO:0098797	plasma membrane protein complex	8	2	0.34	0.04322
Cellular component	GO:0005815	microtubule organizing center	9	2	0.39	0.05404
Cellular component	GO:0044459	plasma membrane part	9	2	0.39	0.05404
Cellular component	GO:0044422	organelle part	277	17	11.92	0.07359
Cellular component	GO:0044446	intracellular organelle part	277	17	11.92	0.07359
Cellular component	GO:0005694	chromosome	54	5	2.32	0.07887
Cellular component	GO:1902494	catalytic complex	89	7	3.83	0.08357
Cellular component	GO:0043226	organelle	715	37	30.76	0.08389
Cellular component	GO:0043229	intracellular organelle	715	37	30.76	0.08389
Cellular component	GO:0005622	intracellular	986	48	42.42	0.11055
Cellular component	GO:0005623	cell	1010	49	43.45	0.11087
Cellular component	GO:0044464	cell part	1010	49	43.45	0.11087
Cellular component	GO:0005783	endoplasmic reticulum	45	4	1.94	0.1248
Cellular component	GO:0031090	organelle membrane	63	5	2.71	0.13061
Cellular component	GO:0005886	plasma membrane	15	2	0.65	0.1337
Cellular component	GO:0071944	cell periphery	32	3	1.38	0.15603
Cellular component	GO:0043228	non-membrane-bounded organelle	208	12	8.95	0.17428
Cellular component	GO:0043232	intracellular non-membrane-bounded organ...	208	12	8.95	0.17428
Cellular component	GO:0005885	Arp2/3 protein complex	5	1	0.22	0.1976
Cellular component	GO:0030131	clathrin adaptor complex	5	1	0.22	0.1976
Cellular component	GO:0030133	transport vesicle	5	1	0.22	0.1976
Cellular component	GO:0030658	transport vesicle membrane	5	1	0.22	0.1976
Cellular component	GO:0033180	proton-transporting V-type ATPase, V1 do...	5	1	0.22	0.1976
Cellular component	GO:1990234	transferase complex	38	3	1.63	0.2223

## Sheet: S-12hpi
S3. Enrichment analysis of S. sclerotiorum upregulated genes during interaction with moderately resistant (MR) and susceptible (S) chickpea lines at 6, 12, 24, 48 and 72 hours post inoculation
GO Type	GO.ID	Term	Annotated	Significant	Expected	classicFisher
Biological process	GO:0065007	biological regulation	488	52	36.11	0.00307
Biological process	GO:0050789	regulation of biological process	457	48	33.82	0.006
Biological process	GO:0050794	regulation of cellular process	443	45	32.78	0.01414
Biological process	GO:0050896	response to stimulus	244	28	18.06	0.01156
Biological process	GO:0051716	cellular response to stimulus	209	27	15.47	0.00262
Biological process	GO:0006508	proteolysis	144	23	10.66	0.00029
Biological process	GO:0007165	signal transduction	118	22	8.73	3.6e-05
Biological process	GO:0023052	signaling	118	22	8.73	3.6e-05
Biological process	GO:0007154	cell communication	119	22	8.81	4.2e-05
Biological process	GO:0016043	cellular component organization	150	20	11.1	0.00651
Biological process	GO:0071840	cellular component organization or bioge...	180	20	13.32	0.04126
Biological process	GO:0006996	organelle organization	110	16	8.14	0.0063
Biological process	GO:0051641	cellular localization	111	16	8.21	0.00688
Biological process	GO:0016192	vesicle-mediated transport	62	15	4.59	2.9e-05
Biological process	GO:0035556	intracellular signal transduction	90	14	6.66	0.0057
Biological process	GO:0034613	cellular protein localization	90	13	6.66	0.01401
Biological process	GO:0070727	cellular macromolecule localization	90	13	6.66	0.01401
Biological process	GO:0046907	intracellular transport	92	13	6.81	0.01667
Biological process	GO:0051649	establishment of localization in cell	93	13	6.88	0.01813
Biological process	GO:0051276	chromosome organization	55	12	4.07	0.00052
Biological process	GO:0006886	intracellular protein transport	81	12	5.99	0.01482
Biological process	GO:0007264	small GTPase mediated signal transductio...	51	8	3.77	0.03177
Biological process	GO:0006325	chromatin organization	27	6	2	0.01222
Biological process	GO:0016569	covalent chromatin modification	16	5	1.18	0.00474
Biological process	GO:0016570	histone modification	16	5	1.18	0.00474
Biological process	GO:0070085	glycosylation	23	5	1.7	0.02383
Biological process	GO:0006354	DNA-templated transcription, elongation	7	4	0.52	0.00086
Biological process	GO:0007265	Ras protein signal transduction	10	4	0.74	0.00431
Biological process	GO:0046578	regulation of Ras protein signal transdu...	10	4	0.74	0.00431
Biological process	GO:0051056	regulation of small GTPase mediated sign...	11	4	0.81	0.00638
Biological process	GO:1902531	regulation of intracellular signal trans...	12	4	0.89	0.00903
Biological process	GO:0009966	regulation of signal transduction	14	4	1.04	0.01623
Biological process	GO:0010646	regulation of cell communication	14	4	1.04	0.01623
Biological process	GO:0023051	regulation of signaling	14	4	1.04	0.01623
Biological process	GO:0048583	regulation of response to stimulus	14	4	1.04	0.01623
Biological process	GO:0042545	cell wall modification	5	3	0.37	0.00358
Biological process	GO:0043087	regulation of GTPase activity	5	3	0.37	0.00358
Biological process	GO:0000075	cell cycle checkpoint	6	3	0.44	0.00678
Biological process	GO:0045786	negative regulation of cell cycle	7	3	0.52	0.01121
Biological process	GO:0051336	regulation of hydrolase activity	7	3	0.52	0.01121
Biological process	GO:0045229	external encapsulating structure organiz...	8	3	0.59	0.01697
Biological process	GO:0071555	cell wall organization	8	3	0.59	0.01697
Biological process	GO:0006887	exocytosis	10	3	0.74	0.03256
Biological process	GO:0071554	cell wall organization or biogenesis	10	3	0.74	0.03256
Biological process	GO:0032940	secretion by cell	11	3	0.81	0.04238
Biological process	GO:0046903	secretion	11	3	0.81	0.04238
Biological process	GO:0000077	DNA damage checkpoint	5	2	0.37	0.04699
Biological process	GO:0009894	regulation of catabolic process	5	2	0.37	0.04699
Biological process	GO:0016571	histone methylation	5	2	0.37	0.04699
Biological process	GO:0018022	peptidyl-lysine methylation	5	2	0.37	0.04699
Molecular function	GO:0008236	serine-type peptidase activity	46	15	3.46	6.2e-07
Molecular function	GO:0017171	serine hydrolase activity	46	15	3.46	6.2e-07
Molecular function	GO:0070011	peptidase activity, acting on L-amino ac...	142	25	10.67	4.3e-05
Molecular function	GO:0004252	serine-type endopeptidase activity	26	9	1.95	6.9e-05
Molecular function	GO:0008233	peptidase activity	149	25	11.2	9.8e-05
Molecular function	GO:0005488	binding	3180	271	238.99	0.0002
Molecular function	GO:0005543	phospholipid binding	22	7	1.65	0.00081
Molecular function	GO:0004175	endopeptidase activity	74	14	5.56	0.00102
Molecular function	GO:0005515	protein binding	902	91	67.79	0.00108
Molecular function	GO:0008289	lipid binding	24	7	1.8	0.00144
Molecular function	GO:0016818	hydrolase activity, acting on acid anhyd...	197	27	14.81	0.00148
Molecular function	GO:0016787	hydrolase activity	936	93	70.34	0.00156
Molecular function	GO:0016817	hydrolase activity, acting on acid anhyd...	199	27	14.96	0.00173
Molecular function	GO:0016462	pyrophosphatase activity	193	26	14.5	0.00232
Molecular function	GO:0140096	catalytic activity, acting on a protein	371	43	27.88	0.00232
Molecular function	GO:0005085	guanyl-nucleotide exchange factor activi...	14	5	1.05	0.00265
Molecular function	GO:0017111	nucleoside-triphosphatase activity	186	25	13.98	0.00288
Molecular function	GO:0052689	carboxylic ester hydrolase activity	27	7	2.03	0.00304
Molecular function	GO:0030599	pectinesterase activity	5	3	0.38	0.00376
Molecular function	GO:0050525	cutinase activity	5	3	0.38	0.00376
Molecular function	GO:0098772	molecular function regulator	43	9	3.23	0.00395
Molecular function	GO:0043167	ion binding	1680	149	126.26	0.00629
Molecular function	GO:0035091	phosphatidylinositol binding	17	5	1.28	0.00678
Molecular function	GO:0043168	anion binding	858	82	64.48	0.00908
Molecular function	GO:0008092	cytoskeletal protein binding	33	7	2.48	0.0099
Molecular function	GO:0020037	heme binding	134	18	10.07	0.01079
Molecular function	GO:0046906	tetrapyrrole binding	134	18	10.07	0.01079
Molecular function	GO:0003774	motor activity	20	5	1.5	0.01409
Molecular function	GO:0005509	calcium ion binding	44	8	3.31	0.01524
Molecular function	GO:0004190	aspartic-type endopeptidase activity	14	4	1.05	0.01716
Molecular function	GO:0070001	aspartic-type peptidase activity	14	4	1.05	0.01716
Molecular function	GO:0004571	mannosyl-oligosaccharide 1,2-alpha-manno...	8	3	0.6	0.01773
Molecular function	GO:0015924	mannosyl-oligosaccharide mannosidase act...	8	3	0.6	0.01773
Molecular function	GO:0004559	alpha-mannosidase activity	15	4	1.13	0.02204
Molecular function	GO:0015923	mannosidase activity	15	4	1.13	0.02204
Molecular function	GO:0008144	drug binding	554	54	41.64	0.02411
Molecular function	GO:0004185	serine-type carboxypeptidase activity	9	3	0.68	0.02514
Molecular function	GO:0016887	ATPase activity	106	14	7.97	0.02631
Molecular function	GO:0016758	transferase activity, transferring hexos...	40	7	3.01	0.0275
Molecular function	GO:0048037	cofactor binding	458	45	34.42	0.03387
Molecular function	GO:0070008	serine-type exopeptidase activity	10	3	0.75	0.03395
Molecular function	GO:0004650	polygalacturonase activity	17	4	1.28	0.03412
Molecular function	GO:0051020	GTPase binding	25	5	1.88	0.03548
Molecular function	GO:0004386	helicase activity	34	6	2.56	0.03861
Molecular function	GO:0008238	exopeptidase activity	26	5	1.95	0.04132
Molecular function	GO:0042623	ATPase activity, coupled	84	11	6.31	0.04833
Molecular function	GO:0046527	glucosyltransferase activity	5	2	0.38	0.04838
Molecular function	GO:0004180	carboxypeptidase activity	12	3	0.9	0.05568
Molecular function	GO:0008194	UDP-glycosyltransferase activity	12	3	0.9	0.05568
Molecular function	GO:0051539	4 iron, 4 sulfur cluster binding	12	3	0.9	0.05568
Cellular component	GO:0030135	coated vesicle	9	7	0.59	1.4e-07
Cellular component	GO:0031410	cytoplasmic vesicle	10	7	0.66	4.5e-07
Cellular component	GO:0031982	vesicle	10	7	0.66	4.5e-07
Cellular component	GO:0097708	intracellular vesicle	10	7	0.66	4.5e-07
Cellular component	GO:0005798	Golgi-associated vesicle	8	6	0.53	1.8e-06
Cellular component	GO:0012506	vesicle membrane	8	6	0.53	1.8e-06
Cellular component	GO:0030120	vesicle coat	8	6	0.53	1.8e-06
Cellular component	GO:0030659	cytoplasmic vesicle membrane	8	6	0.53	1.8e-06
Cellular component	GO:0030660	Golgi-associated vesicle membrane	8	6	0.53	1.8e-06
Cellular component	GO:0030662	coated vesicle membrane	8	6	0.53	1.8e-06
Cellular component	GO:0044433	cytoplasmic vesicle part	9	6	0.59	5e-06
Cellular component	GO:0030117	membrane coat	18	8	1.18	6.8e-06
Cellular component	GO:0048475	coated membrane	18	8	1.18	6.8e-06
Cellular component	GO:0071944	cell periphery	32	8	2.1	0.00075
Cellular component	GO:0005794	Golgi apparatus	19	6	1.25	0.00094
Cellular component	GO:0030133	transport vesicle	5	3	0.33	0.00251
Cellular component	GO:0030658	transport vesicle membrane	5	3	0.33	0.00251
Cellular component	GO:0044431	Golgi apparatus part	16	5	1.05	0.00273
Cellular component	GO:0012505	endomembrane system	77	12	5.06	0.00346
Cellular component	GO:0005938	cell cortex	6	3	0.39	0.00477
Cellular component	GO:0099568	cytoplasmic region	6	3	0.39	0.00477
Cellular component	GO:0098796	membrane protein complex	76	11	4.99	0.00905
Cellular component	GO:0098805	whole membrane	29	6	1.91	0.00961
Cellular component	GO:0098588	bounding membrane of organelle	38	7	2.5	0.01008
Cellular component	GO:1902494	catalytic complex	89	11	5.85	0.02782
Cellular component	GO:0005618	cell wall	11	3	0.72	0.03091
Cellular component	GO:0030312	external encapsulating structure	11	3	0.72	0.03091
Cellular component	GO:0016459	myosin complex	5	2	0.33	0.03753
Cellular component	GO:0033180	proton-transporting V-type ATPase, V1 do...	5	2	0.33	0.03753
Cellular component	GO:0005856	cytoskeleton	39	6	2.56	0.03862
Cellular component	GO:0044430	cytoskeletal part	39	6	2.56	0.03862
Cellular component	GO:0015629	actin cytoskeleton	13	3	0.85	0.04867
Cellular component	GO:0005694	chromosome	54	7	3.55	0.05936
Cellular component	GO:0005576	extracellular region	34	5	2.23	0.06752
Cellular component	GO:0030118	clathrin coat	7	2	0.46	0.0723
Cellular component	GO:0099023	tethering complex	7	2	0.46	0.0723
Cellular component	GO:0044424	intracellular part	921	68	60.51	0.08581
Cellular component	GO:0098797	plasma membrane protein complex	8	2	0.53	0.09236
Cellular component	GO:1990234	transferase complex	38	5	2.5	0.09913
Cellular component	GO:0005623	cell	1010	73	66.35	0.11168
Cellular component	GO:0044464	cell part	1010	73	66.35	0.11168
Cellular component	GO:0044459	plasma membrane part	9	2	0.59	0.11379
Cellular component	GO:0031090	organelle membrane	63	7	4.14	0.11454
Cellular component	GO:0016591	RNA polymerase II, holoenzyme	11	2	0.72	0.15978
Cellular component	GO:0033178	proton-transporting two-sector ATPase co...	11	2	0.72	0.15978
Cellular component	GO:1905368	peptidase complex	22	3	1.45	0.17172
Cellular component	GO:0033176	proton-transporting V-type ATPase comple...	12	2	0.79	0.18388
Cellular component	GO:0032991	protein-containing complex	422	32	27.72	0.19529
Cellular component	GO:0005654	nucleoplasm	36	4	2.37	0.2078
Cellular component	GO:0044451	nucleoplasm part	36	4	2.37	0.2078

## Sheet: S-24hpi
S3. Enrichment analysis of S. sclerotiorum upregulated genes during interaction with moderately resistant (MR) and susceptible (S) chickpea lines at 6, 12, 24, 48 and 72 hours post inoculation
GO Type	GO.ID	Term	Annotated	Significant	Expected	classicFisher
Biological process	GO:0044238	primary metabolic process	1811	198	175.75	0.00774
Biological process	GO:0005975	carbohydrate metabolic process	261	51	25.33	3.7e-07
Biological process	GO:0071840	cellular component organization or bioge...	180	37	17.47	5.1e-06
Biological process	GO:0016043	cellular component organization	150	28	14.56	0.00043
Biological process	GO:0006508	proteolysis	144	24	13.97	0.00525
Biological process	GO:0006996	organelle organization	110	23	10.67	0.00026
Biological process	GO:0006396	RNA processing	112	22	10.87	0.00087
Biological process	GO:0051641	cellular localization	111	21	10.77	0.00187
Biological process	GO:0008104	protein localization	119	18	11.55	0.03631
Biological process	GO:0034613	cellular protein localization	90	17	8.73	0.00504
Biological process	GO:0070727	cellular macromolecule localization	90	17	8.73	0.00504
Biological process	GO:0046907	intracellular transport	92	17	8.93	0.00634
Biological process	GO:0051649	establishment of localization in cell	93	17	9.03	0.00709
Biological process	GO:0015031	protein transport	110	17	10.67	0.03438
Biological process	GO:0015833	peptide transport	111	17	10.77	0.03712
Biological process	GO:0042886	amide transport	111	17	10.77	0.03712
Biological process	GO:0051276	chromosome organization	55	16	5.34	3.8e-05
Biological process	GO:0016192	vesicle-mediated transport	62	16	6.02	0.00019
Biological process	GO:0006886	intracellular protein transport	81	16	7.86	0.00407
Biological process	GO:0042254	ribosome biogenesis	32	10	3.11	0.0006
Biological process	GO:0022613	ribonucleoprotein complex biogenesis	34	10	3.3	0.00102
Biological process	GO:0006457	protein folding	40	9	3.88	0.01244
Biological process	GO:0006325	chromatin organization	27	8	2.62	0.00309
Biological process	GO:0016052	carbohydrate catabolic process	31	7	3.01	0.02588
Biological process	GO:0016569	covalent chromatin modification	16	6	1.55	0.00276
Biological process	GO:0016570	histone modification	16	6	1.55	0.00276
Biological process	GO:0007017	microtubule-based process	22	6	2.13	0.01558
Biological process	GO:0042545	cell wall modification	5	5	0.49	8.4e-06
Biological process	GO:0045229	external encapsulating structure organiz...	8	5	0.78	0.00037
Biological process	GO:0071555	cell wall organization	8	5	0.78	0.00037
Biological process	GO:0071554	cell wall organization or biogenesis	10	5	0.97	0.0014
Biological process	GO:0006928	movement of cell or subcellular componen...	12	5	1.16	0.00373
Biological process	GO:0007018	microtubule-based movement	12	5	1.16	0.00373
Biological process	GO:0000375	RNA splicing, via transesterification re...	13	5	1.26	0.00558
Biological process	GO:0000377	RNA splicing, via transesterification re...	13	5	1.26	0.00558
Biological process	GO:0000398	mRNA splicing, via spliceosome	13	5	1.26	0.00558
Biological process	GO:0005976	polysaccharide metabolic process	15	5	1.46	0.01107
Biological process	GO:0006364	rRNA processing	15	5	1.46	0.01107
Biological process	GO:0016072	rRNA metabolic process	15	5	1.46	0.01107
Biological process	GO:0016999	antibiotic metabolic process	18	5	1.75	0.02478
Biological process	GO:0045333	cellular respiration	18	5	1.75	0.02478
Biological process	GO:0006354	DNA-templated transcription, elongation	7	4	0.68	0.00241
Biological process	GO:0000272	polysaccharide catabolic process	8	4	0.78	0.00445
Biological process	GO:0006090	pyruvate metabolic process	12	4	1.16	0.02299
Biological process	GO:0006099	tricarboxylic acid cycle	13	4	1.26	0.03072
Biological process	GO:0006101	citrate metabolic process	13	4	1.26	0.03072
Biological process	GO:0009060	aerobic respiration	13	4	1.26	0.03072
Biological process	GO:0000723	telomere maintenance	7	3	0.68	0.02358
Biological process	GO:0032200	telomere organization	7	3	0.68	0.02358
Biological process	GO:0060249	anatomical structure homeostasis	7	3	0.68	0.02358
Molecular function	GO:0016787	hydrolase activity	936	139	91.13	1.7e-08
Molecular function	GO:0004553	hydrolase activity, hydrolyzing O-glycos...	174	41	16.94	4e-08
Molecular function	GO:0016798	hydrolase activity, acting on glycosyl b...	179	41	17.43	9.4e-08
Molecular function	GO:0030599	pectinesterase activity	5	5	0.49	8.6e-06
Molecular function	GO:0008236	serine-type peptidase activity	46	15	4.48	1.6e-05
Molecular function	GO:0017171	serine hydrolase activity	46	15	4.48	1.6e-05
Molecular function	GO:0016818	hydrolase activity, acting on acid anhyd...	197	37	19.18	5.4e-05
Molecular function	GO:0016817	hydrolase activity, acting on acid anhyd...	199	37	19.38	6.8e-05
Molecular function	GO:0008144	drug binding	554	80	53.94	0.00011
Molecular function	GO:0016462	pyrophosphatase activity	193	35	18.79	0.00018
Molecular function	GO:0030554	adenyl nucleotide binding	502	73	48.88	0.00018
Molecular function	GO:0005524	ATP binding	489	71	47.61	0.00024
Molecular function	GO:0003723	RNA binding	145	28	14.12	0.00027
Molecular function	GO:0032559	adenyl ribonucleotide binding	500	72	48.68	0.00028
Molecular function	GO:0043168	anion binding	858	112	83.54	0.00031
Molecular function	GO:0036094	small molecule binding	978	125	95.22	0.00031
Molecular function	GO:0017111	nucleoside-triphosphatase activity	186	33	18.11	0.00042
Molecular function	GO:0017076	purine nucleotide binding	588	81	57.25	0.00048
Molecular function	GO:0004252	serine-type endopeptidase activity	26	9	2.53	0.0005
Molecular function	GO:0000166	nucleotide binding	889	114	86.56	0.00055
Molecular function	GO:1901265	nucleoside phosphate binding	889	114	86.56	0.00055
Molecular function	GO:0035639	purine ribonucleoside triphosphate bindi...	575	79	55.98	0.00062
Molecular function	GO:0052689	carboxylic ester hydrolase activity	27	9	2.63	0.00069
Molecular function	GO:0032555	purine ribonucleotide binding	586	80	57.05	0.0007
Molecular function	GO:0008092	cytoskeletal protein binding	33	10	3.21	0.00082
Molecular function	GO:0032553	ribonucleotide binding	617	83	60.07	0.00087
Molecular function	GO:0070011	peptidase activity, acting on L-amino ac...	142	26	13.83	0.00104
Molecular function	GO:0097367	carbohydrate derivative binding	632	84	61.53	0.00118
Molecular function	GO:0003824	catalytic activity	2757	300	268.43	0.00145
Molecular function	GO:0005488	binding	3180	340	309.61	0.00148
Molecular function	GO:0000287	magnesium ion binding	30	9	2.92	0.00161
Molecular function	GO:0003774	motor activity	20	7	1.95	0.00199
Molecular function	GO:0005515	protein binding	902	112	87.82	0.0021
Molecular function	GO:0008233	peptidase activity	149	26	14.51	0.00214
Molecular function	GO:0051082	unfolded protein binding	21	7	2.04	0.00274
Molecular function	GO:0034062	5'-3' RNA polymerase activity	33	9	3.21	0.00334
Molecular function	GO:0097747	RNA polymerase activity	33	9	3.21	0.00334
Molecular function	GO:0004650	polygalacturonase activity	17	6	1.66	0.00401
Molecular function	GO:0008017	microtubule binding	13	5	1.27	0.00569
Molecular function	GO:0030248	cellulose binding	24	7	2.34	0.00631
Molecular function	GO:0003899	DNA-directed 5'-3' RNA polymerase activi...	30	8	2.92	0.00647
Molecular function	GO:0004190	aspartic-type endopeptidase activity	14	5	1.36	0.00815
Molecular function	GO:0070001	aspartic-type peptidase activity	14	5	1.36	0.00815
Molecular function	GO:0004175	endopeptidase activity	74	14	7.2	0.01084
Molecular function	GO:0003777	microtubule motor activity	15	5	1.46	0.01127
Molecular function	GO:0015631	tubulin binding	15	5	1.46	0.01127
Molecular function	GO:0004386	helicase activity	34	8	3.31	0.0142
Molecular function	GO:0008810	cellulase activity	6	3	0.58	0.01466
Molecular function	GO:0009982	pseudouridine synthase activity	6	3	0.58	0.01466
Molecular function	GO:0016779	nucleotidyltransferase activity	62	12	6.04	0.01485
Cellualr component	GO:0030117	membrane coat	18	9	1.43	2.6e-06
Cellualr component	GO:0048475	coated membrane	18	9	1.43	2.6e-06
Cellualr component	GO:0005798	Golgi-associated vesicle	8	6	0.64	5.6e-06
Cellualr component	GO:0012506	vesicle membrane	8	6	0.64	5.6e-06
Cellualr component	GO:0030120	vesicle coat	8	6	0.64	5.6e-06
Cellualr component	GO:0030659	cytoplasmic vesicle membrane	8	6	0.64	5.6e-06
Cellualr component	GO:0030660	Golgi-associated vesicle membrane	8	6	0.64	5.6e-06
Cellualr component	GO:0030662	coated vesicle membrane	8	6	0.64	5.6e-06
Cellualr component	GO:0030135	coated vesicle	9	6	0.72	1.6e-05
Cellualr component	GO:0044433	cytoplasmic vesicle part	9	6	0.72	1.6e-05
Cellualr component	GO:0005623	cell	1010	103	80.45	2.1e-05
Cellualr component	GO:0044464	cell part	1010	103	80.45	2.1e-05
Cellualr component	GO:0031410	cytoplasmic vesicle	10	6	0.8	3.7e-05
Cellualr component	GO:0031982	vesicle	10	6	0.8	3.7e-05
Cellualr component	GO:0097708	intracellular vesicle	10	6	0.8	3.7e-05
Cellualr component	GO:0044424	intracellular part	921	94	73.36	0.00014
Cellualr component	GO:0005576	extracellular region	34	10	2.71	0.00019
Cellualr component	GO:0005794	Golgi apparatus	19	7	1.51	0.00039
Cellualr component	GO:0005622	intracellular	986	97	78.54	0.0005
Cellualr component	GO:0071944	cell periphery	32	9	2.55	0.00057
Cellualr component	GO:0005618	cell wall	11	5	0.88	0.00093
Cellualr component	GO:0030312	external encapsulating structure	11	5	0.88	0.00093
Cellualr component	GO:0012505	endomembrane system	77	14	6.13	0.00224
Cellualr component	GO:0005852	eukaryotic translation initiation factor...	13	5	1.04	0.00227
Cellualr component	GO:0030133	transport vesicle	5	3	0.4	0.00439
Cellualr component	GO:0030658	transport vesicle membrane	5	3	0.4	0.00439
Cellualr component	GO:0098805	whole membrane	29	7	2.31	0.00614
Cellualr component	GO:0044431	Golgi apparatus part	16	5	1.27	0.00635
Cellualr component	GO:0098588	bounding membrane of organelle	38	8	3.03	0.0083
Cellualr component	GO:0005694	chromosome	54	10	4.3	0.00843
Cellualr component	GO:0043226	organelle	715	70	56.95	0.01206
Cellualr component	GO:0043229	intracellular organelle	715	70	56.95	0.01206
Cellualr component	GO:0044422	organelle part	277	32	22.06	0.01368
Cellualr component	GO:0044446	intracellular organelle part	277	32	22.06	0.01368
Cellualr component	GO:0005856	cytoskeleton	39	7	3.11	0.03092
Cellualr component	GO:0044430	cytoskeletal part	39	7	3.11	0.03092
Cellualr component	GO:0043228	non-membrane-bounded organelle	208	24	16.57	0.03347
Cellualr component	GO:0043232	intracellular non-membrane-bounded organ...	208	24	16.57	0.03347
Cellualr component	GO:0098796	membrane protein complex	76	11	6.05	0.03457
Cellualr component	GO:0032991	protein-containing complex	422	43	33.61	0.03522
Cellualr component	GO:0016459	myosin complex	5	2	0.4	0.05368
Cellualr component	GO:0005737	cytoplasm	423	42	33.69	0.05546
Cellualr component	GO:0031090	organelle membrane	63	9	5.02	0.05764
Cellualr component	GO:0043227	membrane-bounded organelle	555	53	44.21	0.05849
Cellualr component	GO:0005681	spliceosomal complex	6	2	0.48	0.07639
Cellualr component	GO:0005938	cell cortex	6	2	0.48	0.07639
Cellualr component	GO:0099568	cytoplasmic region	6	2	0.48	0.07639
Cellualr component	GO:0015629	actin cytoskeleton	13	3	1.04	0.07832
Cellualr component	GO:0044444	cytoplasmic part	307	31	24.45	0.08244
Cellualr component	GO:0030118	clathrin coat	7	2	0.56	0.10149

## Sheet: S-48 hpi
S3. Enrichment analysis of S. sclerotiorum upregulated genes during interaction with moderately resistant (MR) and susceptible (S) chickpea lines at 6, 12, 24, 48 and 72 hours post inoculation
GO Type	GO.ID	Term	Annotated	Significant	Expected	classicFisher
Biological process	GO:0005975	carbohydrate metabolic process	261	72	24.55	7.7e-19
Biological process	GO:0016043	cellular component organization	150	23	14.11	0.01178
Biological process	GO:0006508	proteolysis	144	20	13.55	0.04694
Biological process	GO:0006996	organelle organization	110	19	10.35	0.0061
Biological process	GO:0007165	signal transduction	118	19	11.1	0.01292
Biological process	GO:0023052	signaling	118	19	11.1	0.01292
Biological process	GO:0007154	cell communication	119	19	11.19	0.01409
Biological process	GO:0051276	chromosome organization	55	14	5.17	0.00039
Biological process	GO:0034613	cellular protein localization	90	14	8.47	0.03965
Biological process	GO:0070727	cellular macromolecule localization	90	14	8.47	0.03965
Biological process	GO:0046907	intracellular transport	92	14	8.65	0.04659
Biological process	GO:0051649	establishment of localization in cell	93	14	8.75	0.05036
Biological process	GO:0016192	vesicle-mediated transport	62	13	5.83	0.00421
Biological process	GO:0006886	intracellular protein transport	81	13	7.62	0.03722
Biological process	GO:0005976	polysaccharide metabolic process	15	8	1.41	2e-05
Biological process	GO:0016052	carbohydrate catabolic process	31	7	2.92	0.02217
Biological process	GO:0006091	generation of precursor metabolites and ...	35	7	3.29	0.04101
Biological process	GO:0044262	cellular carbohydrate metabolic process	20	6	1.88	0.00822
Biological process	GO:0007017	microtubule-based process	22	6	2.07	0.01347
Biological process	GO:0006928	movement of cell or subcellular componen...	12	5	1.13	0.00325
Biological process	GO:0007018	microtubule-based movement	12	5	1.13	0.00325
Biological process	GO:0016051	carbohydrate biosynthetic process	13	5	1.22	0.00487
Biological process	GO:0005996	monosaccharide metabolic process	19	5	1.79	0.0275
Biological process	GO:0015980	energy derivation by oxidation of organi...	21	5	1.98	0.04122
Biological process	GO:0042545	cell wall modification	5	4	0.47	0.00036
Biological process	GO:0043087	regulation of GTPase activity	5	4	0.47	0.00036
Biological process	GO:0006073	cellular glucan metabolic process	6	4	0.56	0.00099
Biological process	GO:0044042	glucan metabolic process	6	4	0.56	0.00099
Biological process	GO:0044264	cellular polysaccharide metabolic proces...	6	4	0.56	0.00099
Biological process	GO:0051336	regulation of hydrolase activity	7	4	0.66	0.00214
Biological process	GO:0000272	polysaccharide catabolic process	8	4	0.75	0.00396
Biological process	GO:0045229	external encapsulating structure organiz...	8	4	0.75	0.00396
Biological process	GO:0071555	cell wall organization	8	4	0.75	0.00396
Biological process	GO:0071554	cell wall organization or biogenesis	10	4	0.94	0.01021
Biological process	GO:0051056	regulation of small GTPase mediated sign...	11	4	1.03	0.01488
Biological process	GO:1902531	regulation of intracellular signal trans...	12	4	1.13	0.02069
Biological process	GO:0009966	regulation of signal transduction	14	4	1.32	0.03601
Biological process	GO:0010646	regulation of cell communication	14	4	1.32	0.03601
Biological process	GO:0023051	regulation of signaling	14	4	1.32	0.03601
Biological process	GO:0048583	regulation of response to stimulus	14	4	1.32	0.03601
Biological process	GO:0050790	regulation of catalytic activity	14	4	1.32	0.03601
Biological process	GO:0065009	regulation of molecular function	15	4	1.41	0.04557
Biological process	GO:0009250	glucan biosynthetic process	5	3	0.47	0.00714
Biological process	GO:0033692	cellular polysaccharide biosynthetic pro...	5	3	0.47	0.00714
Biological process	GO:0000271	polysaccharide biosynthetic process	6	3	0.56	0.0133
Biological process	GO:0000723	telomere maintenance	7	3	0.66	0.02167
Biological process	GO:0032200	telomere organization	7	3	0.66	0.02167
Biological process	GO:0060249	anatomical structure homeostasis	7	3	0.66	0.02167
Biological process	GO:0034637	cellular carbohydrate biosynthetic proce...	9	3	0.85	0.04513
Biological process	GO:0051641	cellular localization	111	16	10.44	0.05356
Molecular component	GO:0004553	hydrolase activity, hydrolyzing O-glycos...	174	58	15.7	4.6e-20
Molecular component	GO:0016798	hydrolase activity, acting on glycosyl b...	179	58	16.15	2.2e-19
Molecular component	GO:0016787	hydrolase activity	936	142	84.45	5.5e-12
Molecular component	GO:0030246	carbohydrate binding	57	20	5.14	4.4e-08
Molecular component	GO:0003824	catalytic activity	2757	302	248.75	7e-08
Molecular component	GO:0004650	polygalacturonase activity	17	9	1.53	4.6e-06
Molecular component	GO:0030248	cellulose binding	24	9	2.17	0.00014
Molecular component	GO:0030599	pectinesterase activity	5	4	0.45	0.0003
Molecular component	GO:0001871	pattern binding	28	9	2.53	0.00053
Molecular component	GO:0030247	polysaccharide binding	28	9	2.53	0.00053
Molecular component	GO:0003774	motor activity	20	7	1.8	0.00127
Molecular component	GO:0052689	carboxylic ester hydrolase activity	27	8	2.44	0.00196
Molecular component	GO:0008092	cytoskeletal protein binding	33	9	2.98	0.00197
Molecular component	GO:0008017	microtubule binding	13	5	1.17	0.00408
Molecular component	GO:0051536	iron-sulfur cluster binding	31	8	2.8	0.00505
Molecular component	GO:0051540	metal cluster binding	31	8	2.8	0.00505
Molecular component	GO:0016818	hydrolase activity, acting on acid anhyd...	197	29	17.77	0.00523
Molecular component	GO:0004190	aspartic-type endopeptidase activity	14	5	1.26	0.00589
Molecular component	GO:0070001	aspartic-type peptidase activity	14	5	1.26	0.00589
Molecular component	GO:0016817	hydrolase activity, acting on acid anhyd...	199	29	17.95	0.00605
Molecular component	GO:0004252	serine-type endopeptidase activity	26	7	2.35	0.00671
Molecular component	GO:0008236	serine-type peptidase activity	46	10	4.15	0.00676
Molecular component	GO:0017171	serine hydrolase activity	46	10	4.15	0.00676
Molecular component	GO:0043168	anion binding	858	97	77.41	0.00731
Molecular component	GO:0016462	pyrophosphatase activity	193	28	17.41	0.00737
Molecular component	GO:0016758	transferase activity, transferring hexos...	40	9	3.61	0.00792
Molecular component	GO:0003777	microtubule motor activity	15	5	1.35	0.00819
Molecular component	GO:0015631	tubulin binding	15	5	1.35	0.00819
Molecular component	GO:0017111	nucleoside-triphosphatase activity	186	27	16.78	0.00836
Molecular component	GO:0008810	cellulase activity	6	3	0.54	0.01186
Molecular component	GO:0098772	molecular function regulator	43	9	3.88	0.01283
Molecular component	GO:0004175	endopeptidase activity	74	13	6.68	0.01391
Molecular component	GO:0070011	peptidase activity, acting on L-amino ac...	142	21	12.81	0.01545
Molecular component	GO:0032559	adenyl ribonucleotide binding	500	58	45.11	0.02343
Molecular component	GO:0051213	dioxygenase activity	19	5	1.71	0.02346
Molecular component	GO:0030554	adenyl nucleotide binding	502	58	45.29	0.02521
Molecular component	GO:0008233	peptidase activity	149	21	13.44	0.02538
Molecular component	GO:0008144	drug binding	554	63	49.98	0.02714
Molecular component	GO:0005096	GTPase activator activity	8	3	0.72	0.02896
Molecular component	GO:0048037	cofactor binding	458	53	41.32	0.03093
Molecular component	GO:0005085	guanyl-nucleotide exchange factor activi...	14	4	1.26	0.03153
Molecular component	GO:0005524	ATP binding	489	56	44.12	0.03224
Molecular component	GO:0019899	enzyme binding	36	7	3.25	0.03892
Molecular component	GO:0016702	oxidoreductase activity, acting on singl...	15	4	1.35	0.04001
Molecular component	GO:0032553	ribonucleotide binding	617	68	55.67	0.04051
Molecular component	GO:0005543	phospholipid binding	22	5	1.98	0.0425
Molecular component	GO:0005506	iron ion binding	139	19	12.54	0.04263
Molecular component	GO:0097367	carbohydrate derivative binding	632	69	57.02	0.04667
Molecular component	GO:0036094	small molecule binding	978	102	88.24	0.05133
Molecular component	GO:0032555	purine ribonucleotide binding	586	64	52.87	0.05411
Cellular component	GO:0005576	extracellular region	34	12	2.35	1e-06
Cellular component	GO:0030117	membrane coat	18	8	1.25	1e-05
Cellular component	GO:0048475	coated membrane	18	8	1.25	1e-05
Cellular component	GO:0005798	Golgi-associated vesicle	8	5	0.55	6.9e-05
Cellular component	GO:0012506	vesicle membrane	8	5	0.55	6.9e-05
Cellular component	GO:0030120	vesicle coat	8	5	0.55	6.9e-05
Cellular component	GO:0030659	cytoplasmic vesicle membrane	8	5	0.55	6.9e-05
Cellular component	GO:0030660	Golgi-associated vesicle membrane	8	5	0.55	6.9e-05
Cellular component	GO:0030662	coated vesicle membrane	8	5	0.55	6.9e-05
Cellular component	GO:0030135	coated vesicle	9	5	0.62	0.00015
Cellular component	GO:0044433	cytoplasmic vesicle part	9	5	0.62	0.00015
Cellular component	GO:0005794	Golgi apparatus	19	7	1.31	0.00016
Cellular component	GO:0031410	cytoplasmic vesicle	10	5	0.69	0.00028
Cellular component	GO:0031982	vesicle	10	5	0.69	0.00028
Cellular component	GO:0097708	intracellular vesicle	10	5	0.69	0.00028
Cellular component	GO:0005618	cell wall	11	5	0.76	0.00048
Cellular component	GO:0030312	external encapsulating structure	11	5	0.76	0.00048
Cellular component	GO:0071944	cell periphery	32	8	2.21	0.00107
Cellular component	GO:0044431	Golgi apparatus part	16	5	1.11	0.00343
Cellular component	GO:0005694	chromosome	54	9	3.74	0.01002
Cellular component	GO:1902494	catalytic complex	89	12	6.16	0.01683
Cellular component	GO:0098796	membrane protein complex	76	10	5.26	0.033
Cellular component	GO:0012505	endomembrane system	77	10	5.33	0.03576
Cellular component	GO:0016459	myosin complex	5	2	0.35	0.04135
Cellular component	GO:0030133	transport vesicle	5	2	0.35	0.04135
Cellular component	GO:0030658	transport vesicle membrane	5	2	0.35	0.04135
Cellular component	GO:0098588	bounding membrane of organelle	38	6	2.63	0.04294
Cellular component	GO:0098805	whole membrane	29	5	2.01	0.04528
Cellular component	GO:0005856	cytoskeleton	39	6	2.7	0.04797
Cellular component	GO:0044430	cytoskeletal part	39	6	2.7	0.04797
Cellular component	GO:0015629	actin cytoskeleton	13	3	0.9	0.05542
Cellular component	GO:0030118	clathrin coat	7	2	0.48	0.07927
Cellular component	GO:0098797	plasma membrane protein complex	8	2	0.55	0.10103
Cellular component	GO:0044459	plasma membrane part	9	2	0.62	0.1242
Cellular component	GO:0005852	eukaryotic translation initiation factor...	13	2	0.9	0.22554
Cellular component	GO:1990234	transferase complex	38	4	2.63	0.26615
Cellular component	GO:0031090	organelle membrane	63	6	4.36	0.26682
Cellular component	GO:0005886	plasma membrane	15	2	1.04	0.27844
Cellular component	GO:0015630	microtubule cytoskeleton	27	3	1.87	0.28578
Cellular component	GO:0032991	protein-containing complex	422	32	29.2	0.30139
Cellular component	GO:0005885	Arp2/3 protein complex	5	1	0.35	0.30156
Cellular component	GO:0030131	clathrin adaptor complex	5	1	0.35	0.30156
Cellular component	GO:0033180	proton-transporting V-type ATPase, V1 do...	5	1	0.35	0.30156
Cellular component	GO:0044445	cytosolic part	5	1	0.35	0.30156
Cellular component	GO:0048500	signal recognition particle	5	1	0.35	0.30156
Cellular component	GO:0005623	cell	1010	73	69.88	0.30777
Cellular component	GO:0044464	cell part	1010	73	69.88	0.30777
Cellular component	GO:0044427	chromosomal part	42	4	2.91	0.33033
Cellular component	GO:0000139	Golgi membrane	6	1	0.42	0.35003
Cellular component	GO:0005874	microtubule	6	1	0.42	0.35003

## Sheet: S-72 hpi
S2. Enrichment analysis of S. sclerotiorum upregulated genes during interaction with moderately resistant (MR) and susceptible (S) chickpea lines at 6, 12, 24, 48 and 72 hour post inoculation.
GO Type	GO.ID	Term	Annotated	Significant	Expected	classicFisher
Biological process	GO:0044238	primary metabolic process	1811	207	191.46	0.05357
Biological process	GO:0005975	carbohydrate metabolic process	261	86	27.59	7.8e-25
Biological process	GO:0050896	response to stimulus	244	35	25.8	0.03417
Biological process	GO:0051716	cellular response to stimulus	209	30	22.1	0.04738
Biological process	GO:0007165	signal transduction	118	23	12.47	0.0024
Biological process	GO:0023052	signaling	118	23	12.47	0.0024
Biological process	GO:0007154	cell communication	119	23	12.58	0.00269
Biological process	GO:0006508	proteolysis	144	22	15.22	0.04645
Biological process	GO:1901575	organic substance catabolic process	152	22	16.07	0.07598
Biological process	GO:0006996	organelle organization	110	17	11.63	0.06789
Biological process	GO:0035556	intracellular signal transduction	90	15	9.51	0.04815
Biological process	GO:0009057	macromolecule catabolic process	85	14	8.99	0.05987
Biological process	GO:0051276	chromosome organization	55	13	5.81	0.00387
Biological process	GO:0016192	vesicle-mediated transport	62	13	6.55	0.01117
Biological process	GO:0005976	polysaccharide metabolic process	15	8	1.59	4.8e-05
Biological process	GO:0044262	cellular carbohydrate metabolic process	20	7	2.11	0.00319
Biological process	GO:0016052	carbohydrate catabolic process	31	7	3.28	0.03911
Biological process	GO:0006325	chromatin organization	27	6	2.85	0.05834
Biological process	GO:0016051	carbohydrate biosynthetic process	13	5	1.37	0.00807
Biological process	GO:0016569	covalent chromatin modification	16	5	1.69	0.02098
Biological process	GO:0016570	histone modification	16	5	1.69	0.02098
Biological process	GO:0006979	response to oxidative stress	17	5	1.8	0.02721
Biological process	GO:0005996	monosaccharide metabolic process	19	5	2.01	0.04291
Biological process	GO:0007017	microtubule-based process	22	5	2.33	0.07486
Biological process	GO:0042545	cell wall modification	5	4	0.53	0.00056
Biological process	GO:0043087	regulation of GTPase activity	5	4	0.53	0.00056
Biological process	GO:0006073	cellular glucan metabolic process	6	4	0.63	0.00155
Biological process	GO:0044042	glucan metabolic process	6	4	0.63	0.00155
Biological process	GO:0044264	cellular polysaccharide metabolic proces...	6	4	0.63	0.00155
Biological process	GO:0051336	regulation of hydrolase activity	7	4	0.74	0.00332
Biological process	GO:0000272	polysaccharide catabolic process	8	4	0.85	0.00609
Biological process	GO:0045229	external encapsulating structure organiz...	8	4	0.85	0.00609
Biological process	GO:0071555	cell wall organization	8	4	0.85	0.00609
Biological process	GO:0071554	cell wall organization or biogenesis	10	4	1.06	0.01538
Biological process	GO:0051056	regulation of small GTPase mediated sign...	11	4	1.16	0.02219
Biological process	GO:0006928	movement of cell or subcellular componen...	12	4	1.27	0.03057
Biological process	GO:0007018	microtubule-based movement	12	4	1.27	0.03057
Biological process	GO:1902531	regulation of intracellular signal trans...	12	4	1.27	0.03057
Biological process	GO:0009966	regulation of signal transduction	14	4	1.48	0.05221
Biological process	GO:0010646	regulation of cell communication	14	4	1.48	0.05221
Biological process	GO:0023051	regulation of signaling	14	4	1.48	0.05221
Biological process	GO:0048583	regulation of response to stimulus	14	4	1.48	0.05221
Biological process	GO:0050790	regulation of catalytic activity	14	4	1.48	0.05221
Biological process	GO:0065009	regulation of molecular function	15	4	1.59	0.06546
Biological process	GO:0009250	glucan biosynthetic process	5	3	0.53	0.00996
Biological process	GO:0033692	cellular polysaccharide biosynthetic pro...	5	3	0.53	0.00996
Biological process	GO:0000271	polysaccharide biosynthetic process	6	3	0.63	0.01838
Biological process	GO:0006354	DNA-templated transcription, elongation	7	3	0.74	0.02967
Biological process	GO:0044242	cellular lipid catabolic process	7	3	0.74	0.02967
Biological process	GO:0034637	cellular carbohydrate biosynthetic proce...	9	3	0.95	0.0607
Molecular function	GO:0004553	hydrolase activity, hydrolyzing O-glycos...	174	71	18.36	2e-26
Molecular function	GO:0016798	hydrolase activity, acting on glycosyl b...	179	71	18.88	1.6e-25
Molecular function	GO:0030246	carbohydrate binding	57	27	6.01	1.5e-12
Molecular function	GO:0030248	cellulose binding	24	17	2.53	3.3e-12
Molecular function	GO:0016787	hydrolase activity	936	159	98.74	1.2e-11
Molecular function	GO:0001871	pattern binding	28	17	2.95	1.4e-10
Molecular function	GO:0030247	polysaccharide binding	28	17	2.95	1.4e-10
Molecular function	GO:0004650	polygalacturonase activity	17	11	1.79	1.1e-07
Molecular function	GO:0003824	catalytic activity	2757	337	290.84	1.2e-05
Molecular function	GO:0030599	pectinesterase activity	5	4	0.53	0.00056
Molecular function	GO:0004252	serine-type endopeptidase activity	26	9	2.74	0.00091
Molecular function	GO:0052689	carboxylic ester hydrolase activity	27	8	2.85	0.00525
Molecular function	GO:0008092	cytoskeletal protein binding	33	9	3.48	0.00573
Molecular function	GO:0020037	heme binding	134	24	14.14	0.00618
Molecular function	GO:0046906	tetrapyrrole binding	134	24	14.14	0.00618
Molecular function	GO:0003774	motor activity	20	6	2.11	0.01427
Molecular function	GO:0016298	lipase activity	10	4	1.05	0.0153
Molecular function	GO:0004620	phospholipase activity	6	3	0.63	0.01829
Molecular function	GO:0008810	cellulase activity	6	3	0.63	0.01829
Molecular function	GO:0008236	serine-type peptidase activity	46	10	4.85	0.0193
Molecular function	GO:0017171	serine hydrolase activity	46	10	4.85	0.0193
Molecular function	GO:0048037	cofactor binding	458	62	48.32	0.02011
Molecular function	GO:0004175	endopeptidase activity	74	14	7.81	0.02083
Molecular function	GO:0005543	phospholipid binding	22	6	2.32	0.02292
Molecular function	GO:0070011	peptidase activity, acting on L-amino ac...	142	23	14.98	0.0232
Molecular function	GO:0098772	molecular function regulator	43	9	4.54	0.03244
Molecular function	GO:0005506	iron ion binding	139	22	14.66	0.03293
Molecular function	GO:0008289	lipid binding	24	6	2.53	0.03451
Molecular function	GO:0008233	peptidase activity	149	23	15.72	0.03827
Molecular function	GO:0051536	iron-sulfur cluster binding	31	7	3.27	0.03889
Molecular function	GO:0051540	metal cluster binding	31	7	3.27	0.03889
Molecular function	GO:0008017	microtubule binding	13	4	1.37	0.04037
Molecular function	GO:0051020	GTPase binding	25	6	2.64	0.04151
Molecular function	GO:0004601	peroxidase activity	19	5	2	0.04268
Molecular function	GO:0051213	dioxygenase activity	19	5	2	0.04268
Molecular function	GO:0004096	catalase activity	8	3	0.84	0.04362
Molecular function	GO:0005096	GTPase activator activity	8	3	0.84	0.04362
Molecular function	GO:0004190	aspartic-type endopeptidase activity	14	4	1.48	0.05195
Molecular function	GO:0005085	guanyl-nucleotide exchange factor activi...	14	4	1.48	0.05195
Molecular function	GO:0070001	aspartic-type peptidase activity	14	4	1.48	0.05195
Molecular function	GO:0071949	FAD binding	33	7	3.48	0.05265
Molecular function	GO:0016758	transferase activity, transferring hexos...	40	8	4.22	0.0539
Molecular function	GO:0003777	microtubule motor activity	15	4	1.58	0.06514
Molecular function	GO:0015631	tubulin binding	15	4	1.58	0.06514
Molecular function	GO:0016702	oxidoreductase activity, acting on singl...	15	4	1.58	0.06514
Molecular function	GO:0050660	flavin adenine dinucleotide binding	126	19	13.29	0.06811
Molecular function	GO:0016705	oxidoreductase activity, acting on paire...	127	19	13.4	0.0726
Molecular function	GO:0016684	oxidoreductase activity, acting on perox...	22	5	2.32	0.07446
Molecular function	GO:0019899	enzyme binding	36	7	3.8	0.07838
Molecular function	GO:0004177	aminopeptidase activity	10	3	1.05	0.07977
Cellular component	GO:0005576	extracellular region	34	20	2.69	1.3e-14
Cellular component	GO:0005618	cell wall	11	6	0.87	7.3e-05
Cellular component	GO:0030312	external encapsulating structure	11	6	0.87	7.3e-05
Cellular component	GO:0030117	membrane coat	18	7	1.42	0.00025
Cellular component	GO:0048475	coated membrane	18	7	1.42	0.00025
Cellular component	GO:0005794	Golgi apparatus	19	7	1.5	0.00037
Cellular component	GO:0071944	cell periphery	32	9	2.53	0.00054
Cellular component	GO:0005798	Golgi-associated vesicle	8	4	0.63	0.00204
Cellular component	GO:0012506	vesicle membrane	8	4	0.63	0.00204
Cellular component	GO:0030120	vesicle coat	8	4	0.63	0.00204
Cellular component	GO:0030659	cytoplasmic vesicle membrane	8	4	0.63	0.00204
Cellular component	GO:0030660	Golgi-associated vesicle membrane	8	4	0.63	0.00204
Cellular component	GO:0030662	coated vesicle membrane	8	4	0.63	0.00204
Cellular component	GO:0030135	coated vesicle	9	4	0.71	0.00345
Cellular component	GO:0044433	cytoplasmic vesicle part	9	4	0.71	0.00345
Cellular component	GO:0031410	cytoplasmic vesicle	10	4	0.79	0.00539
Cellular component	GO:0031982	vesicle	10	4	0.79	0.00539
Cellular component	GO:0097708	intracellular vesicle	10	4	0.79	0.00539
Cellular component	GO:0044431	Golgi apparatus part	16	5	1.27	0.00615
Cellular component	GO:0005694	chromosome	54	10	4.27	0.00801
Cellular component	GO:0016459	myosin complex	5	2	0.4	0.05296
Cellular component	GO:0005856	cytoskeleton	39	6	3.08	0.08176
Cellular component	GO:0044430	cytoskeletal part	39	6	3.08	0.08176
Cellular component	GO:1902494	catalytic complex	89	11	7.04	0.08671
Cellular component	GO:0030118	clathrin coat	7	2	0.55	0.1002
Cellular component	GO:0098797	plasma membrane protein complex	8	2	0.63	0.12689
Cellular component	GO:0098796	membrane protein complex	76	9	6.01	0.14021
Cellular component	GO:0005815	microtubule organizing center	9	2	0.71	0.155
Cellular component	GO:0044459	plasma membrane part	9	2	0.71	0.155
Cellular component	GO:0015630	microtubule cytoskeleton	27	4	2.13	0.15945
Cellular component	GO:0098588	bounding membrane of organelle	38	5	3	0.17632
Cellular component	GO:1990234	transferase complex	38	5	3	0.17632
Cellular component	GO:0098805	whole membrane	29	4	2.29	0.19168
Cellular component	GO:1905368	peptidase complex	22	3	1.74	0.24956
Cellular component	GO:0012505	endomembrane system	77	8	6.09	0.25953
Cellular component	GO:0015629	actin cytoskeleton	13	2	1.03	0.27466
Cellular component	GO:0005886	plasma membrane	15	2	1.19	0.33516
Cellular component	GO:0000123	histone acetyltransferase complex	5	1	0.4	0.33791
Cellular component	GO:0030131	clathrin adaptor complex	5	1	0.4	0.33791
Cellular component	GO:0030133	transport vesicle	5	1	0.4	0.33791
Cellular component	GO:0030658	transport vesicle membrane	5	1	0.4	0.33791
Cellular component	GO:0031248	protein acetyltransferase complex	5	1	0.4	0.33791
Cellular component	GO:0033180	proton-transporting V-type ATPase, V1 do...	5	1	0.4	0.33791
Cellular component	GO:1902493	acetyltransferase complex	5	1	0.4	0.33791
Cellular component	GO:0000139	Golgi membrane	6	1	0.47	0.39041
Cellular component	GO:0005874	microtubule	6	1	0.47	0.39041
Cellular component	GO:0005875	microtubule associated complex	6	1	0.47	0.39041
Cellular component	GO:0005938	cell cortex	6	1	0.47	0.39041
Cellular component	GO:0030119	AP-type membrane coat adaptor complex	6	1	0.47	0.39041
Cellular component	GO:0098791	Golgi subcompartment	6	1	0.47	0.39041
