# Supplementary material for: Analysis of differentially expressed Sclerotinia sclerotiorum genes during the interaction with moderately resistant and highly susceptible chickpea lines
Source: BMC Genomics. 2021 May 8;22:333. doi: 10.1186/s12864-021-07655-6 (PMC8106195; doi:10.1186/s12864-021-07655-6)
Supplement: Supplementary file 6 — Additional file 6: Table S6. Enrichment analysis of S. sclerotiorum downregulated genes during interaction with moderately resistant (MR) and susceptible (S) chickpea lines at 6, 12, 24, and 72 hours post inoculation relative to in vitro control. [file 12864_2021_7655_MOESM6_ESM.xlsx]

## Sheet: MR-6hpi
S4. Enrichment analysis of S. sclerotiorum downregulated genes during interaction with a moderately resistant (MR) and susceptible (S) chickpea line at 6, 12, 24, and 72 hours post inoculation (hpi) relative to an in vitro control
GO Type	GO.ID	Term	Annotated	Significant	Expected	Classic Fisher
Biological process	GO:0055085	transmembrane transport	425	70	40.65	1.2e-06
Biological process	GO:0006810	transport	659	89	63.03	0.00017
Biological process	GO:0051234	establishment of localization	662	89	63.32	0.0002
Biological process	GO:0051179	localization	671	89	64.18	0.00033
Biological process	GO:1901136	carbohydrate derivative catabolic proces...	13	6	1.24	0.0007
Biological process	GO:0000041	transition metal ion transport	7	4	0.67	0.00228
Biological process	GO:0022900	electron transport chain	8	4	0.77	0.00422
Biological process	GO:0055114	oxidation-reduction process	653	81	62.46	0.00495
Biological process	GO:0006026	aminoglycan catabolic process	9	4	0.86	0.00702
Biological process	GO:0006032	chitin catabolic process	9	4	0.86	0.00702
Biological process	GO:0046348	amino sugar catabolic process	9	4	0.86	0.00702
Biological process	GO:1901072	glucosamine-containing compound cataboli...	9	4	0.86	0.00702
Biological process	GO:0006334	nucleosome assembly	5	3	0.48	0.00749
Biological process	GO:0022904	respiratory electron transport chain	5	3	0.48	0.00749
Biological process	GO:0031497	chromatin assembly	5	3	0.48	0.00749
Biological process	GO:0034728	nucleosome organization	5	3	0.48	0.00749
Biological process	GO:0070585	protein localization to mitochondrion	5	3	0.48	0.00749
Biological process	GO:0072655	establishment of protein localization to...	5	3	0.48	0.00749
Biological process	GO:0006333	chromatin assembly or disassembly	6	3	0.57	0.01393
Biological process	GO:0006030	chitin metabolic process	12	4	1.15	0.02189
Molecular function	GO:0008080	N-acetyltransferase activity	46	16	3.97	6.4e-07
Molecular function	GO:0016407	acetyltransferase activity	53	17	4.58	1.1e-06
Molecular function	GO:0016410	N-acyltransferase activity	48	16	4.15	1.2e-06
Molecular function	GO:0016491	oxidoreductase activity	777	103	67.13	1.5e-06
Molecular function	GO:0016747	transferase activity, transferring acyl ...	80	17	6.91	0.00037
Molecular function	GO:0015035	protein disulfide oxidoreductase activit...	10	5	0.86	0.00082
Molecular function	GO:0005215	transporter activity	309	43	26.7	0.00095
Molecular function	GO:0046983	protein dimerization activity	46	11	3.97	0.00145
Molecular function	GO:0009055	electron transfer activity	28	8	2.42	0.00192
Molecular function	GO:0015036	disulfide oxidoreductase activity	13	5	1.12	0.00337
Molecular function	GO:0016746	transferase activity, transferring acyl ...	105	18	9.07	0.00345
Molecular function	GO:0004129	cytochrome-c oxidase activity	9	4	0.78	0.00487
Molecular function	GO:0004568	chitinase activity	9	4	0.78	0.00487
Molecular function	GO:0015002	heme-copper terminal oxidase activity	9	4	0.78	0.00487
Molecular function	GO:0016675	oxidoreductase activity, acting on a hem...	9	4	0.78	0.00487
Molecular function	GO:0016676	oxidoreductase activity, acting on a hem...	9	4	0.78	0.00487
Molecular function	GO:0003824	catalytic activity	2732	261	236.03	0.00672
Molecular function	GO:0046982	protein heterodimerization activity	23	6	1.99	0.01138
Molecular function	GO:0016667	oxidoreductase activity, acting on a sul...	24	6	2.07	0.0141
Molecular function	GO:0022857	transmembrane transporter activity	251	32	21.69	0.01518
Cellular component	GO:0005739	mitochondrion	61	21	5.99	7.9e-08
Cellular component	GO:0098800	inner mitochondrial membrane protein com...	11	8	1.08	9.5e-07
Cellular component	GO:0005740	mitochondrial envelope	38	14	3.73	5.5e-06
Cellular component	GO:0005746	mitochondrial respirasome	5	5	0.49	8.7e-06
Cellular component	GO:0005743	mitochondrial inner membrane	21	10	2.06	8.8e-06
Cellular component	GO:0019866	organelle inner membrane	22	10	2.16	1.5e-05
Cellular component	GO:0031966	mitochondrial membrane	36	13	3.54	1.6e-05
Cellular component	GO:0098798	mitochondrial protein complex	19	9	1.87	2.7e-05
Cellular component	GO:0070469	respirasome	6	5	0.59	4.8e-05
Cellular component	GO:0031967	organelle envelope	45	14	4.42	5.1e-05
Cellular component	GO:0031975	envelope	45	14	4.42	5.1e-05
Cellular component	GO:0016021	integral component of membrane	500	72	49.13	5.3e-05
Cellular component	GO:0031224	intrinsic component of membrane	500	72	49.13	5.3e-05
Cellular component	GO:0016020	membrane	813	104	79.88	6.2e-05
Cellular component	GO:0098803	respiratory chain complex	5	4	0.49	0.00042
Cellular component	GO:0000786	nucleosome	9	4	0.88	0.00764
Cellular component	GO:0032993	protein-DNA complex	10	4	0.98	0.01177
Cellular component	GO:0044815	DNA packaging complex	10	4	0.98	0.01177
Cellular component	GO:0000785	chromatin	11	4	1.08	0.0171
Cellular component	GO:0033177	proton-transporting two-sector ATPase co...	11	4	1.08	0.0171

## Sheet: MR-12hpi
S4. Enrichment analysis of S. sclerotiorum downregulated genes during interaction with a moderately resistant (MR) and susceptible (S) chickpea line at 6, 12, 24, and 72 hours post inoculation (hpi) relative to an in vitro control
GO Type	GO.ID	Term	Annotated	Significant	Expected	Classic Fisher
Biological process	GO:0009110	vitamin biosynthetic process	20	10	2.32	2.5e-05
Biological process	GO:0042364	water-soluble vitamin biosynthetic proce...	20	10	2.32	2.5e-05
Biological process	GO:0006766	vitamin metabolic process	21	10	2.44	4.3e-05
Biological process	GO:0006767	water-soluble vitamin metabolic process	21	10	2.44	4.3e-05
Biological process	GO:0017144	drug metabolic process	71	20	8.24	9.9e-05
Biological process	GO:0055085	transmembrane transport	425	72	49.31	0.00031
Biological process	GO:0006771	riboflavin metabolic process	7	5	0.81	0.00035
Biological process	GO:0009231	riboflavin biosynthetic process	7	5	0.81	0.00035
Biological process	GO:0042726	flavin-containing compound metabolic pro...	7	5	0.81	0.00035
Biological process	GO:0042727	flavin-containing compound biosynthetic ...	7	5	0.81	0.00035
Biological process	GO:0055114	oxidation-reduction process	653	102	75.77	0.00039
Biological process	GO:0006810	transport	659	99	76.47	0.00197
Biological process	GO:0051234	establishment of localization	662	99	76.81	0.00229
Biological process	GO:0051179	localization	671	99	77.86	0.00358
Biological process	GO:0009070	serine family amino acid biosynthetic pr...	7	4	0.81	0.0047
Biological process	GO:0022900	electron transport chain	8	4	0.93	0.00854
Biological process	GO:0043094	cellular metabolic compound salvage	8	4	0.93	0.00854
Biological process	GO:0070925	organelle assembly	8	4	0.93	0.00854
Biological process	GO:0022904	respiratory electron transport chain	5	3	0.58	0.01296
Biological process	GO:0009069	serine family amino acid metabolic proce...	14	5	1.62	0.01687
Molecular function	GO:0016491	oxidoreductase activity	777	130	82.56	9e-09
Molecular function	GO:0008080	N-acetyltransferase activity	46	19	4.89	6.2e-08
Molecular function	GO:0016410	N-acyltransferase activity	48	19	5.1	1.4e-07
Molecular function	GO:0016407	acetyltransferase activity	53	20	5.63	1.7e-07
Molecular function	GO:0016747	transferase activity, transferring acyl ...	80	20	8.5	0.00018
Molecular function	GO:0015035	protein disulfide oxidoreductase activit...	10	6	1.06	0.0002
Molecular function	GO:0016667	oxidoreductase activity, acting on a sul...	24	9	2.55	0.00049
Molecular function	GO:0004129	cytochrome-c oxidase activity	9	5	0.96	0.00116
Molecular function	GO:0015002	heme-copper terminal oxidase activity	9	5	0.96	0.00116
Molecular function	GO:0016675	oxidoreductase activity, acting on a hem...	9	5	0.96	0.00116
Molecular function	GO:0016676	oxidoreductase activity, acting on a hem...	9	5	0.96	0.00116
Molecular function	GO:0015036	disulfide oxidoreductase activity	13	6	1.38	0.00125
Molecular function	GO:0009055	electron transfer activity	28	9	2.98	0.00174
Molecular function	GO:0015078	proton transmembrane transporter activit...	46	12	4.89	0.0024
Molecular function	GO:0016746	transferase activity, transferring acyl ...	105	21	11.16	0.00292
Molecular function	GO:0015077	monovalent inorganic cation transmembran...	54	13	5.74	0.00347
Molecular function	GO:0003824	catalytic activity	2732	318	290.29	0.00613
Molecular function	GO:0005215	transporter activity	309	47	32.83	0.00625
Molecular function	GO:0046982	protein heterodimerization activity	23	7	2.44	0.00789
Molecular function	GO:0016763	transferase activity, transferring pento...	13	5	1.38	0.00828
Cellular component	GO:0098800	inner mitochondrial membrane protein com...	11	9	1.33	2.1e-07
Cellular component	GO:0005739	mitochondrion	61	20	7.38	1.2e-05
Cellular component	GO:0005740	mitochondrial envelope	38	15	4.6	1.3e-05
Cellular component	GO:0098798	mitochondrial protein complex	19	10	2.3	1.9e-05
Cellular component	GO:0005746	mitochondrial respirasome	5	5	0.6	2.5e-05
Cellular component	GO:0031966	mitochondrial membrane	36	14	4.35	3.1e-05
Cellular component	GO:0005743	mitochondrial inner membrane	21	10	2.54	5.7e-05
Cellular component	GO:0019866	organelle inner membrane	22	10	2.66	9.4e-05
Cellular component	GO:0031967	organelle envelope	45	15	5.44	0.00013
Cellular component	GO:0031975	envelope	45	15	5.44	0.00013
Cellular component	GO:0070469	respirasome	6	5	0.73	0.00013
Cellular component	GO:0016020	membrane	813	122	98.32	0.0003
Cellular component	GO:0032993	protein-DNA complex	10	6	1.21	0.0004
Cellular component	GO:0016021	integral component of membrane	500	82	60.47	0.0004
Cellular component	GO:0031224	intrinsic component of membrane	500	82	60.47	0.0004
Cellular component	GO:0098803	respiratory chain complex	5	4	0.6	0.00094
Cellular component	GO:0000786	nucleosome	9	5	1.09	0.00206
Cellular component	GO:0044815	DNA packaging complex	10	5	1.21	0.00373
Cellular component	GO:0000785	chromatin	11	5	1.33	0.00617
Cellular component	GO:0000794	condensed nuclear chromosome	11	5	1.33	0.00617

## Sheet: MR-24hpi
S4. Enrichment analysis of S. sclerotiorum downregulated genes during interaction with a moderately resistant (MR) and susceptible (S) chickpea line at 6, 12, 24, and 72 hours post inoculation (hpi) relative to an in vitro control
GO Type	GO.ID	Term	Annotated	Significant	Expected	Classic Fisher
Biological process	GO:0055085	transmembrane transport	425	99	55.2	3.3e-10
Biological process	GO:0051179	localization	671	132	87.16	3.6e-08
Biological process	GO:0006810	transport	659	130	85.6	4e-08
Biological process	GO:0055114	oxidation-reduction process	653	129	84.82	4.2e-08
Biological process	GO:0051234	establishment of localization	662	130	85.99	5.4e-08
Biological process	GO:0009110	vitamin biosynthetic process	20	9	2.6	0.00044
Biological process	GO:0042364	water-soluble vitamin biosynthetic proce...	20	9	2.6	0.00044
Biological process	GO:0006766	vitamin metabolic process	21	9	2.73	0.00068
Biological process	GO:0006767	water-soluble vitamin metabolic process	21	9	2.73	0.00068
Biological process	GO:0006771	riboflavin metabolic process	7	4	0.91	0.00712
Biological process	GO:0009231	riboflavin biosynthetic process	7	4	0.91	0.00712
Biological process	GO:0042726	flavin-containing compound metabolic pro...	7	4	0.91	0.00712
Biological process	GO:0042727	flavin-containing compound biosynthetic ...	7	4	0.91	0.00712
Biological process	GO:0022900	electron transport chain	8	4	1.04	0.01279
Biological process	GO:0022904	respiratory electron transport chain	5	3	0.65	0.01779
Biological process	GO:0017144	drug metabolic process	71	15	9.22	0.03603
Biological process	GO:0000041	transition metal ion transport	7	3	0.91	0.05098
Biological process	GO:0006081	cellular aldehyde metabolic process	7	3	0.91	0.05098
Biological process	GO:1901617	organic hydroxy compound biosynthetic pr...	7	3	0.91	0.05098
Biological process	GO:0006633	fatty acid biosynthetic process	17	5	2.21	0.05919
Molecular function	GO:0016491	oxidoreductase activity	777	157	91.36	7e-14
Molecular function	GO:0008080	N-acetyltransferase activity	46	18	5.41	1.7e-06
Molecular function	GO:0048037	cofactor binding	458	86	53.85	2.9e-06
Molecular function	GO:0016410	N-acyltransferase activity	48	18	5.64	3.5e-06
Molecular function	GO:0016407	acetyltransferase activity	53	19	6.23	4.1e-06
Molecular function	GO:0005506	iron ion binding	139	34	16.34	1.8e-05
Molecular function	GO:0005215	transporter activity	309	61	36.33	1.9e-05
Molecular function	GO:0016746	transferase activity, transferring acyl ...	105	27	12.35	5.1e-05
Molecular function	GO:0016747	transferase activity, transferring acyl ...	80	22	9.41	8.6e-05
Molecular function	GO:0020037	heme binding	134	31	15.76	0.00013
Molecular function	GO:0046906	tetrapyrrole binding	134	31	15.76	0.00013
Molecular function	GO:0015035	protein disulfide oxidoreductase activit...	10	6	1.18	0.00036
Molecular function	GO:0016667	oxidoreductase activity, acting on a sul...	24	9	2.82	0.00103
Molecular function	GO:0050660	flavin adenine dinucleotide binding	126	27	14.81	0.00123
Molecular function	GO:0016705	oxidoreductase activity, acting on paire...	127	27	14.93	0.00139
Molecular function	GO:0003824	catalytic activity	2732	355	321.22	0.00168
Molecular function	GO:0022857	transmembrane transporter activity	251	45	29.51	0.00211
Molecular function	GO:0015036	disulfide oxidoreductase activity	13	6	1.53	0.00213
Molecular function	GO:0016846	carbon-sulfur lyase activity	14	6	1.65	0.00337
Molecular function	GO:0015078	proton transmembrane transporter activit...	46	12	5.41	0.00557
Cellular component	GO:0016021	integral component of membrane	500	127	70.35	9.7e-17
Cellular component	GO:0031224	intrinsic component of membrane	500	127	70.35	9.7e-17
Cellular component	GO:0016020	membrane	813	172	114.39	5.9e-16
Cellular component	GO:0005746	mitochondrial respirasome	5	5	0.7	5.3e-05
Cellular component	GO:0098800	inner mitochondrial membrane protein com...	11	7	1.55	0.0002
Cellular component	GO:0070469	respirasome	6	5	0.84	0.00028
Cellular component	GO:0098803	respiratory chain complex	5	4	0.7	0.00171
Cellular component	GO:0098798	mitochondrial protein complex	19	8	2.67	0.00255
Cellular component	GO:0005739	mitochondrion	61	17	8.58	0.00308
Cellular component	GO:0005740	mitochondrial envelope	38	12	5.35	0.00416
Cellular component	GO:0005743	mitochondrial inner membrane	21	8	2.95	0.00532
Cellular component	GO:0019866	organelle inner membrane	22	8	3.1	0.00737
Cellular component	GO:0031966	mitochondrial membrane	36	11	5.07	0.00793
Cellular component	GO:0033177	proton-transporting two-sector ATPase co...	11	5	1.55	0.01187
Cellular component	GO:0031967	organelle envelope	45	12	6.33	0.01774
Cellular component	GO:0031975	envelope	45	12	6.33	0.01774
Cellular component	GO:0000786	nucleosome	9	4	1.27	0.02701
Cellular component	GO:0005732	small nucleolar ribonucleoprotein comple...	6	3	0.84	0.03969
Cellular component	GO:0033179	proton-transporting V-type ATPase, V0 do...	6	3	0.84	0.03969
Cellular component	GO:0032993	protein-DNA complex	10	4	1.41	0.04014

## Sheet: MR-48hpi
S4. Enrichment analysis of S. sclerotiorum downregulated genes during interaction with a moderately resistant (MR) and susceptible (S) chickpea line at 6, 12, 24, and 72 hours post inoculation (hpi) relative to an in vitro control
GO Type	GO.ID	Term	Annotated	Significant	Expected	Classic Fisher
Biological process	GO:0055085	transmembrane transport	425	81	50.35	2.8e-06
Biological process	GO:0051179	localization	671	114	79.5	7.7e-06
Biological process	GO:0006810	transport	659	112	78.08	9.4e-06
Biological process	GO:0051234	establishment of localization	662	112	78.43	1.2e-05
Biological process	GO:0055114	oxidation-reduction process	653	102	77.37	0.00086
Biological process	GO:0009110	vitamin biosynthetic process	20	8	2.37	0.00126
Biological process	GO:0042364	water-soluble vitamin biosynthetic proce...	20	8	2.37	0.00126
Biological process	GO:0006766	vitamin metabolic process	21	8	2.49	0.00182
Biological process	GO:0006767	water-soluble vitamin metabolic process	21	8	2.49	0.00182
Biological process	GO:0006412	translation	182	34	21.56	0.00391
Biological process	GO:0043043	peptide biosynthetic process	184	34	21.8	0.00468
Biological process	GO:0006771	riboflavin metabolic process	7	4	0.83	0.00507
Biological process	GO:0009231	riboflavin biosynthetic process	7	4	0.83	0.00507
Biological process	GO:0042726	flavin-containing compound metabolic pro...	7	4	0.83	0.00507
Biological process	GO:0042727	flavin-containing compound biosynthetic ...	7	4	0.83	0.00507
Biological process	GO:0015985	energy coupled proton transport, down el...	12	5	1.42	0.00888
Biological process	GO:0015986	ATP synthesis coupled proton transport	12	5	1.42	0.00888
Biological process	GO:1902600	proton transmembrane transport	12	5	1.42	0.00888
Biological process	GO:0022900	electron transport chain	8	4	0.95	0.0092
Biological process	GO:0070925	organelle assembly	8	4	0.95	0.0092
Molecular function	GO:0016491	oxidoreductase activity	777	127	83.8	1.6e-07
Molecular function	GO:0003735	structural constituent of ribosome	113	31	12.19	5.1e-07
Molecular function	GO:0016410	N-acyltransferase activity	48	17	5.18	4.9e-06
Molecular function	GO:0005198	structural molecule activity	127	31	13.7	7.6e-06
Molecular function	GO:0008080	N-acetyltransferase activity	46	16	4.96	1.2e-05
Molecular function	GO:0016407	acetyltransferase activity	53	17	5.72	2.2e-05
Molecular function	GO:0005215	transporter activity	309	57	33.32	2.2e-05
Molecular function	GO:0015078	proton transmembrane transporter activit...	46	15	4.96	5.4e-05
Molecular function	GO:0015077	monovalent inorganic cation transmembran...	54	16	5.82	0.00011
Molecular function	GO:0016747	transferase activity, transferring acyl ...	80	20	8.63	0.00022
Molecular function	GO:0009055	electron transfer activity	28	10	3.02	0.00042
Molecular function	GO:0022890	inorganic cation transmembrane transport...	84	20	9.06	0.00045
Molecular function	GO:0016746	transferase activity, transferring acyl ...	105	23	11.32	0.00062
Molecular function	GO:0022857	transmembrane transporter activity	251	43	27.07	0.00119
Molecular function	GO:0004129	cytochrome-c oxidase activity	9	5	0.97	0.00125
Molecular function	GO:0015002	heme-copper terminal oxidase activity	9	5	0.97	0.00125
Molecular function	GO:0016675	oxidoreductase activity, acting on a hem...	9	5	0.97	0.00125
Molecular function	GO:0016676	oxidoreductase activity, acting on a hem...	9	5	0.97	0.00125
Molecular function	GO:0015318	inorganic molecular entity transmembrane...	145	28	15.64	0.00141
Molecular function	GO:0008324	cation transmembrane transporter activit...	93	20	10.03	0.00176
Cellular component	GO:0005739	mitochondrion	61	25	8.58	1.3e-07
Cellular component	GO:0098800	inner mitochondrial membrane protein com...	11	9	1.55	8e-07
Cellular component	GO:0005740	mitochondrial envelope	38	17	5.35	3.5e-06
Cellular component	GO:0031966	mitochondrial membrane	36	16	5.07	7.7e-06
Cellular component	GO:0033177	proton-transporting two-sector ATPase co...	11	8	1.55	1.6e-05
Cellular component	GO:0016020	membrane	813	144	114.39	2.6e-05
Cellular component	GO:0005743	mitochondrial inner membrane	21	11	2.95	3.3e-05
Cellular component	GO:0005746	mitochondrial respirasome	5	5	0.7	5.3e-05
Cellular component	GO:0031967	organelle envelope	45	17	6.33	5.3e-05
Cellular component	GO:0031975	envelope	45	17	6.33	5.3e-05
Cellular component	GO:0019866	organelle inner membrane	22	11	3.1	5.8e-05
Cellular component	GO:0098798	mitochondrial protein complex	19	10	2.67	7.3e-05
Cellular component	GO:0005840	ribosome	114	31	16.04	0.0001
Cellular component	GO:0016021	integral component of membrane	500	94	70.35	0.00027
Cellular component	GO:0031224	intrinsic component of membrane	500	94	70.35	0.00027
Cellular component	GO:0070469	respirasome	6	5	0.84	0.00028
Cellular component	GO:0000786	nucleosome	9	6	1.27	0.00042
Cellular component	GO:0032993	protein-DNA complex	10	6	1.41	0.00094
Cellular component	GO:0044815	DNA packaging complex	10	6	1.41	0.00094
Cellular component	GO:0045263	proton-transporting ATP synthase complex...	5	4	0.7	0.00171

## Sheet: MR-72hpi
S4. Enrichment analysis of S. sclerotiorum downregulated genes during interaction with a moderately resistant (MR) and susceptible (S) chickpea line at 6, 12, 24, and 72 hours post inoculation (hpi) relative to an in vitro control
GO Type	GO.ID	Term	Annotated	Significant	Expected	Classic Fisher
Biological process	GO:0055085	transmembrane transport	425	82	50.82	2.1e-06
Biological process	GO:0051179	localization	671	116	80.23	4.1e-06
Biological process	GO:0006810	transport	659	114	78.79	4.9e-06
Biological process	GO:0051234	establishment of localization	662	114	79.15	6.2e-06
Biological process	GO:0055114	oxidation-reduction process	653	105	78.08	0.00033
Biological process	GO:0009110	vitamin biosynthetic process	20	8	2.39	0.00133
Biological process	GO:0042364	water-soluble vitamin biosynthetic proce...	20	8	2.39	0.00133
Biological process	GO:0006766	vitamin metabolic process	21	8	2.51	0.00193
Biological process	GO:0006767	water-soluble vitamin metabolic process	21	8	2.51	0.00193
Biological process	GO:0006771	riboflavin metabolic process	7	4	0.84	0.00525
Biological process	GO:0009231	riboflavin biosynthetic process	7	4	0.84	0.00525
Biological process	GO:0042726	flavin-containing compound metabolic pro...	7	4	0.84	0.00525
Biological process	GO:0042727	flavin-containing compound biosynthetic ...	7	4	0.84	0.00525
Biological process	GO:0017144	drug metabolic process	71	16	8.49	0.00813
Biological process	GO:0015985	energy coupled proton transport, down el...	12	5	1.43	0.00923
Biological process	GO:0015986	ATP synthesis coupled proton transport	12	5	1.43	0.00923
Biological process	GO:1902600	proton transmembrane transport	12	5	1.43	0.00923
Biological process	GO:0022900	electron transport chain	8	4	0.96	0.00951
Biological process	GO:0098655	cation transmembrane transport	27	8	3.23	0.01105
Biological process	GO:0098660	inorganic ion transmembrane transport	27	8	3.23	0.01105
Molecular function	GO:0016491	oxidoreductase activity	777	133	86.11	2.2e-08
Molecular function	GO:0008080	N-acetyltransferase activity	46	17	5.1	3.6e-06
Molecular function	GO:0016410	N-acyltransferase activity	48	17	5.32	7.1e-06
Molecular function	GO:0016407	acetyltransferase activity	53	18	5.87	7.5e-06
Molecular function	GO:0005215	transporter activity	309	57	34.24	5e-05
Molecular function	GO:0009055	electron transfer activity	28	11	3.1	0.0001
Molecular function	GO:0015035	protein disulfide oxidoreductase activit...	10	6	1.11	0.00026
Molecular function	GO:0015078	proton transmembrane transporter activit...	46	14	5.1	0.00029
Molecular function	GO:0016747	transferase activity, transferring acyl ...	80	20	8.87	0.00032
Molecular function	GO:0016746	transferase activity, transferring acyl ...	105	24	11.64	0.00037
Molecular function	GO:0015077	monovalent inorganic cation transmembran...	54	15	5.98	0.00054
Molecular function	GO:0020037	heme binding	134	28	14.85	0.00059
Molecular function	GO:0046906	tetrapyrrole binding	134	28	14.85	0.00059
Molecular function	GO:0016667	oxidoreductase activity, acting on a sul...	24	9	2.66	0.00067
Molecular function	GO:0005506	iron ion binding	139	28	15.4	0.00109
Molecular function	GO:0003735	structural constituent of ribosome	113	24	12.52	0.00113
Molecular function	GO:0004129	cytochrome-c oxidase activity	9	5	1	0.00141
Molecular function	GO:0015002	heme-copper terminal oxidase activity	9	5	1	0.00141
Molecular function	GO:0016675	oxidoreductase activity, acting on a hem...	9	5	1	0.00141
Molecular function	GO:0016676	oxidoreductase activity, acting on a hem...	9	5	1	0.00141
Cellular component	GO:0016020	membrane	813	146	110.61	4.2e-07
Cellular component	GO:0098800	inner mitochondrial membrane protein com...	11	9	1.5	6e-07
Cellular component	GO:0005739	mitochondrion	61	22	8.3	5.5e-06
Cellular component	GO:0016021	integral component of membrane	500	97	68.02	8.6e-06
Cellular component	GO:0031224	intrinsic component of membrane	500	97	68.02	8.6e-06
Cellular component	GO:0005740	mitochondrial envelope	38	16	5.17	1.2e-05
Cellular component	GO:0005743	mitochondrial inner membrane	21	11	2.86	2.4e-05
Cellular component	GO:0031966	mitochondrial membrane	36	15	4.9	2.6e-05
Cellular component	GO:0019866	organelle inner membrane	22	11	2.99	4.2e-05
Cellular component	GO:0005746	mitochondrial respirasome	5	5	0.68	4.5e-05
Cellular component	GO:0098798	mitochondrial protein complex	19	10	2.58	5.4e-05
Cellular component	GO:0031967	organelle envelope	45	16	6.12	0.00014
Cellular component	GO:0031975	envelope	45	16	6.12	0.00014
Cellular component	GO:0033177	proton-transporting two-sector ATPase co...	11	7	1.5	0.00016
Cellular component	GO:0070469	respirasome	6	5	0.82	0.00024
Cellular component	GO:0000786	nucleosome	9	6	1.22	0.00035
Cellular component	GO:0032993	protein-DNA complex	10	6	1.36	0.00078
Cellular component	GO:0044815	DNA packaging complex	10	6	1.36	0.00078
Cellular component	GO:0045263	proton-transporting ATP synthase complex...	5	4	0.68	0.0015
Cellular component	GO:0098803	respiratory chain complex	5	4	0.68	0.0015

## Sheet: S-6hpi
S4. Enrichment analysis of S. sclerotiorum Downregulated genes during interaction with a moderately resistant (MR) and susceptible (S) chickpea line at 6, 12, 24, and 72 hours post inoculation (hpi) relative to an in vitro control
GO Type	GO.ID	Term	Annotated	Significant	Expected	Classic Fisher
Biological process	GO:0055114	oxidation-reduction process	653	77	49.86	1.9e-05
Biological process	GO:0006810	transport	659	71	50.32	0.00082
Biological process	GO:0051234	establishment of localization	662	71	50.55	0.00094
Biological process	GO:0051179	localization	671	71	51.24	0.00139
Biological process	GO:0055085	transmembrane transport	425	49	32.45	0.00151
Biological process	GO:0022900	electron transport chain	8	4	0.61	0.00182
Biological process	GO:0022904	respiratory electron transport chain	5	3	0.38	0.00392
Biological process	GO:0000041	transition metal ion transport	7	3	0.53	0.01223
Biological process	GO:0009110	vitamin biosynthetic process	20	5	1.53	0.01496
Biological process	GO:0042364	water-soluble vitamin biosynthetic proce...	20	5	1.53	0.01496
Biological process	GO:0017144	drug metabolic process	71	11	5.42	0.01744
Biological process	GO:0006766	vitamin metabolic process	21	5	1.6	0.01844
Biological process	GO:0006767	water-soluble vitamin metabolic process	21	5	1.6	0.01844
Biological process	GO:0006334	nucleosome assembly	5	2	0.38	0.04979
Biological process	GO:0031497	chromatin assembly	5	2	0.38	0.04979
Biological process	GO:0034728	nucleosome organization	5	2	0.38	0.04979
Biological process	GO:0070585	protein localization to mitochondrion	5	2	0.38	0.04979
Biological process	GO:0072655	establishment of protein localization to...	5	2	0.38	0.04979
Biological process	GO:0006333	chromatin assembly or disassembly	6	2	0.46	0.07098
Biological process	GO:0008608	attachment of spindle microtubules to ki...	6	2	0.46	0.07098
Molecular function	GO:0016491	oxidoreductase activity	777	101	49.85	9.4e-14
Molecular function	GO:0008080	N-acetyltransferase activity	46	13	2.95	3.6e-06
Molecular function	GO:0016407	acetyltransferase activity	53	14	3.4	3.7e-06
Molecular function	GO:0016410	N-acyltransferase activity	48	13	3.08	6.1e-06
Molecular function	GO:0015035	protein disulfide oxidoreductase activit...	10	6	0.64	1.1e-05
Molecular function	GO:0003824	catalytic activity	2732	210	175.26	3.3e-05
Molecular function	GO:0015036	disulfide oxidoreductase activity	13	6	0.83	7.8e-05
Molecular function	GO:0005506	iron ion binding	139	21	8.92	0.00018
Molecular function	GO:0009055	electron transfer activity	28	8	1.8	0.00026
Molecular function	GO:0048037	cofactor binding	458	48	29.38	0.00034
Molecular function	GO:0016747	transferase activity, transferring acyl ...	80	14	5.13	0.00047
Molecular function	GO:0016667	oxidoreductase activity, acting on a sul...	24	7	1.54	0.00056
Molecular function	GO:0004129	cytochrome-c oxidase activity	9	4	0.58	0.00162
Molecular function	GO:0015002	heme-copper terminal oxidase activity	9	4	0.58	0.00162
Molecular function	GO:0016675	oxidoreductase activity, acting on a hem...	9	4	0.58	0.00162
Molecular function	GO:0016676	oxidoreductase activity, acting on a hem...	9	4	0.58	0.00162
Molecular function	GO:0020037	heme binding	134	18	8.6	0.00206
Molecular function	GO:0046906	tetrapyrrole binding	134	18	8.6	0.00206
Molecular function	GO:0016746	transferase activity, transferring acyl ...	105	15	6.74	0.00261
Molecular function	GO:0016705	oxidoreductase activity, acting on paire...	127	17	8.15	0.00282
Cellular component	GO:0005746	mitochondrial respirasome	5	5	0.39	2.6e-06
Cellular component	GO:0070469	respirasome	6	5	0.46	1.5e-05
Cellular component	GO:0005739	mitochondrion	61	15	4.72	3.1e-05
Cellular component	GO:0016020	membrane	813	85	62.87	4.4e-05
Cellular component	GO:0098800	inner mitochondrial membrane protein com...	11	6	0.85	6.4e-05
Cellular component	GO:0005740	mitochondrial envelope	38	11	2.94	7.7e-05
Cellular component	GO:0098803	respiratory chain complex	5	4	0.39	0.00016
Cellular component	GO:0031966	mitochondrial membrane	36	10	2.78	0.00024
Cellular component	GO:0016021	integral component of membrane	500	57	38.66	0.00029
Cellular component	GO:0031224	intrinsic component of membrane	500	57	38.66	0.00029
Cellular component	GO:0098798	mitochondrial protein complex	19	7	1.47	0.00032
Cellular component	GO:0031967	organelle envelope	45	11	3.48	0.00041
Cellular component	GO:0031975	envelope	45	11	3.48	0.00041
Cellular component	GO:0005743	mitochondrial inner membrane	21	7	1.62	0.00066
Cellular component	GO:0019866	organelle inner membrane	22	7	1.7	0.0009
Cellular component	GO:0000786	nucleosome	9	4	0.7	0.00317
Cellular component	GO:0032993	protein-DNA complex	10	4	0.77	0.00497
Cellular component	GO:0044815	DNA packaging complex	10	4	0.77	0.00497
Cellular component	GO:0000785	chromatin	11	4	0.85	0.00735
Cellular component	GO:0072686	mitotic spindle	7	3	0.54	0.01256

## Sheet: S-12hpi
S4. Enrichment analysis of S. sclerotiorum Downregulated genes during interaction with a moderately resistant (MR) and susceptible (S) chickpea line at 6, 12, 24, and 72 hours post inoculation (hpi) relative to an in vitro control
GO Type	GO.ID	Term	Annotated	Significant	Expected	Classic Fisher
Biological process	GO:0017144	drug metabolic process	71	18	6.6	5.3e-05
Biological process	GO:0055114	oxidation-reduction process	653	86	60.69	0.00019
Biological process	GO:0009110	vitamin biosynthetic process	20	8	1.86	0.00024
Biological process	GO:0042364	water-soluble vitamin biosynthetic proce...	20	8	1.86	0.00024
Biological process	GO:0006766	vitamin metabolic process	21	8	1.95	0.00035
Biological process	GO:0006767	water-soluble vitamin metabolic process	21	8	1.95	0.00035
Biological process	GO:0055085	transmembrane transport	425	59	39.5	0.00065
Biological process	GO:0046034	ATP metabolic process	28	8	2.6	0.00302
Biological process	GO:0015985	energy coupled proton transport, down el...	12	5	1.12	0.00308
Biological process	GO:0015986	ATP synthesis coupled proton transport	12	5	1.12	0.00308
Biological process	GO:1902600	proton transmembrane transport	12	5	1.12	0.00308
Biological process	GO:0022900	electron transport chain	8	4	0.74	0.00379
Biological process	GO:0043094	cellular metabolic compound salvage	8	4	0.74	0.00379
Biological process	GO:0006810	transport	659	79	61.24	0.00634
Biological process	GO:0006754	ATP biosynthetic process	14	5	1.3	0.00665
Biological process	GO:0022904	respiratory electron transport chain	5	3	0.46	0.0069
Biological process	GO:0051234	establishment of localization	662	79	61.52	0.00715
Biological process	GO:0009142	nucleoside triphosphate biosynthetic pro...	15	5	1.39	0.00923
Biological process	GO:0009144	purine nucleoside triphosphate metabolic...	15	5	1.39	0.00923
Biological process	GO:0009145	purine nucleoside triphosphate biosynthe...	15	5	1.39	0.00923
Molecular function	GO:0016491	oxidoreductase activity	777	108	65.43	1.4e-08
Molecular function	GO:0008080	N-acetyltransferase activity	46	17	3.87	7e-08
Molecular function	GO:0016407	acetyltransferase activity	53	18	4.46	1.3e-07
Molecular function	GO:0016410	N-acyltransferase activity	48	17	4.04	1.4e-07
Molecular function	GO:0015035	protein disulfide oxidoreductase activit...	10	6	0.84	5.4e-05
Molecular function	GO:0016747	transferase activity, transferring acyl ...	80	18	6.74	8.3e-05
Molecular function	GO:0003735	structural constituent of ribosome	113	22	9.52	0.00014
Molecular function	GO:0015078	proton transmembrane transporter activit...	46	12	3.87	0.0003
Molecular function	GO:0015036	disulfide oxidoreductase activity	13	6	1.09	0.00035
Molecular function	GO:0016667	oxidoreductase activity, acting on a sul...	24	8	2.02	0.00052
Molecular function	GO:0005198	structural molecule activity	127	22	10.69	0.00079
Molecular function	GO:0016746	transferase activity, transferring acyl ...	105	19	8.84	0.00103
Molecular function	GO:0005506	iron ion binding	139	23	11.71	0.00116
Molecular function	GO:0015077	monovalent inorganic cation transmembran...	54	12	4.55	0.00142
Molecular function	GO:0009055	electron transfer activity	28	8	2.36	0.00163
Molecular function	GO:0020037	heme binding	134	21	11.28	0.0037
Molecular function	GO:0046906	tetrapyrrole binding	134	21	11.28	0.0037
Molecular function	GO:0004129	cytochrome-c oxidase activity	9	4	0.76	0.00444
Molecular function	GO:0015002	heme-copper terminal oxidase activity	9	4	0.76	0.00444
Molecular function	GO:0016675	oxidoreductase activity, acting on a hem...	9	4	0.76	0.00444
Cellular component	GO:0098800	inner mitochondrial membrane protein com...	11	9	1.12	4.4e-08
Cellular component	GO:0005739	mitochondrion	61	21	6.21	1.5e-07
Cellular component	GO:0005740	mitochondrial envelope	38	16	3.87	2e-07
Cellular component	GO:0031966	mitochondrial membrane	36	15	3.66	6e-07
Cellular component	GO:0005743	mitochondrial inner membrane	21	11	2.14	1.3e-06
Cellular component	GO:0019866	organelle inner membrane	22	11	2.24	2.3e-06
Cellular component	GO:0031967	organelle envelope	45	16	4.58	3.1e-06
Cellular component	GO:0031975	envelope	45	16	4.58	3.1e-06
Cellular component	GO:0098798	mitochondrial protein complex	19	10	1.93	3.8e-06
Cellular component	GO:0005746	mitochondrial respirasome	5	5	0.51	1e-05
Cellular component	GO:0070469	respirasome	6	5	0.61	5.7e-05
Cellular component	GO:0033177	proton-transporting two-sector ATPase co...	11	6	1.12	0.00031
Cellular component	GO:0045263	proton-transporting ATP synthase complex...	5	4	0.51	0.00048
Cellular component	GO:0098803	respiratory chain complex	5	4	0.51	0.00048
Cellular component	GO:0000786	nucleosome	9	5	0.92	0.00092
Cellular component	GO:0045259	proton-transporting ATP synthase complex	9	5	0.92	0.00092
Cellular component	GO:0005840	ribosome	114	22	11.6	0.00169
Cellular component	GO:0032993	protein-DNA complex	10	5	1.02	0.0017
Cellular component	GO:0044815	DNA packaging complex	10	5	1.02	0.0017
Cellular component	GO:0043228	non-membrane-bounded organelle	208	34	21.16	0.00211

## Sheet: S-24hpi
S4. Enrichment analysis of S. sclerotiorum Downregulated genes during interaction with a moderately resistant (MR) and susceptible (S) chickpea line at 6, 12, 24, and 72 hours post inoculation (hpi) relative to an in vitro control
GO Type	GO.ID	Term	Annotated	Significant	Expected	Classic Fisher
Biological process	GO:0055114	oxidation-reduction process	653	123	81.45	1.5e-07
Biological process	GO:0055085	transmembrane transport	425	85	53.01	1.7e-06
Biological process	GO:0051179	localization	671	117	83.69	2.1e-05
Biological process	GO:0006810	transport	659	115	82.2	2.5e-05
Biological process	GO:0051234	establishment of localization	662	115	82.57	3.1e-05
Biological process	GO:0009110	vitamin biosynthetic process	20	9	2.49	0.00032
Biological process	GO:0042364	water-soluble vitamin biosynthetic proce...	20	9	2.49	0.00032
Biological process	GO:0006766	vitamin metabolic process	21	9	2.62	0.0005
Biological process	GO:0006767	water-soluble vitamin metabolic process	21	9	2.62	0.0005
Biological process	GO:0006979	response to oxidative stress	17	7	2.12	0.00284
Biological process	GO:0006771	riboflavin metabolic process	7	4	0.87	0.00613
Biological process	GO:0009231	riboflavin biosynthetic process	7	4	0.87	0.00613
Biological process	GO:0042726	flavin-containing compound metabolic pro...	7	4	0.87	0.00613
Biological process	GO:0042727	flavin-containing compound biosynthetic ...	7	4	0.87	0.00613
Biological process	GO:0022900	electron transport chain	8	4	1	0.01107
Biological process	GO:0022904	respiratory electron transport chain	5	3	0.62	0.01588
Biological process	GO:0017144	drug metabolic process	71	15	8.86	0.02609
Biological process	GO:0000041	transition metal ion transport	7	3	0.87	0.04589
Biological process	GO:0006081	cellular aldehyde metabolic process	7	3	0.87	0.04589
Biological process	GO:0009070	serine family amino acid biosynthetic pr...	7	3	0.87	0.04589
Molecular function	GO:0016491	oxidoreductase activity	777	150	88.43	9.4e-13
Molecular function	GO:0008080	N-acetyltransferase activity	46	16	5.23	2.4e-05
Molecular function	GO:0016410	N-acyltransferase activity	48	16	5.46	4.4e-05
Molecular function	GO:0016407	acetyltransferase activity	53	17	6.03	4.5e-05
Molecular function	GO:0048037	cofactor binding	458	79	52.12	5.6e-05
Molecular function	GO:0020037	heme binding	134	31	15.25	6.9e-05
Molecular function	GO:0046906	tetrapyrrole binding	134	31	15.25	6.9e-05
Molecular function	GO:0005506	iron ion binding	139	30	15.82	0.00034
Molecular function	GO:0016746	transferase activity, transferring acyl ...	105	23	11.95	0.00132
Molecular function	GO:0003824	catalytic activity	2732	344	310.91	0.00179
Molecular function	GO:0016705	oxidoreductase activity, acting on paire...	127	26	14.45	0.00187
Molecular function	GO:0005215	transporter activity	309	52	35.17	0.00199
Molecular function	GO:0008496	mannan endo-1,6-alpha-mannosidase activi...	6	4	0.68	0.00206
Molecular function	GO:0015035	protein disulfide oxidoreductase activit...	10	5	1.14	0.0029
Molecular function	GO:0016747	transferase activity, transferring acyl ...	80	18	9.1	0.00315
Molecular function	GO:0016667	oxidoreductase activity, acting on a sul...	24	8	2.73	0.00374
Molecular function	GO:0015078	proton transmembrane transporter activit...	46	12	5.23	0.00427
Molecular function	GO:0015077	monovalent inorganic cation transmembran...	54	13	6.15	0.00627
Molecular function	GO:0004096	catalase activity	8	4	0.91	0.00798
Molecular function	GO:0009055	electron transfer activity	28	8	3.19	0.0105
Cellular component	GO:0016020	membrane	813	157	104.93	3.3e-14
Cellular component	GO:0016021	integral component of membrane	500	113	64.53	1.5e-13
Cellular component	GO:0031224	intrinsic component of membrane	500	113	64.53	1.5e-13
Cellular component	GO:0005746	mitochondrial respirasome	5	5	0.65	3.4e-05
Cellular component	GO:0098800	inner mitochondrial membrane protein com...	11	7	1.42	0.00011
Cellular component	GO:0070469	respirasome	6	5	0.77	0.00018
Cellular component	GO:0098803	respiratory chain complex	5	4	0.65	0.00122
Cellular component	GO:0098798	mitochondrial protein complex	19	8	2.45	0.00144
Cellular component	GO:0005740	mitochondrial envelope	38	12	4.9	0.00197
Cellular component	GO:0005743	mitochondrial inner membrane	21	8	2.71	0.00307
Cellular component	GO:0005739	mitochondrion	61	16	7.87	0.00324
Cellular component	GO:0031966	mitochondrial membrane	36	11	4.65	0.00404
Cellular component	GO:0019866	organelle inner membrane	22	8	2.84	0.00429
Cellular component	GO:0032993	protein-DNA complex	10	5	1.29	0.00499
Cellular component	GO:0033177	proton-transporting two-sector ATPase co...	11	5	1.42	0.00819
Cellular component	GO:0031967	organelle envelope	45	12	5.81	0.0091
Cellular component	GO:0031975	envelope	45	12	5.81	0.0091
Cellular component	GO:0000786	nucleosome	9	4	1.16	0.02008
Cellular component	GO:0044815	DNA packaging complex	10	4	1.29	0.03014
Cellular component	GO:0033179	proton-transporting V-type ATPase, V0 do...	6	3	0.77	0.0315

## Sheet: S-48hpi
S4. Enrichment analysis of S. sclerotiorum downregulated genes during interaction with a moderately resistant (MR) and susceptible (S) chickpea line at 6, 12, 24, and 72 hours post inoculation (hpi) relative to an in vitro control
GO Type	GO.ID	Term	Annotated	Significant	Expected	Classic Fisher
Biological process	GO:0055085	transmembrane transport	425	80	54.4	0.00011
Biological process	GO:0051179	localization	671	116	85.88	0.00012
Biological process	GO:0006412	translation	182	41	23.29	0.00014
Biological process	GO:0006810	transport	659	114	84.34	0.00014
Biological process	GO:0051234	establishment of localization	662	114	84.73	0.00017
Biological process	GO:0043043	peptide biosynthetic process	184	41	23.55	0.00018
Biological process	GO:0006518	peptide metabolic process	193	42	24.7	0.00025
Biological process	GO:0009110	vitamin biosynthetic process	20	9	2.56	0.00039
Biological process	GO:0042364	water-soluble vitamin biosynthetic proce...	20	9	2.56	0.00039
Biological process	GO:0006766	vitamin metabolic process	21	9	2.69	0.0006
Biological process	GO:0006767	water-soluble vitamin metabolic process	21	9	2.69	0.0006
Biological process	GO:0043604	amide biosynthetic process	202	42	25.85	0.00071
Biological process	GO:1901566	organonitrogen compound biosynthetic pro...	397	72	50.81	0.00078
Biological process	GO:0043603	cellular amide metabolic process	222	45	28.41	0.00081
Biological process	GO:0055114	oxidation-reduction process	653	108	83.58	0.0013
Biological process	GO:0006771	riboflavin metabolic process	7	4	0.9	0.00674
Biological process	GO:0009231	riboflavin biosynthetic process	7	4	0.9	0.00674
Biological process	GO:0042726	flavin-containing compound metabolic pro...	7	4	0.9	0.00674
Biological process	GO:0042727	flavin-containing compound biosynthetic ...	7	4	0.9	0.00674
Biological process	GO:1901617	organic hydroxy compound biosynthetic pr...	7	4	0.9	0.00674
Molecular function	GO:0003735	structural constituent of ribosome	113	38	13.44	7.1e-10
Molecular function	GO:0005198	structural molecule activity	127	38	15.11	2.8e-08
Molecular function	GO:0016491	oxidoreductase activity	777	140	92.44	3.3e-08
Molecular function	GO:0009055	electron transfer activity	28	15	3.33	9.7e-08
Molecular function	GO:0016410	N-acyltransferase activity	48	19	5.71	8.4e-07
Molecular function	GO:0008080	N-acetyltransferase activity	46	18	5.47	2e-06
Molecular function	GO:0016407	acetyltransferase activity	53	19	6.31	4.8e-06
Molecular function	GO:0015035	protein disulfide oxidoreductase activit...	10	7	1.19	2.8e-05
Molecular function	GO:0015078	proton transmembrane transporter activit...	46	16	5.47	4.2e-05
Molecular function	GO:0015077	monovalent inorganic cation transmembran...	54	17	6.42	0.0001
Molecular function	GO:0046982	protein heterodimerization activity	23	10	2.74	0.00014
Molecular function	GO:0004129	cytochrome-c oxidase activity	9	6	1.07	0.00017
Molecular function	GO:0015002	heme-copper terminal oxidase activity	9	6	1.07	0.00017
Molecular function	GO:0016675	oxidoreductase activity, acting on a hem...	9	6	1.07	0.00017
Molecular function	GO:0016676	oxidoreductase activity, acting on a hem...	9	6	1.07	0.00017
Molecular function	GO:0016667	oxidoreductase activity, acting on a sul...	24	10	2.86	0.00022
Molecular function	GO:0015036	disulfide oxidoreductase activity	13	7	1.55	0.00029
Molecular function	GO:0016747	transferase activity, transferring acyl ...	80	21	9.52	0.0003
Molecular function	GO:0005215	transporter activity	309	57	36.76	0.00035
Molecular function	GO:0022890	inorganic cation transmembrane transport...	84	21	9.99	0.00061
Cellular component	GO:0005739	mitochondrion	61	27	9.36	3.6e-08
Cellular component	GO:0005740	mitochondrial envelope	38	20	5.83	6.7e-08
Cellular component	GO:0031966	mitochondrial membrane	36	19	5.53	1.4e-07
Cellular component	GO:0005840	ribosome	114	38	17.5	5.3e-07
Cellular component	GO:0005743	mitochondrial inner membrane	21	13	3.22	1.3e-06
Cellular component	GO:0098800	inner mitochondrial membrane protein com...	11	9	1.69	1.7e-06
Cellular component	GO:0031967	organelle envelope	45	20	6.91	2.2e-06
Cellular component	GO:0031975	envelope	45	20	6.91	2.2e-06
Cellular component	GO:0019866	organelle inner membrane	22	13	3.38	2.7e-06
Cellular component	GO:0098798	mitochondrial protein complex	19	11	2.92	2.2e-05
Cellular component	GO:0033177	proton-transporting two-sector ATPase co...	11	8	1.69	3e-05
Cellular component	GO:0043228	non-membrane-bounded organelle	208	52	31.93	7.1e-05
Cellular component	GO:0043232	intracellular non-membrane-bounded organ...	208	52	31.93	7.1e-05
Cellular component	GO:0005746	mitochondrial respirasome	5	5	0.77	8.2e-05
Cellular component	GO:0031090	organelle membrane	88	27	13.51	0.00014
Cellular component	GO:0070469	respirasome	6	5	0.92	0.00043
Cellular component	GO:0016020	membrane	813	150	124.79	0.00047
Cellular component	GO:0000786	nucleosome	9	6	1.38	0.00069
Cellular component	GO:0016469	proton-transporting two-sector ATPase co...	23	10	3.53	0.0011
Cellular component	GO:0032993	protein-DNA complex	10	6	1.53	0.00151

## Sheet: S-72hpi
S4. Enrichment analysis of S. sclerotiorum downregulated genes during interaction with a moderately resistant (MR) and susceptible (S) chickpea line at 6, 12, 24, and 72 hours post inoculation (hpi) relative to an in vitro control
GO Type	GO.ID	Term	Annotated	Significant	Expected	Classic Fisher
Biological process	GO:0055085	transmembrane transport	425	80	54.4	0.00011
Biological process	GO:0051179	localization	671	116	85.88	0.00012
Biological process	GO:0006412	translation	182	41	23.29	0.00014
Biological process	GO:0006810	transport	659	114	84.34	0.00014
Biological process	GO:0051234	establishment of localization	662	114	84.73	0.00017
Biological process	GO:0043043	peptide biosynthetic process	184	41	23.55	0.00018
Biological process	GO:0006518	peptide metabolic process	193	42	24.7	0.00025
Biological process	GO:0009110	vitamin biosynthetic process	20	9	2.56	0.00039
Biological process	GO:0042364	water-soluble vitamin biosynthetic proce...	20	9	2.56	0.00039
Biological process	GO:0006766	vitamin metabolic process	21	9	2.69	0.0006
Biological process	GO:0006767	water-soluble vitamin metabolic process	21	9	2.69	0.0006
Biological process	GO:0043604	amide biosynthetic process	202	42	25.85	0.00071
Biological process	GO:1901566	organonitrogen compound biosynthetic pro...	397	72	50.81	0.00078
Biological process	GO:0043603	cellular amide metabolic process	222	45	28.41	0.00081
Biological process	GO:0055114	oxidation-reduction process	653	108	83.58	0.0013
Biological process	GO:0006771	riboflavin metabolic process	7	4	0.9	0.00674
Biological process	GO:0009231	riboflavin biosynthetic process	7	4	0.9	0.00674
Biological process	GO:0042726	flavin-containing compound metabolic pro...	7	4	0.9	0.00674
Biological process	GO:0042727	flavin-containing compound biosynthetic ...	7	4	0.9	0.00674
Biological process	GO:1901617	organic hydroxy compound biosynthetic pr...	7	4	0.9	0.00674
Molecular function	GO:0003735	structural constituent of ribosome	113	38	13.44	7.1e-10
Molecular function	GO:0005198	structural molecule activity	127	38	15.11	2.8e-08
Molecular function	GO:0016491	oxidoreductase activity	777	140	92.44	3.3e-08
Molecular function	GO:0009055	electron transfer activity	28	15	3.33	9.7e-08
Molecular function	GO:0016410	N-acyltransferase activity	48	19	5.71	8.4e-07
Molecular function	GO:0008080	N-acetyltransferase activity	46	18	5.47	2e-06
Molecular function	GO:0016407	acetyltransferase activity	53	19	6.31	4.8e-06
Molecular function	GO:0015035	protein disulfide oxidoreductase activit...	10	7	1.19	2.8e-05
Molecular function	GO:0015078	proton transmembrane transporter activit...	46	16	5.47	4.2e-05
Molecular function	GO:0015077	monovalent inorganic cation transmembran...	54	17	6.42	0.0001
Molecular function	GO:0046982	protein heterodimerization activity	23	10	2.74	0.00014
Molecular function	GO:0004129	cytochrome-c oxidase activity	9	6	1.07	0.00017
Molecular function	GO:0015002	heme-copper terminal oxidase activity	9	6	1.07	0.00017
Molecular function	GO:0016675	oxidoreductase activity, acting on a hem...	9	6	1.07	0.00017
Molecular function	GO:0016676	oxidoreductase activity, acting on a hem...	9	6	1.07	0.00017
Molecular function	GO:0016667	oxidoreductase activity, acting on a sul...	24	10	2.86	0.00022
Molecular function	GO:0015036	disulfide oxidoreductase activity	13	7	1.55	0.00029
Molecular function	GO:0016747	transferase activity, transferring acyl ...	80	21	9.52	0.0003
Molecular function	GO:0005215	transporter activity	309	57	36.76	0.00035
Molecular function	GO:0022890	inorganic cation transmembrane transport...	84	21	9.99	0.00061
Cellular component	GO:0005739	mitochondrion	61	27	9.36	3.6e-08
Cellular component	GO:0005740	mitochondrial envelope	38	20	5.83	6.7e-08
Cellular component	GO:0031966	mitochondrial membrane	36	19	5.53	1.4e-07
Cellular component	GO:0005840	ribosome	114	38	17.5	5.3e-07
Cellular component	GO:0005743	mitochondrial inner membrane	21	13	3.22	1.3e-06
Cellular component	GO:0098800	inner mitochondrial membrane protein com...	11	9	1.69	1.7e-06
Cellular component	GO:0031967	organelle envelope	45	20	6.91	2.2e-06
Cellular component	GO:0031975	envelope	45	20	6.91	2.2e-06
Cellular component	GO:0019866	organelle inner membrane	22	13	3.38	2.7e-06
Cellular component	GO:0098798	mitochondrial protein complex	19	11	2.92	2.2e-05
Cellular component	GO:0033177	proton-transporting two-sector ATPase co...	11	8	1.69	3e-05
Cellular component	GO:0043228	non-membrane-bounded organelle	208	52	31.93	7.1e-05
Cellular component	GO:0043232	intracellular non-membrane-bounded organ...	208	52	31.93	7.1e-05
Cellular component	GO:0005746	mitochondrial respirasome	5	5	0.77	8.2e-05
Cellular component	GO:0031090	organelle membrane	88	27	13.51	0.00014
Cellular component	GO:0070469	respirasome	6	5	0.92	0.00043
Cellular component	GO:0016020	membrane	813	150	124.79	0.00047
Cellular component	GO:0000786	nucleosome	9	6	1.38	0.00069
Cellular component	GO:0016469	proton-transporting two-sector ATPase co...	23	10	3.53	0.0011
Cellular component	GO:0032993	protein-DNA complex	10	6	1.53	0.00151
