# Supplementary material for: Analysis of differentially expressed Sclerotinia sclerotiorum genes during the interaction with moderately resistant and highly susceptible chickpea lines
Source: BMC Genomics. 2021 May 8;22:333. doi: 10.1186/s12864-021-07655-6 (PMC8106195; doi:10.1186/s12864-021-07655-6)
Supplement: Supplementary file 7 — Additional file 7: Table S7. Description of temporal S. sclerotiorum in planta upregulated genes involved in cell wall degradation during chickpea infection relative to in vitro control (P. Adj. <0.05; LogFC ≥ 2). [file 12864_2021_7655_MOESM7_ESM.xlsx]

## Sheet: Sheet1
S4. Description of temporal S. sclerotiorum in planta upregulated genes involved in cell wall degradation during chickpea infection relative to in vitro control (P. Adj. ˂0.05; LogFC > 2)
		Hour post inoculation
		MR_line.T6	MR_line.T12	MR_line.T24	MR_line.T48	MR_line.T72	S_line.T6	S_line.T12	S_line.T24	S_line.T48	S_line.T72
Gene ID	Descripttion	6	12	24	48	72	6	12	24	48	72
sscle_01g000050	carboxylesterase/lipase (cholinesterase)	-	-	3.6	4.4	4.3	-	-	4.3	4.8	5.2	Cutin degradation
sscle_03g027590	carboxylesterase/lipase (cholinesterase)	-	-	-	-	-	-	-	-	-	2.7
sscle_02g015580	cellulose-bindinggDSLlipase	-	-	4.9	4.9	4.6	-	-	4.9	5.3	5.4
sscle_04g036610	cellulose-bindinggDSLlipase	-	-	5.6	6.2	6.3	-	4.3	5.6	6.5	7
sscle_07g055360	cellulose-bindinggDSLlipase	-	-	3.7	4.7	4.7	-	-	4.4	5.3	5.4
sscle_02g011950	cutinase	-	-	5.1	5.6	5.5	-	-	5.6	6.9	6
sscle_15g102320	cutinase	5.6	4.7	7.3	9.7	9.6	-	4.9	7.8	10.1	10.3
sscle_01g004820	DSL lipase acylhydrolase family	-	-	-	-	-	-	-	3.8	3.1	3.5
sscle_03g023780	extracellular lipase	-	-	-	4.2	-	-	-	-	3.9	4.4
sscle_08g068420	extracellular lipase	-	-	-	-	6.5	-	-	4.6	7.3	8.1
sscle_03g024520	lipase/esterase	-	-	-	4.7	-	-	-	-	-	-
sscle_02g020060	lysophospholipase	-	-	-	-	-	-	-	-	-	3.1
sscle_16g110430	lysophospholipase	-	4.6	4.2	3.5	3.5	-	-	4.7	3.8	3.8
sscle_01g008640	triacylglycerol lipase	-	-	-	-	-	-	-	-	-	3.2
sscle_02g018140	beta-glucosidase	-	4.29	3.6	-	-	-	3.9	4.5	-	-	Cellulose degradation
sscle_03g023660	beta-1,4-endo-glucanase (cellulase)	-	-	3.5	3.2	2.9	-	-	3.1	3.5	3.6
sscle_06g051350	beta-1,4-glucosidase	-	3.3	3.3	3.7	3.2	-	-	4.3	4.1	-
sscle_03g022640	beta-glucosidase	-	-	-	4.7	4.1	-	-	3.7	3.6	4.6
sscle_03g030980	beta-glucosidase	-	-	-	-	-	-	-	-	-	4.1
sscle_08g064310	beta-glucosidase	-	-	-	-	-	3.1	-	-	-	-
sscle_11g082920	beta-glucosidase	-	-	-	4.5	-	-	-	-	-	4.7
sscle_15g105550	beta-glucosidase	-	-	3.4	3.1	2.9	-	-	3.5	3.7	3.8
sscle_14g102160	beta-glucosidaseÊ	-	-	-	-	-	-	-	-	-	3.2
sscle_08g064580	cellobiose dehydrogenase	-	7.8	9.1	6.5	7.5	-	7.2	9.9	7.7	7.04
sscle_11g082770	cellobiose dehydrogenase	-	-	-	-	-	-	-	-	-	4.5
sscle_04g039100	endo-glucanase	-	-	-	7.2	-	-	-	-	-	7.2
sscle_08g063000	endo-glucanase	-	-	2.7	-	-	-	-	-	-	-
sscle_14g099920	endo-glucanase	-	-	4.1	5.9	5.1	-	-	4.3	5.4	6.7
sscle_01g001690	endo-glucanase	-	-	-	-	-	-	-	-8.4	-	-
sscle_15g105560	endo-glucanase	-	-	-	-	-	-	-	-4.5	-	-3.8
sscle_03g023650	exo-glucanase	-	-	6.1	8.2	7.1	-	-	5.8	7.2	8.9
sscle_14g101360	exo-glucanase	-	-	4.6	5.7	5.5	-	-	5.4	5.3	6.7
sscle_04g033820	exo-glucanase (cellobiohydrolyase)	-	-	4.1	5.9	4.6	-	-	-	5.1	6.6
sscle_01g007810	beta-galactosidase	-	-	-	3.5	3.1	-	-	2.8	3.6	4..1	Arabinogalactan degradation
sscle_12g090430	arabinan endo-1,5-alpha-L-arabinosidase	-	-	-	6.2	6.1	-	-	-	5.9	7.1
sscle_04g037140	beta-galactosidase	-	-	-	-	-	-	-	2.7	-	-
sscle_09g074570	beta-galactosidase	-	-	-	2.7	2.8	-	-	2.9	2.9	3.3
sscle_09g069470	beta-galactosidase	-	-	-	-	-	-	-	-	2.8	2.8
sscle_12g091670	beta-galactosidase	-	-	-	4.4	4.4	-	-	-	4.4	4.9
sscle_02g015110	alpha-galactosidase	-	-	-	3.8	3.2	-	-	-	4.1	4.5	Hemicellulose degradation
sscle_08g066710	acetylxylan esterase	-	-	-	6.5	5.7	-	-	5.2	6.7	-
sscle_11g080920	acetylxylan esterase	-	-	3.8	6.1	4.8	-	-	3.5	5.6	6.5
sscle_07g056960	alpha-galactosidase	-	-	-	-	-	-	-	-	-	3.4
sscle_04g034810	alpha-l-arabinofuranosidase	-	-	-	3.6	3.6	-	-	-	4.1	4.5
sscle_07g055410	alpha-l-arabinofuranosidase	-	-	3.6	4.5	4.3	-	-	4.1	4.9	5.4
sscle_10g074850	alpha-xylosidase	-	-	3.6	6.6	6.2	-	-	3.5	6.2	6.4
sscle_15g105540	alpha-xylosidase	-	-	-	-	3.3	-	-	-	3.5	3.5
sscle_03g024710	beta-mannosidase	-	-	-	4.7	-	-	-	-	-	5.4
sscle_05g045850	beta-mannosidase	-	-	4.5	5.59	5.1	-	-	4.9	5.6	5.7
sscle_10g075470	endo-1,4-beta-mannosidaseÊ	-	-	4.1	3.9	3.4	-	-	4.6	4.4	4.7
sscle_05g041650	endo-1,4-beta-xylanase	-	-	-	-	-	-	-	-	3.5	3.6
sscle_09g074790	endo-beta-xylanase	-	-	-	8.1	7.2	-	-	-	8.5	7.6
sscle_11g083680	endo-beta-xylanase	-	-	7.2	10.4	9.6	-	-	7.8	10.9	11.7
sscle_16g107660	endo-beta-xylanase	-	-	7.4	7.9	7.4	-	-	6.6	7.5	7.8
sscle_11g082440	feruloyl esterase	-	-	6.8	8.2	7.5	-	-	7.6	8.5	8.8
sscle_01g004220	alpha-mannosidase	-	-	-	5.7	5.4	-	-	-	5.5	6.3	Mannan degradation
sscle_15g106590	alpha 1,2 mannosidase	-	-	-	6.1	5.3	-	-	-	5.8	6.6
sscle_03g026560	alpha-1,2-mannosidaseÊ	-	-	-	4.1	3.5	-	-	-	3.4	4.5
sscle_02g019080	alpha-mannosidase	3.5	3.4	3.1	4.5	4.3	-	4.1	3.1	4.5	5.1
sscle_02g016530	endo-1,6-alpha-mannosidase	4.1	-	-	6.6	6.5	-	4.8	3.3	6.1	7.2
sscle_09g069260	endo-1,6-alpha-mannosidase	4.2	-	-	-	-	3.8	3.5	-	-	-
sscle_08g064250	endo-1,6-alpha-mannosidase	-	-	-	-	-	-	-	-3.9	-	-
sscle_01g002020	rhamnogalacturonylhydrolase	-	-	-	4.1	3.9	-	-	-	4.2	4.3	Pectin degradation
sscle_02g016000	alpha-l-rhamnosidaseÊ	-	-	-	3.2	-	-	-	-	-	3.9
sscle_15g103150	alpha-l-rhamnosidaseÊ	-	-	3.5	5.3	5.3	-	-	4.1	5.6	5.7
sscle_16g108170	endo-polygalacturonase(SSPg1)	-	3.6	4.5	3.1	3.5	-	-	4.9	3.4	3.1
sscle_09g070580	endo-polygalacturonase(SSPg3)	4.9	6.5	6.2	6.2	6.3	5.1	6.3	6.6	5.4	6.4
sscle_02g015920	endo-xylogalacturonanhydrolase	-	5.2	5.9	6.6	6.5	-	5.1	5.7	6.2	6.9
sscle_05g046840	exo-polygalacturonase	6.4	7.8	7.5	5.3	6.1	6.7	7.5	8.2	6.4	3.2
sscle_02g018610	exo-polygalacturonase (exoPg1)	-	-	-	6.5	6.1	-	-	-	6.7	7.5
sscle_04g035440	exo-polygalacturonase(exoPg2)	-	-	4.5	6.3	6.3	-	-	4.9	6.5	6.7
sscle_16g107500	pectin lyaseÊ	-	-	-	5.3	5.4	-	-	-	-	7
sscle_02g015930	pectin methylesterase	-	5.3	5.9	6.9	6.8	-	4.9	5.6	6.8	7.5
sscle_03g027970	pectin methylesterase	-	5.2	4.7	3.1	3.5	-	4.2	5.4	3.7	3.5
sscle_07g057800	pectin methylesterase	-	3.9	5.5	3.4	4.1	-	-	6.2	4.3	3.6
sscle_03g026860	pectin methylesteraseÊ	-	4.9	5.2	-	3.7	-	4.6	6.2	4.1	3.5
sscle_05g040420	rhamnogalacturananacetylhydrolase	4.9	7.1	7.1	5.4	5.9	-	6.2	7.8	6.5	5.9
sscle_12g089930	rhamnogalacturonanacetylesterase	-	5.3	4.2	5.9	5.6	-	4.3	4.6	5.8	7.2
sscle_01g011550	alpha-glucosidase	-	-	-	-	2.6	-	-	-	2.5	-	Starch degradation
sscle_03g022770	alpha-glucosidase	-	-	-	5.1	4.5	-	-	-	5.1	5.9
sscle_12g088410	alpha-amylase	3.6	-	3.7	4.1	4.5	-	3.3	3.6	4.1	3.8
sscle_01g010350	tripeptidylpeptidase	6	7.1	6.3	3.9	4.7	6.2	6.5	6.5	5.1	4.5	Protein degradation
sscle_11g082980	(acid) non-aspartyl protease (acp1)	5.7	5.7	7.2	5.5	6.5	4.8	4.8	7.9	6.1	5.9
sscle_07g058540	aspartyl protease (aspS)	5.3	5.4	6.3	3.8	4.5	4.8	4.4	6.7	4.9	4.4
sscle_06g054280	carboxypeptidase	-	2.8	-	-	-	-	-	2.9	-	-
sscle_07g057170	carboxypeptidase	2.8	3.2	2.5	-	-	2.7	2.8	2.8	-	-
sscle_14g100060	carboxypeptidase	2.7	3.1	2.8	-	2.4	2.9	2.9	3.2	2.6	-
sscle_15g104790	carboxypeptidase	3.7	4.7	4.1	-	2.5	3.6	3.8	4.7	3.1	-
sscle_06g054930	carboxypeptidaseÊ	4.8	4.2	4.7	3.8	3.8	4.1	4.5	5.1	4.5	4.4
sscle_01g002960	peptidase (family 41 )	3.4	3.9	2.7	-	-	3.3	3.6	2.6	-	-
sscle_11g084430	serine protease (subtilisin-like)	7.5	7.7	7.6	6.7	7.1	7.5	7.6	8.1	7.6	7.3
sscle_05g041810	serine protease (subtilisin-like)Ê	-	4.9	5.1	4.3	7.1	-	4.1	6.8	3.3	-
sscle_04g037640	tripeptidylpeptidase	2.8	-	-	-	-	2.8	2.5	-	-	2.4
sscle_07g056040	tripeptidylpeptidase	-	3.8	3.2	-	2.8	-	-	4.1	3.3	2.8
sscle_11g085960	tripeptidylpeptidase	6.2	7.2	6.2	4.9	5.3	6.1	7.1	6.8	5.9	5.5
sscle_15g106630	tripeptidylpeptidase	2.8	3.8	3.2	-	-	-	3.1	3.7	-	-
sscle_06g050510	tripeptidyl-peptidase	4.2	4.2	3.4	-	2.6	3.8	4.1	4.1	3.3	2.7
sscle_08g063080	tripeptidyl-peptidase	-	-	-	-	-	-	-	-	-	3.6
sscle_15g106280	tripeptidyl-peptidase	3.8	3.6	-	-	-	3.8	3.8	2.4	-	-
