# Supplementary material for: Analysis of differentially expressed Sclerotinia sclerotiorum genes during the interaction with moderately resistant and highly susceptible chickpea lines
Source: BMC Genomics. 2021 May 8;22:333. doi: 10.1186/s12864-021-07655-6 (PMC8106195; doi:10.1186/s12864-021-07655-6)
Supplement: Supplementary file 8 — Additional file 8: Table S8. Secondary metabolite synthesis, cytochrome P450 and transporter genes upregulated at some timepoint of the MR and S lines infection in comparison to in vitro control ( P. Adj. <0.05; LogFC ≥ 2). [file 12864_2021_7655_MOESM8_ESM.xlsx]

## Sheet: Sheet1
S5. Secondary metabolite synthesis, cytochrome P450 and transporter genes upregulated at some timepoint of infection of either moderately resistant (MR) or a susceptible (S) chickpea line relative to an in vitro control ( P. Adj. ˂0.05; LogFC > 2)
			Hours post inoculation
	GeneID	Description	MR_line.T6	MR_line.T12	MR_line.T24	MR_line.T48	MR_line.T72	S_line.T6	S_line.T12	S_line.T24	S_line.T48	S_line.T72
Secondary metabolite	sscle_01g004450	polyketide synthase (PKS8)	4.1	-	-	-	-	4.9	4.7	-	-	-
	sscle_01g005910	polyketide synthase	-	-	-	3.2	3.2	-	-	-	3.2	3.2
	sscle_02g017510	geranylgeranyl-diphosphate geranylgeranyltransferase	-	-	-	3.7	3.4	-	-	-	-	3.3
	sscle_04g032810	polyketide synthase	-	-	4.9	3.8	3.9	-	-	4.9	3.8	3.9
	sscle_14g097860	polyketide synthase	3.9	5.2	4.9	-	-	-	5.3	-	-	-
	sscle_15g106490	FAD-dependent monooxygenase (similar to BcBOA8)	-	6.2	5.2	5.7	5.6	7.1	6.3	4.7	5.6	6.5
	sscle_01g005560	PKS/NRPS-like protein	-	-	-	3.1	-	-	-	-	3.1	3.2
	sscle_01g005910	Type I Iterative PKS2	-	-	-	3.2	3.1	-	-	-	3.2	3.2
	sscle_01g002760	PKS/NRPS-like protein	-	2.4	-	-	-	-	-	2.4	-	-
	sscle_01g004450	Type I Iterative PKS-PK8	4.1	-	-	-	-	4.9	4.7	-	-	-
	sscle_02g015020	PKS/NRPS-like protein	-	-	2.6	3.2	3.1	-	-	-	2.6	2.9
	sscle_02g017510	isoprenoid carotenoid-PKS1	-	-	-	3.7	3.4	-	-	-	-	3.3
	sscle_03g031520	Type I Iterative PKS conidial DHN melanin -PK13	8.4	7.6	-	-	-	9.2	9.1	-	-	-
	sscle_03g022820	PKS/NRPS-like protein	-	-	-	5.6	5.8	-	-	-	-	-
	sscle_04g032810	Type I Iterative PKS -PKS10	-	-	4.9	3.8	3.9	-	-	4.9	3.8	3.9
	sscle_04g033830	PKS/NRPS-like protein	-	2.5	2.8	-	-	-	-	2.6	-	-
	sscle_04g035210	isoprenoid	-	2.3	-	-	-	-	-	2.3	-	-
	sscle_05g040980	monomodular NRPS	4.6	5.6	-	-	-	4.6	6.1	3.6	-	-
	sscle_05g042570	PKS/NRPS-like protein	6.1	5.8	4.1	-	-	5.7	5.5	-	-	-
	sscle_05g045760	PKS/NRPS-like protein	2.9	3.1	3.1	2.4	2.8	-	3.1	3.2	2.9	2.6
	sscle_05g045940	PKS/NRPS-like protein	-	-	4.8	4.7	4.9	-	-	4.9	4.9	4.6
	sscle_07g058690	NRPS-like protein	-	-	-	-	-	-	-	-	2.3	-
	sscle_08g064270	NRPS-like protein	3.5	-	-	-	-	3.8	-	-	-	-
	sscle_09g070460	SsFUS1	4.7	-	-	-	-	-	-	-	-	-
	sscle_10g077220	PKS/NRPS-like protein	-	-	2.6	-	-	-	-	-	-	-
	sscle_10g075330	PKS/NRPS-like protein	-	-	-	5.9	5.8	-	-	-	-	-
	sscle_10g080290	PKS/NRPS-like protein	-	-	-	-	-	-	3.3	-	-	-
	sscle_13g095960	PKS/NRPS-like protein	4.3	-	-	-	-	4.3	4.5	-	-	-
	sscle_14g097860	Hybrid PKS-NRPS /SsPK15	3.9	5.2	-	-	-	-	5.3	-	-	-
	sscle__15g106490	FAD-dependent monooxygenase (similar to BcBOA8)	-	6.1	5.3	5.8	-	-	-	-	-	-
	sscle_15g106820	PKS/NRPS-like protein	-	5.2	-	-	-	-	5.3	-	-	-
	sscle_16g107430	Monomodular NRPS	-	-	3.4	5.2	5.4	-	-	4.2	5.7	5.6
Cytochrome P450	sscle_01g003320	Cytochrome P450	-	-	-	3.3	2.9	-	3.4	-	3.3	3.9
	sscle_05g045810	Cytochrome P450	5.1	5.6	7.3	10.2	10.1	-	4.3	7.9	9.7	10.3
	sscle_07g059860	Cytochrome P450 (alkane hydroxylase)	-	-	2.7	3.1	3.2	-	-	2.9	2.8	2.9
	sscle_07g060800	Cytochrome P450	-	-	-	3.2	2.7	-	-	-	3.2	3.5
	sscle_08g067130	Cytochrome P450	5.1	7.6	6.1	5.6	6.1	3.9	6.9	6.2	5.8	6.2
	sscle_11g085850	Cytochrome P450	3.2	3.4	-	-	-	3.3	2.7	2.6	-	-
	sscle_12g091620	Cytochrome P450	-	3.8	-	4.1	-	-	-	-	3.4	4.1
	sscle_14g098740	Cytochrome P450 (monooxygenase)	-	3.5	3.7	4.2	3.9	-	-	4.5	4.1	4.8
Transporter	sscle_01g007450	Transporters with a protein-coupled receptor-like protein	4.3	-	-	7.3	7.1	-	-	-	4.7	7.1
	sscle_01g009840	MFS Sugar transporter	-	-	3.1	3.9	3.8	-	-	4.3	3.7	4.1
	sscle_02g014250	MFS Allantoate permease protein	-	-	-	2.9	-	-	-	-	-	3.6
	sscle_02g018600	MFS sugar transporter	-	-	-	4.1	3.6	-	-	4.2	4.4	4.9
	sscle_02g019070	MFS multidrug transporter	-	2.9	-	4.1	3.4	-	-	4.2	3.8	3.6
	sscle_02g021110	MFS alpha glucoside transporter	-	-	-	-	-	-	-	-	3.3	3.6
	sscle_02g021680	MFS Drug Resistance and Efflux	-	-	-	-	-	-	-	-	-	3.1
	sscle_04g032050	MFS Lactose permease	-	-	-	3.4	-	-	-	-	3.8	4.2
	sscle_04g034630	Transporters mitochondrial 2oxoglutarate malate carrier protein	-	-	-	-	-	-	-	-	-	4.7
	sscle_04g039450	MIP family channel protein	7.7	7.2	-	3.4	-	8.4	8.5	-	-	-
	sscle_05g040580	ABC lipid transporter	-	2.7	-	-	-	-	-	-	-	-
	sscle_06g051590	MFS Sugar quinate permease	-	-	-	-	-	-	-	-	-	3.6
	sscle_06g053220	MFS galactonate transporter	-	-	-	3.7	3.3	-	-	-	3.4	3.6
	sscle_06g054940	MFS Sugar hexose carrier protein	-	-	3.4	3.6	3.7	-	-	2.7	3.3	4.1
	sscle_07g061130	MFS sugar transporter	-	-	-	4.8	4.3	-	-	-	4.6	5.3
	sscle_08g064050	MFS galactonate transporter	-	-	-	3.5	3.3	-	-	-	3.8	4.1
	sscle_08g065530	Acetyl- synthetase-like protein	3.1	3.8	3.4	3.2	3.5	3.4	3.9	3.7	3.6	3.4
	sscle_09g069100	Nonspecific lipid-transfer protein	4.1	-	3.5	5.4	5.1	-	-	3.6	5.5	5.7
	sscle_10g076550	Small oligopeptide transporter	-	-	-	3.8	3.6	-	-	3.3	3.7	4.1
	sscle_10g076830	Amino acid rransporters	-	-	-	7.1	6.4	-	-	-	6.4	7.7
	sscle_10g076930	MFS Sugar maltose permease	-	3.7	-	-	-	3.7	4.1	3.4	2.9	-
	sscle_10g078210	MFS Drug Resistance and Efflux transporter	-	-	-	3.1	3.1	-	-	-	2.9	3.1
	sscle_11g086120	MFS general substrate transporter	3.9	-	-	-	-	3.2	-	-	-	-
	sscle_12g092040	Mg2+ transporter	-	3.5	2.5	-	-	3.1	-	2.9	-	-
	sscle_13g092530	MFS Sugar quinate permease	-	-	-	4.2	4.3	-	-	-	3.4	4.3
	sscle_14g097180	MFS general substrate transporter	-	-	-	7.8	7.2	-	-	-	8.1	8.7
	sscle_14g097690	Pleiotropic drug resistance-like (PDR)	3.2	4.6	4.1	3.1	3.6	-	4.1	4.5	3.4	3.5
	sscle_14g101100	MFS quinate transporter	-	-	-	6.7	6.1	-	-	-	6.9	7.5
	sscle_15g105530	MFS galactonate transporter	4.3	2.9	2.5	-	-	3.5	4.3	-	-	2.5
	sscle_15g106030	Oligopeptide transporter	3.4	-	-	-	-	-	-	-	-	-
	sscle_16g107420	MFS galactonate transporter	-	-	-	9.1	8.8	-	-	6.2	9.1	9.5
	sscle_16g109930	MFS sugar transporter Stl1	-	-	-	-	-	-	-	-	-	2.8
