# Supplementary material for: Analysis of differentially expressed Sclerotinia sclerotiorum genes during the interaction with moderately resistant and highly susceptible chickpea lines
Source: BMC Genomics. 2021 May 8;22:333. doi: 10.1186/s12864-021-07655-6 (PMC8106195; doi:10.1186/s12864-021-07655-6)
Supplement: Supplementary file 9 — Additional file 9: Table S9. S. sclerotiorum transcriptional factors which were upregulated at some timepoint of the MR and S lines infection in comparison to in vitro control ( P. Adj. <0.05; LogFC ≥ 2). [file 12864_2021_7655_MOESM9_ESM.xlsx]

## Sheet: Sheet1
S6. S. sclerotiorum transcription factors which were upregulated at some timepoint of infection of either a moderately resistant (MR) or a susceptible (S) chickpea line relative to an in vitro control (P. Adj. ˂0.05; LogFC > 2)
		Hour post inoculation
		MR_line.T6	MR_line.T12	MR_line.T24	MR_line.T48	MR_line.T72	S_line.T6	S_line.T12	S_line.T24	S_line.T48	S_line.T72
GeneID	Description	6	12	24	48	72	6	12	24	48	72
sscle_01g001240	C2H2 family protein	-	3.3	2.9	2.6	2.7	-	3.4	3.3	3.1	3.1
sscle_02g013250	BZIP family protein	-	3.1	-	2.4	2.6	-	3.4	-	2.8	3.1
sscle_02g021810	Cys6 family protein	-	-	-	-	-	-	-	-	-	4.1
sscle_03g029240	C6 zinc finger domain	-	3.1	2.9	-	2.9	-	3.1	3.4	3.2	3.1
sscle_04g039600	C2H2 type zinc finger containing protein	3.3	3.5	-	3.6	-	-	4.1	-	3.6	4.1
sscle_05g046830	Ssfoxe2	-	-	-	-	-	-	4.5	-	-	-
sscle_06g049830	Pac1	-	-	-	-	-	-	2.8	-	-	-
sscle_06g051560	Fst12 family protein	-	2.6	-	-	3.1	3.3	3.1	-	-	2.6
sscle_07g055670	C2H2 family protein	-	3.1	2.7	3.7	3.8	-	3.1	2.9	4.1	4.3
sscle_10g076500	Transcriptional activator xlnr	-	-	-	3.4	-	-	-	-	-	4.5
sscle_11g085300	Zinc finger protein atl6	-	-	-	2.9	2.8	-	-	-	2.8	3.4
sscle_12g088560	C6 zinc finger domain	-	-	-	2.9	2.9	-	-	-	-	3.3
sscle_13g096960	Uncharacterised	-	3.1	3.3	-	-	-	-	3.7	-	-
sscle_16g111130	Cys6 family protein	6.3	-	-	-	-	-	3.1	-	-	-
sscle_01G001640	C2H2 family protein	-	-4.4	-3.6	-	-3.8	-	-	-	-3.5	-3.2
sscle_08g063910	Phosphatidyl inositol phospholipase	-	-	3.9	5.3	5.4	-	-	4.7	5.3	5.3
sscle_14g099190	Phosphatidyl inositol phospholipase	-	-	-	3.9	4.2	-	-	-	3.8	4.2
sscle_02g017690	Tyrosine-protein phosphatase	-	2.7	2.9	2.8	2.7	-	-	3.2	3.2	3.4
sscle_13g092430	Protein phosphatase regulator	-	-	-	3.3	3.1	-	-	-	3.3	3.9
sscle_03g025710	MAPKK kinase (SsSTE11)	3.3	3.9	3.3	3.1	3.2	3.1	3.9	3.7	3.5	3.4
sscle_11g081030	AGC protein kinase (SsRIM15)	-	-	-	2.9	2.6	-	-	-	3.1	3.2
sscle_16g107650	Two-component histidine protein kinase (SHK1)	-	2.7	2.4	3.1	3.1	-	2.8	2.6	2.9	3.2
