# Supplementary material for: Analysis of differentially expressed Sclerotinia sclerotiorum genes during the interaction with moderately resistant and highly susceptible chickpea lines
Source: BMC Genomics. 2021 May 8;22:333. doi: 10.1186/s12864-021-07655-6 (PMC8106195; doi:10.1186/s12864-021-07655-6)
Supplement: Supplementary file 10 — Additional file 10: Table S10. Secreted proteins upregulated and downregulated during the course of MR and S lines infection. [file 12864_2021_7655_MOESM10_ESM.xlsx]

## Sheet: Upregulated
S7. Secreted proteins upregulated in both MR and S line through out the infecton
Sscle_01G000050
Sscle_01G002880
Sscle_01G003850
Sscle_01G004070
Sscle_01G004220
Sscle_01G005630
Sscle_01G005870
Sscle_01G006930
Sscle_01G007810
Sscle_01G008430
Sscle_01G008640
Sscle_01G008940
Sscle_01G009340
Sscle_01G011530
Sscle_01G011550
Sscle_02G011950
Sscle_02G014060
Sscle_02G015580
Sscle_02G016000
Sscle_02G016530
Sscle_02G017490
Sscle_02G018010
Sscle_02G018140
Sscle_02G018610
Sscle_02G019040
Sscle_02G020060
Sscle_02G020930
Sscle_02G021570
Sscle_02G021580
Sscle_03G022740
Sscle_03G022770
Sscle_03G023650
Sscle_03G023780
Sscle_03G024000
Sscle_03G025390
Sscle_03G025620
Sscle_03G026560
Sscle_03G026860
Sscle_03G026960
Sscle_03G027250
Sscle_03G027970
Sscle_03G028130
Sscle_03G028450
Sscle_03G028500
Sscle_03G028510
Sscle_03G029210
Sscle_03G030110
Sscle_03G030980
Sscle_04G033810
Sscle_04G033820
Sscle_04G034060
Sscle_04G034310
Sscle_04G035020
Sscle_04G035440
Sscle_04G035880
Sscle_04G036550
Sscle_04G036610
Sscle_04G037140
Sscle_04G037640
Sscle_04G039540
Sscle_04G040080
Sscle_05G040370
Sscle_05G040500
Sscle_05G040510
Sscle_05G041050
Sscle_05G041650
Sscle_05G041810
Sscle_05G045180
Sscle_05G045320
Sscle_05G045560
Sscle_05G046840
Sscle_05G047300
Sscle_06G048880
Sscle_06G048920
Sscle_06G049430
Sscle_06G051200
Sscle_06G051350
Sscle_06G052290
Sscle_06G054280
Sscle_06G054400
Sscle_06G054930
Sscle_06G055170
Sscle_06G055310
Sscle_07G055410
Sscle_07G055630
Sscle_07G055890
Sscle_07G055920
Sscle_07G056040
Sscle_07G057170
Sscle_07G057800
Sscle_07G058540
Sscle_07G059700
Sscle_07G060700
Sscle_07G062010
Sscle_08G062090
Sscle_08G062550
Sscle_08G062920
Sscle_08G063000
Sscle_08G063010
Sscle_08G063910
Sscle_08G064170
Sscle_08G064580
Sscle_08G064830
Sscle_08G065840
Sscle_08G065980
Sscle_08G066210
Sscle_08G066710
Sscle_08G067140
Sscle_08G068200
Sscle_08G068420
Sscle_08G068530
Sscle_09G069180
Sscle_09G069470
Sscle_09G069850
Sscle_09G070540
Sscle_09G070580
Sscle_09G074520
Sscle_09G074570
Sscle_09G074710
Sscle_09G074790
Sscle_10G075470
Sscle_10G076570
Sscle_10G078830
Sscle_10G078930
Sscle_10G079130
Sscle_10G080000
Sscle_11G080920
Sscle_11G082460
Sscle_11G082770
Sscle_11G082920
Sscle_11G082980
Sscle_11G083160
Sscle_11G083680
Sscle_11G084420
Sscle_11G084430
Sscle_11G084560
Sscle_11G085000
Sscle_11G085210
Sscle_12G087600
Sscle_12G087960
Sscle_12G088170
Sscle_12G088370
Sscle_12G089360
Sscle_12G089700
Sscle_12G089930
Sscle_12G090430
Sscle_12G090490
Sscle_13G095250
Sscle_13G096120
Sscle_14G097090
Sscle_14G097900
Sscle_14G099190
Sscle_14G099520
Sscle_14G100290
Sscle_14G101670
Sscle_14G101940
Sscle_14G102160
Sscle_15G102370
Sscle_15G103150
Sscle_15G104790
Sscle_15G105440
Sscle_15G106280
Sscle_15G106390
Sscle_15G106590
Sscle_15G106670
Sscle_15G106690
Sscle_16G107660
Sscle_16G108160
Sscle_16G108170
Sscle_16G109230
Sscle_16G110430
Sscle_16G111070
Sscle_16G111300

## Sheet: Downregulated
S7. Secreted proteins upregulated and downregulated during the course of infection of either a moderately resistant (MR) or susceptible (S) chickpea line relative to an in vitro control.
sscle_01G000660
sscle_01G001690
sscle_01G002110
sscle_01G004200
sscle_01G004400
sscle_01G004620
sscle_01G005390
sscle_01G006130
sscle_01G006330
sscle_01G007780
sscle_01G008950
sscle_01G009200
sscle_01G010360
sscle_01G010480
sscle_01G011350
sscle_01G011560
sscle_02G012940
sscle_02G014600
sscle_02G016170
sscle_02G016920
sscle_02G017190
sscle_02G018660
sscle_02G018680
sscle_02G019490
sscle_03G022550
sscle_03G023900
sscle_03G024510
sscle_03G024730
sscle_03G026310
sscle_03G026510
sscle_03G027310
sscle_03G027470
sscle_03G027940
sscle_03G029590
sscle_03G030140
sscle_03G031540
sscle_03G031910
sscle_04G032160
sscle_04G035910
sscle_04G035930
sscle_04G036460
sscle_04G036640
sscle_04G037330
sscle_04G039210
sscle_05G041700
sscle_05G042430
sscle_05G042460
sscle_05G043770
sscle_05G043810
sscle_05G044610
sscle_05G044730
sscle_05G045060
sscle_05G046060
sscle_05G046240
sscle_05G047280
sscle_05G048570
sscle_06G048640
sscle_06G048860
sscle_06G049540
sscle_06G050100
sscle_06G050820
sscle_06G050870
sscle_06G051500
sscle_06G052360
sscle_06G052450
sscle_06G053230
sscle_06G054140
sscle_06G055280
sscle_07G057880
sscle_07G058300
sscle_07G060180
sscle_07G061770
sscle_07G061960
sscle_08G062290
sscle_08G062810
sscle_08G063630
sscle_08G063730
sscle_08G064060
sscle_08G064180
sscle_08G064260
sscle_08G064590
sscle_08G065830
sscle_08G066500
sscle_09G070060
sscle_09G070210
sscle_09G072630
sscle_09G074500
sscle_10G074920
sscle_10G075140
sscle_10G076600
sscle_10G077670
sscle_10G077990
sscle_10G078310
sscle_10G078700
sscle_10G078730
sscle_10G080110
sscle_10G080580
sscle_10G080610
sscle_10G080790
sscle_11G082970
sscle_11G083410
sscle_11G084720
sscle_11G085220
sscle_11G086060
sscle_11G086370
sscle_12G086770
sscle_12G087320
sscle_12G087440
sscle_12G087520
sscle_12G088210
sscle_12G088270
sscle_12G088720
sscle_12G088870
sscle_12G090370
sscle_12G090390
sscle_13G092250
sscle_13G092370
sscle_13G092600
sscle_13G094760
sscle_13G095230
sscle_13G096540
sscle_13G096790
sscle_13G097000
sscle_14G097630
sscle_14G098170
sscle_14G098710
sscle_14G098850
sscle_14G098920
sscle_14G099900
sscle_14G100430
sscle_14G101990
sscle_14G102120
sscle_15G102390
sscle_15G102620
sscle_15G102900
sscle_15G103840
sscle_15G104590
sscle_15G105160
sscle_15G105560
sscle_15G105940
sscle_15G106560
sscle_15G107050
sscle_15G107190
sscle_15G107260
sscle_16G107670
sscle_16G107890
sscle_16G110200
sscle_16G111250
