# Supplementary material for: Analysis of differentially expressed Sclerotinia sclerotiorum genes during the interaction with moderately resistant and highly susceptible chickpea lines
Source: BMC Genomics. 2021 May 8;22:333. doi: 10.1186/s12864-021-07655-6 (PMC8106195; doi:10.1186/s12864-021-07655-6)
Supplement: Supplementary file 11 — Additional file 11: Table S11. Predicted S. sclerotiorum putative effector candidate’s upregulated at some timepoint MR and S lines infection relative to in vitro control (P. Adj. <0.05; LogFC ≥ 2). [file 12864_2021_7655_MOESM11_ESM.xlsx]

## Sheet: Sheet1
S8. Predicted S. sclerotiorum putative effector candidates upregulated at some timepoint during infection of either a moderately resistant (MR) or susceptible (S) chickpea line relative to an in vitro control (P. Adj. ˂0.05; LogFC > 2)
		Hours post inoculation
GeneID	Description	MR_line.T6	MR_line.T12	MR_line.T24	MR_line.T48	MR_line.T72	S_line.T6	S_line.T12	S_line.T24	S_line.T48	S_line.T72
sscle_08g063080	Putative tripeptidyl peptidase	-	-	-	-	-	-	-	-	-	3.6	Guyon et al. 2014
sscle12g090490	A necrosis and ethylene-inducing peptide (SsNEP2) found to induce cell death in plants	-	-	-	2.7	-	-	-	-	2.7	3.1	Guyon et al. 2014
sscle_11g082980	A non-aspartyl acid protease (acp1)	5.7	5.7	7.2	5.5	6.5	4.8	4.8	7.9	6.1	5.9	Guyon et al. 2014
sscle_06g049430	A secretory Rhs repeat-containing protein (Ss-Rhs1)	8.7	7.6	-	3.5	-	8.2	8.4	-	-	3.3	Guyon et al. 2014
sscle_11g080920	Acetyl xylan esterase	-	-	3.8	6.1	4.8	-	-	3.5	5.6	6.5	Guyon et al. 2014
sscle_02g018140	Cell wall glucanase	-	4.2	3.6	-	-	-	3.9	4.4	-	-	Guyon et al. 2014
sscle_12g089700	Cell wall glucanase	-	2.6	-	-	-	-	2.6	2.5	-	-	Guyon et al. 2014
sscle_03g024000	characterised as a hypersensitive-response inducing protein.	-	3.1	3.1	-	2.9	-	-	3.6	2.6	-	Guyon et al. 2014
sscle_03g025390	Chitin binding protein	4.1	-	-	-	-	4.5	4.2	-	-	-	Guyon et al. 2014
sscle_04g040080	Contains a protein domain of unknown function (DUF3129; pfam11327)	4.6	3.9	-	3.7	3.1	3.9	4.1	-	3.1	3.4	Derbyshire et al. 2017
sscle_08g068200	Contains two chitin recognition domains (pfam00187) and a fungal cellulose binding domain (pfam00734)	-	-	5.5	-	-	-	-	6.5	-	-	Guyon et al. 2014/Derbyshire et al. 2017
sscle_07g055350	cysteine-rich protein	-	-	4.1	7.9	7.1	-	-	5.1	7.3	7.6	Guyon et al. 2014
sscle_04g034060	endo-betaglucanase	-	3.4	3.5	3.2	3.4	-	2.8	3.4	3.4	3.2	Guyon et al. 2014
sscle_16g107660	Endo-beta-xylanase	-	-	7.4	7.9	7.4	-	-	6.5	7.6	7.9	Guyon et al. 2014
sscle_02g016530	glycoside hydrolase family 47	4.1	-	-	6.6	6.5	-	4.8	3.3	6.1	7.2	Guyon et al. 2014
sscle_06g055310	Homologue to sscle11g080900	-	3.7	4.2	4.9	5.3	-	3.1	4.8	4.8	4.6	Guyon et al. 2014
sscle_13g096120	Hypothetical protein	4.1	4.1	-	-	-	4.9	5.1	-	-	-	Guyon et al. 2014
sscle_15g103150	Hypothetical protein	-	-	3.5	5.3	5.3	-	-	4.1	5.5	5.8	Guyon et al. 2014
sscle_16g111300	Hypothetical protein	-	-	-	-	-	-	5.5	-	-	-	Derbyshire et al. 2017
sscle_12g087960	Hypothetical protein	-	-	-	-	-	5.4	-	-	-	-	Derbyshire et al. 2017
sscle_06g054400	Hypothetical protein	-	-	-	4.6	-	-	-	-	3.7	5.1	Derbyshire et al. 2017
sscle_02g015930	Pectinesterase	-	5.3	5.9	6.9	6.8	-	4.9	5.6	6.8	7.5	Guyon et al. 2014
sscle_16g108160	Pectinesterase	-	-	4.1	-	-	-	-	4.4	-	-	Guyon et al. 2014
sscle_01g005870	Putative Choline dehydrogenase	3.8	3.6	3.8	4.3	4.2	4.4	4.6	3.1	4.5	4.5	Guyon et al. 2014
sscle_12g088370	Ribisomal protein	3.8	-	3.9	6.9	6.4	-	-	3.6	6.4	7.1	Guyon et al. 2014
sscle_01g003850	SsSSVP1	-	-	-	5.1	-	-	-	-	-	5.7	Derbyshire et al. 2017
sscle_15g106630	Tripeptidyl peptidase	2.8	3.8	3.1	-	-	-	-	3.7	-	-	Guyon et al. 2014
sscle_01g008940	Uncharacterised	6	-	-	4.5	-	7.1	5	-	-	5.7	Derbyshire et al. 2017
sscle_04g036550	Uncharacterised	-	-	-	-	-	4.5	5.3	-	-	-	Derbyshire et al. 2017
sscle_05g041050	Uncharacterised	-	-	4.4	8.7	7.8	-	-	4.6	8.2	8.8	Derbyshire et al. 2017
sscle_06g048920	Uncharacterised	-	-	4.6	-	3..5	-	-	5.2	3.5	3.1	Derbyshire et al. 2017
sscle_08g063910	uncharacterised	-	-	3.9	5.3	5.4	-	-	4.7	5.3	5.3	Guyon et al. 2014
sscle_11g083680	Xylanase	-	-	7.2	10.4	9.6	-	-	7.8	10.9	11.6	Guyon et al. 2014
